# Supplementary material for: Widespread alternative exon usage in clinically distinct subtypes of Invasive Ductal Carcinoma
Source: Sci Rep. 2017 Jul 17;7:5568. doi: 10.1038/s41598-017-05537-0 (PMC5514065; doi:10.1038/s41598-017-05537-0)
Supplement: Supplementary file 2 — Dataset S10 [file 41598_2017_5537_MOESM2_ESM.xls]

## Sheet: info
Supplementary Table S10
All Exons called +/-1 in the TCGA cohort
L==Luminal=ER+/Her2-
B==Basal=ER-/Her2-
H==Her2=Her2+
N==Normal Breast samples
BN=log2 FC B-N etc
lFC= log2FC of majority of exons, absolute maximum (+ for upregulate genes, - for down regulated genes)

## Sheet: LN
Entrez	Exon	Coordinate	sign_ln	Symbol	lFC
21	21:i33:-	chr16:2327880-2328070:-	1	_ABCA3	1.29998
21	21:i35:-	chr16:2325879-2326806:-	1	_ABCA3	1.29998
21	21:i32:-	chr16:2328289-2328459:-	1	_ABCA3	1.29998
21	21:i34:-	chr16:2327598-2327671:-	1	_ABCA3	1.29998
21	21:i31:-	chr16:2328944-2329131:-	1	_ABCA3	1.29998
25	25:i2:+	chr9:133710831-133710912:+	-1	_ABL1	0.0579341
27	27:i1:-	chr1:179198376-179198819:-	1	_ABL2	0.575309
27	27:i13:-	chr1:179079716-179079980:-	-1	_ABL2	0.575309
29	29:i3:-	chr17:1028518-1029090:-	-1	_ABR	0.0317599
29	29:i5:-	chr17:1012174-1012340:-	1	_ABR	0.0317599
29	29:i2:-	chr17:1082961-1083166:-	-1	_ABR	0.0317599
31	31:i10:-	chr17:35646320-35646430:-	-1	_ACACA	0.212415
34	34:i18:+	chr1:76228377-76229355:+	1	_ACADM	-0.151727
37	37:i1:+	chr17:7120444-7120492:+	1	_ACADVL	-0.411413
38	38:i6:+	chr11:108006797-108007666:+	-1	_ACAT1	-9.65e-05
39	39:i11:+	chr6:160199691-160200087:+	-1	_ACAT2	0.835673
59	59:i1:-	chr10:90750696-90751147:-	1	_ACTA2	-1.60875
71	71:i1_2:-	chr17:79479641-79479892:-	-1	_ACTG1	1.07776
72	72:i2:+	chr2:74123879-74124441:+	-1	_ACTG2	-4.07165
81	81:i6:+	chr19:39198757-39198835:+	-1	_ACTN4	0.369897
81	81:i7:+	chr19:39200035-39200116:+	-1	_ACTN4	0.369897
81	81:i3:+	chr19:39191642-39191761:+	-1	_ACTN4	0.369897
81	81:i8:+	chr19:39200897-39200982:+	-1	_ACTN4	0.369897
81	81:i1:+	chr19:39138267-39138547:+	-1	_ACTN4	0.369897
81	81:i5:+	chr19:39196684-39196771:+	-1	_ACTN4	0.369897
81	81:i4:+	chr19:39195574-39195660:+	-1	_ACTN4	0.369897
81	81:i9:+	chr19:39205109-39205201:+	-1	_ACTN4	0.369897
81	81:i2:+	chr19:39191240-39191354:+	-1	_ACTN4	0.369897
90	90:i4:-	chr2:158683040-158683158:-	-1	_ACVR1	-0.11755
103	103:i22:-	chr1:154554534-154557519:-	1	_ADAR	1.10449
104	104:i4:+	chr21:46540709-46540874:+	1	_ADARB1	-0.312131
118	118:i21:+	chr4:2911066-2911158:+	-1	_ADD1	-0.0233227
118	118:i24:+	chr4:2928369-2928402:+	1	_ADD1	-0.0233227
120	120:i2:+	chr10:111765722-111765909:+	-1	_ADD3	-1.22435
120	120:i18:+	chr10:111892063-111892158:+	1	_ADD3	-1.22435
142	142:i5:-	chr1:226576357-226576456:-	-1	_PARP1	1.62039
142	142:i3:-	chr1:226579900-226580015:-	-1	_PARP1	1.62039
142	142:i4:-	chr1:226578111-226578325:-	-1	_PARP1	1.62039
142	142:i2:-	chr1:226589915-226590080:-	-1	_PARP1	1.62039
157	157:i14:+	chr22:26098809-26098958:+	-1	_ADRBK2	-0.426482
159	159:i7:-	chr1:244593333-244593401:-	-1	_ADSS	0.984643
160	160:i33:+	chr19:50309938-50310369:+	1	_AP2A1	0.732513
160	160:i23:+	chr19:50305238-50307797:+	1	_AP2A1	0.732513
160	160:i28:+	chr19:50308710-50308833:+	1	_AP2A1	0.732513
160	160:i32:+	chr19:50309376-50309510:+	1	_AP2A1	0.732513
160	160:i29:+	chr19:50308918-50309034:+	1	_AP2A1	0.732513
160	160:i31:+	chr19:50309129-50309198:+	1	_AP2A1	0.732513
163	163:i27:+	chr17:34050644-34053436:+	1	_AP2B1	0.686541
163	163:i20:+	chr17:33997876-33997917:+	-1	_AP2B1	0.686541
163	163:i6:+	chr17:33928005-33928090:+	-1	_AP2B1	0.686541
163	163:i2:+	chr17:33914534-33914682:+	1	_AP2B1	0.686541
164	164:i2:-	chr16:71842408-71842580:-	1	_AP1G1	0.171726
166	166:i1:-	chr19:3062698-3062964:-	-1	_AES	0.383156
177	177:i25:-	chr6:32149128-32149254:-	-1	_AGER	-0.504351
196	196:i11:+	chr7:17382545-17385775:+	1	_AHR	-0.823484
204	204:i2:-	chr1:33497145-33497262:-	-1	_AK2	0.743338
204	204:i10:-	chr1:33473541-33476434:-	-1	_AK2	0.743338
207	207:i2:-	chr14:105260456-105260528:-	1	_AKT1	0.783023
208	208:i2:-	chr19:40785014-40785237:-	-1	_AKT2	0.532218
210	210:i1:-	chr9:116163492-116163618:-	-1	_ALAD	-0.0385307
213	213:i2:+	chr4:74270812-74270890:+	-1	_ALB	-4.68115
213	213:i1:+	chr4:74269972-74270123:+	-1	_ALB	-4.68115
224	224:i4:+	chr17:19558594-19558700:+	-1	_ALDH3A2	-0.237088
226	226:i11:+	chr16:30078206-30078359:+	1	_ALDOA	1.59734
226	226:i2:+	chr16:30064472-30064820:+	1	_ALDOA	1.59734
244	244:i6:+	chr10:47753838-47753951:+	-1		-2.4858
274	274:i12:-	chr2:127818172-127818216:-	-1	_BIN1	-1.18367
275	275:i5:-	chr3:49459415-49459482:-	1	_AMT	-1.48628
276	276:i9:+	chr1:104203199-104203298:+	-1	_AMY1A	-1.83899
276	276:i20:+	chr1:104297121-104297243:+	-1	_AMY1A	-1.83899
276	276:i21:+	chr1:104297337-104297436:+	-1	_AMY1A	-1.83899
276	276:i9:-	chr1:104233916-104234015:-	-1	_AMY1A	-1.83899
276	276:i8:-	chr1:104234110-104234232:-	-1	_AMY1A	-1.83899
276	276:i8:+	chr1:104202982-104203104:+	-1	_AMY1A	-1.83899
280	280:i1:+	chr1:104078748-104078816:+	1	_AMY2B	-1.84533
280	280:i9:+	chr1:104094343-104094414:+	1	_AMY2B	-1.84533
280	280:i3:+	chr1:104083972-104084097:+	1	_AMY2B	-1.84533
280	280:i2:+	chr1:104079964-104080106:+	1	_AMY2B	-1.84533
280	280:i5:+	chr1:104087563-104087724:+	1	_AMY2B	-1.84533
280	280:i8:+	chr1:104093563-104093695:+	1	_AMY2B	-1.84533
280	280:i7:+	chr1:104089599-104089657:+	1	_AMY2B	-1.84533
280	280:i11_12:+	chr1:104095896-104097731:+	1	_AMY2B	-1.84533
280	280:i6:+	chr1:104088870-104088964:+	1	_AMY2B	-1.84533
280	280:i4:+	chr1:104085918-104086069:+	1	_AMY2B	-1.84533
288	288:i28:-	chr10:61905726-61905779:-	1	_ANK3	0.0489335
290	290:i1:-	chr15:90358004-90358072:-	-1	_ANPEP	-2.59546
302	302:i3:-	chr15:60689457-60689537:-	1	_ANXA2	0.400117
302	302:i4:-	chr15:60682412-60682516:-	-1	_ANXA2	0.400117
307	307:i4:+	chr2:70030525-70030647:+	-1	_ANXA4	0.385582
317	317:i28:+	chr12:99126198-99129211:+	1	_APAF1	0.103333
318	318:i1:+	chr9:34329504-34329597:+	1	_NUDT2	0.59403
318	318:i2:+	chr9:34336227-34336339:+	-1	_NUDT2	0.59403
320	320:i6:-	chr9:72073072-72073104:-	-1	_APBA1	-1.90397
324	324:i19:+	chr5:112173250-112181936:+	1	_APC	-0.267663
327	327:i1:+	chr3:49711435-49711846:+	1	_APEH	1.20513
329	329:i2:+	chr11:102218105-102218576:+	-1	_BIRC2	0.0962858
329	329:i1:+	chr11:102217913-102218107:+	-1	_BIRC2	0.0962858
334	334:i17:+	chr11:130009465-130009550:+	-1	_APLP2	-0.251068
341	341:i1:+	chr19:45417577-45417746:+	-1	_APOC1	1.66407
351	351:i11:-	chr21:27369675-27369731:-	-1	_APP	-0.333292
355	355:i4:+	chr10:90751045-90751383:+	-1	_FAS	-0.352003
358	358:i7_8:+	chr7:30951415-30951908:+	-1	_AQP1	-0.607942
358	358:i14:+	chr7:30962179-30962259:+	-1	_AQP1	-0.607942
358	358:i13:+	chr7:30961681-30961845:+	-1	_AQP1	-0.607942
358	358:i15:+	chr7:30963065-30965131:+	-1	_AQP1	-0.607942
367	367:i8:+	chrX:66914515-66915580:+	1	_AR	0.628321
368	368:i2_4:-	chr16:16315044-16315688:-	1	_ABCC6	-1.61509
368	368:i1:-	chr16:16317256-16317328:-	1	_ABCC6	-1.61509
389	389:i2:-	chr1:113249455-113249678:-	1	_RHOC	0.892034
394	394:i3:+	chr14:32559708-32563592:+	-1	_ARHGAP5	-0.268159
395	395:i2:-	chrX:11445668-11445893:-	1	_ARHGAP6	NA
396	396:i2:-	chr17:79828512-79828790:-	1	_ARHGDIA	1.07004
403	403:i6:-	chr10:104433484-104436698:-	-1	_ARL3	1.30475
405	405:i7:-	chr1:150814900-150814944:-	-1	_ARNT	0.0519285
408	408:i13:-	chr11:74982745-74982768:-	-1	_ARRB1	-0.598456
412	412:i2:+	chrX:7066048-7066124:+	1	_STS	-0.458184
412	412:i1:+	chrX:7065293-7065643:+	1	_STS	-0.458184
415	415:i1:-	chrX:2886190-2886286:-	-1	_ARSE	0.502867
421	421:i20:-	chr22:19958739-19958858:-	1	_ARVCF	-0.0444587
460	460:i28:-	chr1:176830203-176833657:-	1	_ASTN1	-7.16035
473	473:i5:-	chr1:8684369-8684439:-	1	_RERE	-0.41306
473	473:i6:-	chr1:8674620-8674745:-	1	_RERE	-0.41306
473	473:i7:-	chr1:8617477-8617582:-	1	_RERE	-0.41306
473	473:i16:-	chr1:8483621-8483747:-	-1	_RERE	-0.41306
473	473:i9:-	chr1:8601273-8601377:-	1	_RERE	-0.41306
473	473:i10:-	chr1:8585818-8585844:-	-1	_RERE	-0.41306
473	473:i11:-	chr1:8568686-8568734:-	1	_RERE	-0.41306
473	473:i12:-	chr1:8557465-8557589:-	1	_RERE	-0.41306
473	473:i13:-	chr1:8555123-8555222:-	1	_RERE	-0.41306
473	473:i15:-	chr1:8525030-8526083:-	1	_RERE	-0.41306
473	473:i4:-	chr1:8716032-8716500:-	1	_RERE	-0.41306
473	473:i8:-	chr1:8616534-8616630:-	1	_RERE	-0.41306
476	476:i1:+	chr1:116915004-116915313:+	-1	_ATP1A1	-0.0272746
477	477:i3:+	chr1:160090982-160091041:+	-1	_ATP1A2	-4.06722
487	487:i3:+	chr16:28890822-28890904:+	1	_ATP2A1	0.868973
488	488:i21_24:+	chr12:110784006-110788897:+	-1	_ATP2A2	0.561895
489	489:i1:-	chr17:3867468-3867758:-	1	_ATP2A3	1.60079
493	493:i23:+	chr1:203702351-203702757:+	-1	_ATP2B4	-0.303425
501	501:i19:-	chr5:125877533-125880711:-	-1	_ALDH7A1	-0.025935
509	509:i11:+	chr10:7848937-7848973:+	1	_ATP5C1	0.651081
515	515:i1:+	chr1:111991462-111991571:+	-1	_ATP5F1	0.572783
517	517:i3:-	chr12:54067480-54067596:-	-1	_ATP5G2	0.703896
521	521:i3:-	chr4:667296-667610:-	1	_ATP5I	0.908656
523	523:i16:+	chr3:113528182-113530905:+	1	_ATP6V1A	0.554047
528	528:i14:+	chr8:104080880-104085285:+	-1	_ATP6V1C1	0.72745
533	533:i1_3:+	chr1:44440602-44441520:+	1	_ATP6V0B	1.54265
535	535:i27:+	chr17:40672353-40672679:+	-1	_ATP6V0A1	0.124637
538	538:i2:+	chrX:77218120-77220387:+	-1	_ATP7A	-0.060386
539	539:i2:-	chr21:35287440-35288028:-	-1	_ATP5O	0.353654
578	578:i8:-	chr6:33542283-33542302:-	-1	_BAK1	1.1304
581	581:i5:+	chr19:49463496-49463593:+	-1	_BAX	1.18799
582	582:i1:+	chr11:66276550-66276785:+	1	_BBS1	0.192859
587	587:i2:-	chr19:49314066-49314178:-	-1	_BCAT2	1.17351
593	593:i2:+	chr19:41884186-41884424:+	-1	_BCKDHA	0.61716
593	593:i1:+	chr19:41882438-41882759:+	-1	_BCKDHA	0.61716
604	604:i1:-	chr3:187463198-187463513:-	1	_BCL6	-0.984546
604	604:i2:-	chr3:187453878-187454285:-	-1	_BCL6	-0.984546
607	607:i1:+	chr1:147013182-147013444:+	-1	_BCL9	1.26248
617	617:i3:+	chr2:219524495-219525144:+	-1	_BCS1L	0.208862
629	629:i1:+	chr6:31895266-31895575:+	-1	_CFB	2.60775
629	629:i12:+	chr6:31911912-31912003:+	-1	_CFB	2.60775
629	629:i3:+	chr6:31901387-31901560:+	-1	_CFB	2.60775
629	629:i10:+	chr6:31911421-31911586:+	-1	_CFB	2.60775
629	629:i4:+	chr6:31901644-31901742:+	-1	_CFB	2.60775
629	629:i5:+	chr6:31905096-31905236:+	-1	_CFB	2.60775
629	629:i7:+	chr6:31910736-31910876:+	-1	_CFB	2.60775
629	629:i9:+	chr6:31911193-31911304:+	-1	_CFB	2.60775
629	629:i6:+	chr6:31907008-31907097:+	-1	_CFB	2.60775
629	629:i2:+	chr6:31895732-31895941:+	-1	_CFB	2.60775
629	629:i8:+	chr6:31911002-31911096:+	-1	_CFB	2.60775
629	629:i11:+	chr6:31911694-31911770:+	-1	_CFB	2.60775
636	636:i11:+	chr12:32520604-32520679:+	-1	_BICD1	0.191716
637	637:i9:-	chr22:18216906-18218357:-	-1	_BID	0.751461
637	637:i2:-	chr22:18257147-18257261:-	1	_BID	0.751461
639	639:i4:+	chr6:106546737-106546969:+	-1	_PRDM1	0.457957
648	648:i10:+	chr10:22618142-22620414:+	1	_BMI1	0.514153
649	649:i20:+	chr8:22056777-22056900:+	-1	_BMP1	NA
654	654:i7:+	chr6:7880427-7881961:+	1	_BMP6	NA
663	663:i2:-	chr15:59980931-59981125:-	1	_BNIP2	-0.466922
667	667:i25:-	chr6:56504248-56504409:-	-1	_DST	-1.53782
667	667:i27:-	chr6:56503714-56504161:-	-1	_DST	-1.53782
667	667:i20:-	chr6:56507208-56507301:-	-1	_DST	-1.53782
667	667:i21:-	chr6:56506745-56506899:-	-1	_DST	-1.53782
667	667:i22:-	chr6:56504941-56505403:-	-1	_DST	-1.53782
667	667:i24:-	chr6:56504494-56504571:-	-1	_DST	-1.53782
667	667:i39:-	chr6:56492002-56492085:-	-1	_DST	-1.53782
667	667:i40:-	chr6:56489955-56490062:-	-1	_DST	-1.53782
667	667:i23:-	chr6:56504727-56504855:-	-1	_DST	-1.53782
667	667:i29:-	chr6:56500387-56500512:-	-1	_DST	-1.53782
667	667:i30:-	chr6:56499599-56499751:-	-1	_DST	-1.53782
667	667:i31:-	chr6:56499260-56499414:-	-1	_DST	-1.53782
667	667:i32:-	chr6:56498930-56499056:-	-1	_DST	-1.53782
667	667:i19:-	chr6:56507420-56507694:-	-1	_DST	-1.53782
667	667:i34:-	chr6:56496681-56496838:-	-1	_DST	-1.53782
667	667:i35:-	chr6:56496009-56496187:-	-1	_DST	-1.53782
667	667:i36:-	chr6:56495043-56495181:-	-1	_DST	-1.53782
667	667:i37:-	chr6:56494048-56494241:-	-1	_DST	-1.53782
667	667:i38:-	chr6:56492797-56492959:-	-1	_DST	-1.53782
667	667:i43:-	chr6:56482784-56485513:-	-1	_DST	-1.53782
667	667:i4:-	chr6:56716586-56716714:-	-1	_DST	-1.53782
667	667:i28:-	chr6:56501355-56501450:-	-1	_DST	-1.53782
667	667:i41_42:-	chr6:56489171-56489426:-	-1	_DST	-1.53782
667	667:i48:-	chr6:56468635-56474142:-	-1	_DST	-1.53782
667	667:i33:-	chr6:56497652-56497835:-	-1	_DST	-1.53782
667	667:i44:-	chr6:56479375-56482216:-	-1	_DST	-1.53782
670	670:i8:+	chr6:3138275-3138413:+	-1	_BPHL	0.621575
672	672:i1:-	chr17:41322143-41322420:-	-1	_BRCA1	1.34672
672	672:i2_4:-	chr17:41277199-41277500:-	-1	_BRCA1	1.34672
672	672:i21:-	chr17:41231351-41231416:-	-1	_BRCA1	1.34672
673	673:i1:-	chr7:140624366-140624564:-	1	_BRAF	0.141651
682	682:i1:+	chr19:571277-571579:+	1	_BSG	0.851361
716	716:i1:+	chr12:7096260-7096461:+	1	_C1S	-1.05708
716	716:i2:+	chr12:7105317-7105434:+	1	_C1S	-1.05708
744	744:i2:-	chr11:30605673-30605750:-	-1	_MPPED2	-1.77466
752	752:i19:+	chr17:43319214-43319513:+	1	_FMNL1	0.394768
757	757:i6:-	chr21:34828311-34828404:-	-1	_TMEM50B	0.292224
757	757:i9:-	chr21:34811521-34811604:-	-1	_TMEM50B	0.292224
770	770:i9:-	chr19:49141272-49141401:-	1	_CA11	-1.31034
775	775:i36:+	chr12:2742795-2742878:+	1	_CACNA1C	-0.398493
776	776:i44:+	chr3:53830149-53830427:+	-1	_CACNA1D	1.65939
780	780:i2:+	chr6:30851861-30851922:+	1	_DDR1	0.733545
784	784:i1:+	chr12:49208215-49208336:+	-1	_CACNB3	1.40364
784	784:i2:+	chr12:49209357-49209511:+	1	_CACNB3	1.40364
790	790:i35:+	chr2:27463133-27463229:+	1	_CAD	0.296089
790	790:i36:+	chr2:27463779-27463823:+	1	_CAD	0.296089
790	790:i34:+	chr2:27462565-27462666:+	1	_CAD	0.296089
790	790:i43:+	chr2:27466066-27466160:+	1	_CAD	0.296089
790	790:i42:+	chr2:27465740-27465841:+	1	_CAD	0.296089
790	790:i30:+	chr2:27460924-27461055:+	1	_CAD	0.296089
790	790:i33:+	chr2:27462199-27462339:+	1	_CAD	0.296089
790	790:i32:+	chr2:27461910-27462100:+	1	_CAD	0.296089
790	790:i40:+	chr2:27465170-27465295:+	1	_CAD	0.296089
790	790:i39:+	chr2:27464779-27464991:+	1	_CAD	0.296089
790	790:i38:+	chr2:27464190-27464264:+	1	_CAD	0.296089
790	790:i41:+	chr2:27465488-27465643:+	1	_CAD	0.296089
790	790:i31:+	chr2:27461299-27461500:+	1	_CAD	0.296089
790	790:i44:+	chr2:27466284-27466654:+	1	_CAD	0.296089
790	790:i37:+	chr2:27463926-27464095:+	1	_CAD	0.296089
800	800:i4:+	chr7:134576151-134576424:+	-1	_CALD1	-0.536591
800	800:i11:+	chr7:134620439-134620516:+	-1	_CALD1	-0.536591
801	801:i2:+	chr14:90864609-90864832:+	-1	_CALM1	0.248382
801	801:i3:+	chr14:90865335-90865431:+	-1	_CALM1	0.248382
808	808:i9:+	chr19:47112382-47114039:+	-1	_CALM3	0.827094
813	813:i2:+	chr7:128387607-128388421:+	-1	_CALU	0.954871
821	821:i19:+	chr5:179155592-179158639:+	1	_CANX	0.425128
822	822:i2:-	chr2:85637440-85637820:-	1	_CAPG	1.5168
822	822:i3:-	chr2:85629246-85629281:-	1	_CAPG	1.5168
823	823:i1:+	chr11:64948686-64948881:+	1	_CAPN1	NA
825	825:i4:+	chr15:42644228-42644322:+	1	_CAPN3	-1.66506
825	825:i3:+	chr15:42643527-42643630:+	1	_CAPN3	-1.66506
825	825:i2:+	chr15:42641581-42641693:+	1	_CAPN3	-1.66506
825	825:i1:+	chr15:42640301-42640414:+	1	_CAPN3	-1.66506
826	826:i1_2:+	chr19:36630918-36631167:+	1	_CAPNS1	0.572251
828	828:i1:+	chr19:5914193-5914320:+	-1	_CAPS	2.74926
831	831:i3:+	chr5:95998757-95998870:+	-1	_CAST	NA
831	831:i46:+	chr5:96115026-96115299:+	-1	_CAST	NA
831	831:i10:+	chr5:96062498-96062563:+	-1	_CAST	NA
831	831:i45:+	chr5:96112572-96112658:+	-1	_CAST	NA
835	835:i14:+	chr7:142997473-142997533:+	-1	_CASP2	0.534518
835	835:i2:+	chr7:142986681-142986749:+	-1	_CASP2	0.534518
836	836:i1:-	chr4:185570549-185570629:-	1	_CASP3	0.829236
840	840:i12:+	chr10:115485576-115485649:+	-1	_CASP7	0.477155
841	841:i4:+	chr2:202104993-202107648:+	1	_CASP8	0.325133
841	841:i3:+	chr2:202098739-202098835:+	1	_CASP8	0.325133
841	841:i2:+	chr2:202098166-202098345:+	1	_CASP8	0.325133
841	841:i18:+	chr2:202146556-202146638:+	-1	_CASP8	0.325133
861	861:i21:-	chr21:36202149-36202268:-	-1	_RUNX1	0.372942
861	861:i11:-	chr21:36421139-36421641:-	1	_RUNX1	0.372942
861	861:i22:-	chr21:36193574-36193993:-	-1	_RUNX1	0.372942
862	862:i3:-	chr8:93107575-93107882:-	-1	_RUNX1T1	NA
864	864:i3:-	chr1:25291005-25291501:-	1	_RUNX3	-0.899487
867	867:i16:+	chr11:119170205-119178859:+	1	_CBL	-0.476915
871	871:i2:+	chr11:75273415-75274815:+	-1	_SERPINH1	0.866056
890	890:i8:-	chr4:122737599-122738841:-	-1	_CCNA2	3.32789
896	896:i2:-	chr6:41909190-41909552:-	1	_CCND3	-0.190552
896	896:i1:-	chr6:42016239-42016610:-	-1	_CCND3	-0.190552
902	902:i12:-	chr5:86689234-86690921:-	-1	_CCNH	0.258042
905	905:i6:+	chr2:135703459-135703545:+	-1	_CCNT2	0.0182425
905	905:i8:+	chr2:135703671-135704035:+	-1	_CCNT2	0.0182425
919	919:i10:-	chr1:167399877-167400983:-	-1	_CD247	0.123321
948	948:i1:+	chr7:79998891-79999097:+	-1	_CD36	-4.62824
948	948:i8:+	chr7:80275645-80275675:+	-1	_CD36	-4.62824
957	957:i3:-	chr14:74477794-74477853:-	1	_ENTPD5	NA
960	960:i7:+	chr11:35219668-35219793:+	1	_CD44	0.43632
960	960:i9:+	chr11:35223218-35223334:+	1	_CD44	0.43632
960	960:i11:+	chr11:35227659-35227790:+	1	_CD44	0.43632
960	960:i10:+	chr11:35226059-35226187:+	1	_CD44	0.43632
960	960:i8:+	chr11:35222629-35222742:+	1	_CD44	0.43632
961	961:i11:-	chr3:107761941-107766139:-	-1	_CD47	0.500364
961	961:i10:-	chr3:107768466-107768498:-	1	_CD47	0.500364
961	961:i9:-	chr3:107769425-107769449:-	1	_CD47	0.500364
961	961:i8:-	chr3:107770786-107770817:-	-1	_CD47	0.500364
971	971:i1:-	chr9:35646400-35646854:-	-1	_CD72	1.12985
983	983:i3:+	chr10:62538291-62538426:+	1	_CDK1	3.65206
984	984:i5:-	chr1:1654027-1654073:-	-1	_CDK11B	0.352682
987	987:i65:-	chr4:151199005-151199156:-	1	_LRBA	0.92578
987	987:i66:-	chr4:151185811-151186964:-	1	_LRBA	0.92578
987	987:i62:-	chr4:151223777-151223944:-	1	_LRBA	0.92578
987	987:i63:-	chr4:151207085-151207186:-	1	_LRBA	0.92578
987	987:i64:-	chr4:151203602-151203798:-	1	_LRBA	0.92578
994	994:i1:+	chr20:3767578-3767786:+	-1	_CDC25B	NA
995	995:i14:-	chr5:137625190-137625252:-	1	_CDC25C	4.35254
995	995:i8:-	chr5:137661710-137661743:-	1	_CDC25C	4.35254
995	995:i7:-	chr5:137664173-137664218:-	1	_CDC25C	4.35254
998	998:i5:+	chr1:22405199-22405374:+	-1	_CDC42	0.48485
999	999:i1:+	chr16:68771195-68771366:+	1	_CDH1	0.618658
1002	1002:i15:+	chr20:60503248-60503481:+	1	_CDH4	-6.29443
1002	1002:i19:+	chr20:60511795-60515673:+	1	_CDH4	-6.29443
1002	1002:i16:+	chr20:60504667-60504900:+	1	_CDH4	-6.29443
1009	1009:i16:-	chr16:64982512-64982690:-	1	_CDH11	1.92461
1010	1010:i9:-	chr5:21975200-21975494:-	1	_CDH12	NA
1010	1010:i5:-	chr5:22212607-22212878:-	1	_CDH12	NA
1010	1010:i1:-	chr5:22853167-22853731:-	1	_CDH12	NA
1018	1018:i1_2:+	chr17:73996987-73997622:+	1	_CDK3	-0.60994
1021	1021:i2:-	chr7:92463187-92463231:-	1	_CDK6	-1.19426
1033	1033:i3:+	chr14:54866612-54866694:+	1	_CDKN3	3.00649
1033	1033:i1:+	chr14:54863673-54863795:+	1	_CDKN3	3.00649
1073	1073:i3:-	chr14:35182880-35183023:-	1	_CFL2	NA
1102	1102:i14:-	chr13:49078362-49078526:-	-1	_RCBTB2	-1.02882
1102	1102:i3:-	chr13:49098795-49098893:-	-1	_RCBTB2	-1.02882
1104	1104:i6:+	chr1:28844745-28844820:+	1	_RCC1	1.17507
1104	1104:i5:+	chr1:28843237-28843379:+	-1	_RCC1	1.17507
1104	1104:i4:+	chr1:28835342-28835417:+	-1	_RCC1	1.17507
1104	1104:i2:+	chr1:28834640-28834672:+	-1	_RCC1	1.17507
1108	1108:i39:-	chr12:6687195-6687303:-	1	_CHD4	0.639966
1108	1108:i29:-	chr12:6692193-6692544:-	1	_CHD4	0.639966
1108	1108:i35:-	chr12:6690457-6690554:-	1	_CHD4	0.639966
1108	1108:i1:-	chr12:6716466-6716551:-	1	_CHD4	0.639966
1108	1108:i38:-	chr12:6687575-6687712:-	1	_CHD4	0.639966
1108	1108:i37:-	chr12:6688012-6688083:-	1	_CHD4	0.639966
1108	1108:i36:-	chr12:6690210-6690339:-	1	_CHD4	0.639966
1108	1108:i34:-	chr12:6690815-6690980:-	1	_CHD4	0.639966
1108	1108:i42:-	chr12:6680035-6680198:-	1	_CHD4	0.639966
1108	1108:i40:-	chr12:6686951-6687083:-	1	_CHD4	0.639966
1108	1108:i43:-	chr12:6679248-6679859:-	1	_CHD4	0.639966
1108	1108:i41:-	chr12:6682240-6682435:-	1	_CHD4	0.639966
1111	1111:i1:+	chr11:125495031-125495907:+	-1	_CHEK1	1.92707
1111	1111:i2:+	chr11:125496124-125496537:+	-1	_CHEK1	1.92707
1112	1112:i3:-	chr14:89883215-89883454:-	-1	_FOXN3	-1.08908
1117	1117:i1:+	chr1:111770281-111770391:+	-1	_CHI3L2	-1.39317
1119	1119:i1:-	chr11:67888295-67888858:-	1	_CHKA	-0.114465
1121	1121:i6:-	chrX:85224099-85226590:-	1	_CHM	0.00582314
1123	1123:i7:-	chr2:175779786-175779899:-	-1	_CHN1	0.145901
1123	1123:i8:-	chr2:175742568-175742856:-	-1	_CHN1	0.145901
1130	1130:i36:-	chr1:235910470-235910631:-	1	_LYST	-0.34896
1138	1138:i6:+	chr15:78885434-78887611:+	-1	_CHRNA5	0.638893
1138	1138:i5:+	chr15:78882147-78882978:+	-1	_CHRNA5	0.638893
1160	1160:i3:+	chr5:80539861-80540024:+	1	_CKMT2	-2.72873
1160	1160:i2:+	chr5:80529139-80529200:+	1	_CKMT2	-2.72873
1161	1161:i13:-	chr5:60187864-60189470:-	1	_ERCC8	0.119307
1161	1161:i3:-	chr5:60220118-60220335:-	-1	_ERCC8	0.119307
1182	1182:i3:+	chr4:170581213-170581599:+	-1	_CLCN3	0.210854
1182	1182:i15:+	chr4:170638943-170639018:+	1	_CLCN3	0.210854
1192	1192:i1:-	chr6:31704039-31704341:-	1	_CLIC1	0.725518
1195	1195:i6:-	chr2:201724403-201726189:-	1	_CLK1	-0.653709
1195	1195:i2:-	chr2:201728824-201729284:-	1	_CLK1	-0.653709
1196	1196:i1:-	chr1:155247329-155247501:-	1	_CLK2	0.672589
1198	1198:i1:+	chr15:74900713-74900767:+	1	_CLK3	0.0299454
1201	1201:i26:-	chr16:28477974-28478223:-	-1	_CLN3	NA
1201	1201:i21:-	chr16:28490965-28491086:-	-1	_CLN3	NA
1209	1209:i1:+	chr19:45457842-45457958:+	-1	_CLPTM1	0.742249
1209	1209:i3:+	chr19:45458599-45458724:+	1	_CLPTM1	0.742249
1211	1211:i6:+	chr9:36210622-36210657:+	-1	_CLTA	0.549973
1212	1212:i6:-	chr5:175823480-175823533:-	1	_CLTB	0.664069
1235	1235:i17:+	chr6:167549728-167552629:+	-1	_CCR6	1.36187
1235	1235:i16:+	chr6:167549526-167549631:+	-1	_CCR6	1.36187
1235	1235:i10:+	chr6:167457893-167458064:+	-1	_CCR6	1.36187
1264	1264:i3:+	chr19:11650110-11650384:+	-1	_CNN1	-3.63229
1266	1266:i2:-	chr1:95391189-95391337:-	-1	_CNN3	-0.353076
1272	1272:i21:+	chr12:41410484-41410718:+	1	_CNTN1	-2.25466
1272	1272:i22:+	chr12:41414139-41414242:+	1	_CNTN1	-2.25466
1272	1272:i25:+	chr12:41422865-41423021:+	1	_CNTN1	-2.25466
1272	1272:i23:+	chr12:41418952-41419138:+	1	_CNTN1	-2.25466
1272	1272:i20:+	chr12:41408030-41408100:+	1	_CNTN1	-2.25466
1272	1272:i24:+	chr12:41421659-41421771:+	1	_CNTN1	-2.25466
1272	1272:i17:+	chr12:41365236-41366519:+	1	_CNTN1	-2.25466
1272	1272:i19:+	chr12:41386922-41387071:+	1	_CNTN1	-2.25466
1272	1272:i26:+	chr12:41463761-41466213:+	1	_CNTN1	-2.25466
1278	1278:i54:+	chr7:94059559-94060544:+	1	_COL1A2	1.4762
1285	1285:i2:+	chr2:228102684-228102740:+	1	_COL4A3	-5.93537
1288	1288:i17:-	chrX:107438312-107438356:-	-1	_COL4A6	-2.50262
1288	1288:i7:-	chrX:107462928-107462972:-	-1	_COL4A6	-2.50262
1288	1288:i10:-	chrX:107453199-107453234:-	-1	_COL4A6	-2.50262
1288	1288:i13:-	chrX:107448669-107448710:-	-1	_COL4A6	-2.50262
1288	1288:i3:-	chrX:107681172-107681223:-	-1	_COL4A6	-2.50262
1288	1288:i12:-	chrX:107448890-107448925:-	-1	_COL4A6	-2.50262
1290	1290:i3:-	chr2:189968990-189969003:-	1	_COL5A2	2.28283
1293	1293:i6:-	chr2:238287279-238287878:-	1	_COL6A3	1.15065
1293	1293:i4:-	chr2:238296225-238296827:-	1	_COL6A3	1.15065
1299	1299:i2:+	chr20:61448919-61448987:+	-1	_COL9A3	-0.0870882
1301	1301:i68:-	chr1:103345239-103345472:-	-1	_COL11A1	13.6423
1301	1301:i5:-	chr1:103496672-103496800:-	-1	_COL11A1	13.6423
1301	1301:i69:-	chr1:103342023-103343721:-	-1	_COL11A1	13.6423
1301	1301:i9:-	chr1:103488298-103488552:-	-1	_COL11A1	13.6423
1301	1301:i67:-	chr1:103347253-103347321:-	-1	_COL11A1	13.6423
1301	1301:i3:-	chr1:103544214-103544427:-	-1	_COL11A1	13.6423
1301	1301:i2:-	chr1:103548361-103548528:-	-1	_COL11A1	13.6423
1301	1301:i65:-	chr1:103352363-103352612:-	-1	_COL11A1	13.6423
1301	1301:i4:-	chr1:103540174-103540336:-	-1	_COL11A1	13.6423
1301	1301:i6:-	chr1:103491772-103491888:-	-1	_COL11A1	13.6423
1301	1301:i66:-	chr1:103348755-103348867:-	-1	_COL11A1	13.6423
1301	1301:i1:-	chr1:103573629-103574052:-	-1	_COL11A1	13.6423
1303	1303:i18:-	chr6:75864132-75864253:-	1	_COL12A1	1.9983
1303	1303:i17:-	chr6:75865378-75865570:-	1	_COL12A1	1.9983
1303	1303:i13:-	chr6:75887368-75887651:-	1	_COL12A1	1.9983
1303	1303:i10:-	chr6:75892766-75893368:-	1	_COL12A1	1.9983
1303	1303:i14:-	chr6:75884754-75885026:-	1	_COL12A1	1.9983
1303	1303:i15:-	chr6:75875223-75875495:-	1	_COL12A1	1.9983
1303	1303:i11:-	chr6:75890655-75890927:-	1	_COL12A1	1.9983
1303	1303:i16:-	chr6:75865973-75866239:-	1	_COL12A1	1.9983
1307	1307:i41:-	chr1:32145405-32145452:-	1	_COL16A1	-0.0656656
1317	1317:i7:+	chr9:116028516-116029217:+	-1	_SLC31A1	0.552913
1326	1326:i1:+	chr10:30722950-30723307:+	1	_MAP3K8	-1.42251
1355	1355:i10_11:-	chr10:101468505-101474475:-	1	_COX15	0.27179
1355	1355:i1:-	chr10:101491717-101492423:-	-1	_COX15	0.27179
1356	1356:i26:-	chr3:148880197-148880662:-	1	_CP	-2.3722
1356	1356:i24:-	chr3:148890290-148891517:-	1	_CP	-2.3722
1360	1360:i1:+	chr3:148545588-148545681:+	-1	_CPB1	-1.07119
1362	1362:i1:+	chr17:28705942-28706744:+	1	_CPD	0.192615
1374	1374:i1:-	chr11:68609243-68609399:-	1	_CPT1A	0.0326426
1374	1374:i20:-	chr11:68522088-68522319:-	1	_CPT1A	0.0326426
1384	1384:i3:-	chr9:131871042-131871182:-	1	_CRAT	1.34053
1385	1385:i11:+	chr2:208441355-208441649:+	-1	_CREB1	0.144867
1385	1385:i12:+	chr2:208441834-208441924:+	-1	_CREB1	0.144867
1386	1386:i16:-	chr2:175957271-175957344:-	-1	_ATF2	0.109932
1386	1386:i18:-	chr2:175939728-175939815:-	-1	_ATF2	0.109932
1388	1388:i23:-	chr6:32065573-32065983:-	-1	_ATF6B	0.817841
1390	1390:i16:+	chr10:35484830-35485070:+	-1	_CREM	0.582717
1394	1394:i3:+	chr17:43707270-43707524:+	1	_CRHR1	-7.58754
1394	1394:i2:+	chr17:43699274-43699407:+	1	_CRHR1	-7.58754
1394	1394:i20:+	chr17:43911990-43913194:+	1	_CRHR1	-7.58754
1396	1396:i1:+	chr14:105953257-105953309:+	-1	_CRIP1	2.90352
1397	1397:i5:+	chr14:105942196-105943079:+	-1	_CRIP2	1.49939
1397	1397:i3:+	chr14:105939398-105939849:+	1	_CRIP2	1.49939
1400	1400:i16:-	chr4:5822491-5823578:-	-1	_CRMP1	1.06053
1400	1400:i15:-	chr4:5827221-5827386:-	-1	_CRMP1	1.06053
1416	1416:i9:+	chr22:25906596-25907585:+	-1	_CRYBB2P1	0.00188681
1429	1429:i2:-	chr1:75196066-75196104:-	1	_CRYZ	0.458207
1431	1431:i2:-	chr12:56692393-56692475:-	1	_CS	0.284553
1432	1432:i13:+	chr6:36067965-36068044:+	1	_MAPK14	0.0750467
1441	1441:i1:-	chr1:36948412-36948915:-	-1	_CSF3R	0.641212
1452	1452:i6:-	chr5:148897357-148897440:-	-1	_CSNK1A1	0.559511
1452	1452:i14:-	chr5:148875457-148876423:-	1	_CSNK1A1	0.559511
1454	1454:i2:-	chr22:38776942-38776995:-	-1	_CSNK1E	0.0352137
1454	1454:i3:-	chr22:38776375-38776428:-	-1	_CSNK1E	0.0352137
1454	1454:i4:-	chr22:38757404-38757565:-	-1	_CSNK1E	0.0352137
1454	1454:i5:-	chr22:38732613-38732711:-	-1	_CSNK1E	0.0352137
1456	1456:i12:+	chr5:122930733-122930828:+	-1	_CSNK1G3	0.367148
1456	1456:i14:+	chr5:122941033-122941056:+	-1	_CSNK1G3	0.367148
1457	1457:i2:-	chr20:508577-508693:-	1	_CSNK2A1	0.576765
1465	1465:i9:-	chr1:201455286-201456143:-	-1	_CSRP1	-1.37442
1468	1468:i7:+	chr17:79680472-79680536:+	1	_SLC25A10	1.29764
1488	1488:i3:-	chr10:126847204-126847285:-	-1	_CTBP2	0.764311
1488	1488:i4:-	chr10:126822081-126822181:-	-1	_CTBP2	0.764311
1488	1488:i2:-	chr10:126848888-126849103:-	1	_CTBP2	0.764311
1490	1490:i1:-	chr6:132272247-132272518:-	1	_CTGF	-0.675876
1500	1500:i5:+	chr11:57556509-57556627:+	-1	_CTNND1	0.146504
1500	1500:i24:+	chr11:57583387-57583473:+	1	_CTNND1	0.146504
1500	1500:i6:+	chr11:57558857-57559145:+	-1	_CTNND1	0.146504
1501	1501:i1:-	chr5:11903929-11904110:-	1	_CTNND2	1.80937
1501	1501:i6:-	chr5:11411648-11411764:-	1	_CTNND2	1.80937
1512	1512:i3:-	chr15:79230028-79230165:-	-1	_CTSH	0.579981
1515	1515:i3:-	chr9:99801353-99801592:-	1	_CTSV	-0.0138082
1528	1528:i4:-	chr18:71924065-71924088:-	-1	_CYB5A	0.779775
1571	1571:i12:+	chr10:135368165-135374724:+	-1	_CYP2E1	-0.0752282
1589	1589:i13:+	chr6:32008646-32009447:+	-1	_CYP21A2	2.7205
1590	1590:i8:+	chr6:31975911-31976712:+	-1	_CYP21A1P	2.72912
1593	1593:i1:+	chr2:219646472-219647160:+	-1	_CYP27A1	0.482215
1595	1595:i3:-	chr7:91763980-91764059:-	-1	_CYP51A1	0.844249
1606	1606:i1:+	chr12:56324946-56325128:+	1	_DGKA	0.288746
1609	1609:i7:-	chr4:961516-961590:-	1	_DGKQ	0.967219
1609	1609:i6:-	chr4:961668-961815:-	1	_DGKQ	0.967219
1615	1615:i16:-	chr2:136664254-136664977:-	1	_DARS	-0.115918
1615	1615:i1:-	chr2:136742973-136743222:-	1	_DARS	-0.115918
1622	1622:i9:+	chr2:120125251-120125507:+	-1	_DBI	-0.00322889
1627	1627:i15:-	chr5:176886604-176886741:-	-1	_DBN1	0.86666
1627	1627:i12:-	chr5:176889233-176889390:-	-1	_DBN1	0.86666
1629	1629:i2:-	chr1:100714455-100714641:-	-1	_DBT	0.0978966
1639	1639:i7:-	chr2:74601450-74601862:-	-1	_DCTN1	0.359543
1639	1639:i9:-	chr2:74600055-74600075:-	-1	_DCTN1	0.359543
1642	1642:i19:-	chr11:61082804-61082995:-	-1	_DDB1	0.558634
1646	1646:i1:-	chr10:5060092-5060225:-	-1	_AKR1C2	NA
1646	1646:i2:-	chr10:5049599-5049698:-	-1	_AKR1C2	NA
1654	1654:i4:+	chrX:41196944-41197822:+	-1	_DDX3X	-0.251579
1655	1655:i2:-	chr17:62501864-62501950:-	-1	_DDX5	0.123899
1666	1666:i2:+	chr8:91017676-91018073:+	-1	_DECR1	0.394509
1666	1666:i3:+	chr8:91018264-91018505:+	-1	_DECR1	0.394509
1690	1690:i15:+	chr14:31364119-31364261:+	1	_COCH	-0.953869
1716	1716:i4:+	chr2:74177712-74177859:+	-1	_DGUOK	0.609381
1727	1727:i3:-	chr22:43042647-43042995:-	-1	_CYB5R3	-0.325308
1729	1729:i28:-	chr5:140903710-140903796:-	1	_DIAPH1	0.346217
1729	1729:i27:-	chr5:140905605-140905740:-	1	_DIAPH1	0.346217
1729	1729:i2:-	chr5:140967791-140967817:-	-1	_DIAPH1	0.346217
1729	1729:i1:-	chr5:140998365-140998622:-	1	_DIAPH1	0.346217
1739	1739:i1:-	chr3:197025916-197026143:-	1	_DLG1	0.177821
1739	1739:i28:-	chr3:196802708-196802741:-	1	_DLG1	0.177821
1739	1739:i2_3:-	chr3:197025289-197025502:-	1	_DLG1	0.177821
1741	1741:i10:+	chrX:69674064-69674166:+	-1	_DLG3	1.04974
1741	1741:i9:+	chrX:69673487-69673643:+	-1	_DLG3	1.04974
1756	1756:i5:-	chrX:33038256-33038317:-	-1	_DMD	-3.62706
1756	1756:i7:-	chrX:32862900-32862977:-	-1	_DMD	-3.62706
1756	1756:i6:-	chrX:32867845-32867937:-	-1	_DMD	-3.62706
1756	1756:i8:-	chrX:32841412-32841504:-	-1	_DMD	-3.62706
1760	1760:i18:-	chr19:46274608-46274654:-	1	_DMPK	0.329292
1760	1760:i19:-	chr19:46274229-46274318:-	1	_DMPK	0.329292
1773	1773:i3:+	chr16:3705850-3705938:+	1	_DNASE1	0.86797
1776	1776:i2:-	chr3:58200029-58200230:-	-1	_DNASE1L3	-3.31955
1781	1781:i9:+	chr2:172569277-172569336:+	1	_DYNC1I2	NA
1783	1783:i14:-	chr16:66754799-66757725:-	1	_DYNC1LI2	-0.409601
1785	1785:i13:+	chr19:10908056-10908194:+	-1	_DNM2	0.60107
1788	1788:i9:-	chr2:25475063-25475184:-	1	_DNMT3A	1.00476
1788	1788:i5_6:-	chr2:25504321-25505580:-	-1	_DNMT3A	1.00476
1788	1788:i4:-	chr2:25523008-25523112:-	-1	_DNMT3A	1.00476
1801	1801:i18:+	chr17:1945899-1946725:+	1	_DPH1	0.0645273
1801	1801:i16:+	chr17:1945062-1945169:+	1	_DPH1	0.0645273
1801	1801:i17:+	chr17:1945062-1946719:+	1	_DPH1	0.0645273
1804	1804:i6:+	chr7:154172024-154172998:+	1	_DPP6	NA
1806	1806:i6:-	chr1:98185314-98186482:-	1	_DPYD	-1.20466
1823	1823:i17:-	chr18:28709214-28710674:-	1	_DSC1	NA
1827	1827:i4:-	chr21:35898961-35899261:-	-1	_RCAN1	-2.63928
1827	1827:i1:-	chr21:35987059-35987382:-	1	_RCAN1	-2.63928
1828	1828:i14:+	chr18:28923889-28923958:+	-1	_DSG1	NA
1828	1828:i16:+	chr18:28934260-28937393:+	1	_DSG1	NA
1832	1832:i26:+	chr6:7582875-7586946:+	1	_DSP	0.312792
1837	1837:i2:+	chr18:32173282-32173502:+	-1	_DTNA	0.236808
1837	1837:i26_27:+	chr18:32446075-32448778:+	-1	_DTNA	0.236808
1850	1850:i7:-	chr11:1575281-1578804:-	-1	_DUSP8	0.256417
1854	1854:i2:+	chr15:48623621-48623992:+	-1	_DUT	0.459179
1857	1857:i20:+	chr3:183888107-183891314:+	-1	_DVL3	0.917647
1870	1870:i2:-	chr1:23850875-23850980:-	1	_E2F2	2.62336
1875	1875:i5:+	chr8:86118412-86118455:+	1	_E2F5	1.08483
1877	1877:i1:+	chr16:2273567-2273771:+	1	_E4F1	1.1295
1879	1879:i7:-	chr5:158500404-158500472:-	-1	_EBF1	-2.30412
1894	1894:i14:+	chr3:172480700-172480762:+	1	_ECT2	1.84646
1894	1894:i1:+	chr3:172468475-172468647:+	1	_ECT2	1.84646
1894	1894:i13:+	chr3:172480481-172480596:+	1	_ECT2	1.84646
1911	1911:i20:+	chr12:9091901-9094060:+	1	_PHC1	-0.121464
1936	1936:i5:-	chr8:144672778-144672908:-	-1	_EEF1D	0.668911
1937	1937:i1:-	chr11:62342149-62342401:-	1	_EEF1G	-0.237045
1946	1946:i6:-	chr5:106712590-106717077:-	-1	_EFNA5	-0.787855
1948	1948:i5:-	chr13:107142079-107145776:-	1	_EFNB2	-0.829974
1951	1951:i1:-	chr3:48709857-48709981:-	-1	_CELSR3	1.32854
1953	1953:i4:-	chr1:3496389-3496493:-	-1	_MEGF6	-0.0196026
1953	1953:i3:-	chr1:3511902-3512011:-	-1	_MEGF6	-0.0196026
1955	1955:i9:-	chr9:123363196-123367919:-	1	_MEGF9	-0.0286747
1964	1964:i1:-	chrX:20159743-20159966:-	1	_EIF1AX	0.406418
1965	1965:i8:+	chr14:67850032-67853233:+	-1	_EIF2S1	0.60582
1975	1975:i8:+	chr12:53416038-53416150:+	1	_EIF4B	-0.265772
1982	1982:i4:-	chr11:10829081-10829631:-	-1	_EIF4G2	0.427962
1982	1982:i2:-	chr11:10829824-10830043:-	-1	_EIF4G2	0.427962
1984	1984:i1:+	chr17:7210318-7210434:+	-1	_EIF5A	0.705173
1992	1992:i3:-	chr6:2839569-2839700:-	-1	_SERPINB1	0.311703
1997	1997:i1:-	chr13:41593364-41593508:-	1	_ELF1	0.180876
2001	2001:i2:-	chr11:34533091-34533346:-	-1	_ELF5	-3.42157
2005	2005:i2:-	chr1:205600760-205602000:-	1	_ELK4	0.24287
2013	2013:i5:-	chr16:10622279-10626949:-	-1	_EMP2	1.26099
2026	2026:i1:+	chr12:7023614-7023823:+	1	_ENO2	1.94446
2029	2029:i2:-	chr1:150601537-150601609:-	1	_ENSA	1.04353
2033	2033:i31:+	chr22:41572777-41576081:+	1	_EP300	-0.0429688
2035	2035:i17:+	chr1:29385101-29385157:+	1	_EPB41	0.132044
2035	2035:i1:+	chr1:29213603-29213722:+	1	_EPB41	0.132044
2036	2036:i7:+	chr20:34710601-34710669:+	1	_EPB41L1	0.209867
2036	2036:i24:+	chr20:34793771-34795702:+	-1	_EPB41L1	0.209867
2036	2036:i9:+	chr20:34742662-34742818:+	1	_EPB41L1	0.209867
2036	2036:i26:+	chr20:34797410-34797820:+	-1	_EPB41L1	0.209867
2037	2037:i21:-	chr6:131191468-131191521:-	-1	_EPB41L2	-1.07351
2037	2037:i20:-	chr6:131197814-131197915:-	-1	_EPB41L2	-1.07351
2037	2037:i16:-	chr6:131201741-131204234:-	-1	_EPB41L2	-1.07351
2037	2037:i18:-	chr6:131201284-131201346:-	-1	_EPB41L2	-1.07351
2037	2037:i19:-	chr6:131199244-131199390:-	-1	_EPB41L2	-1.07351
2039	2039:i4:+	chr8:21916686-21917007:+	-1	_DMTN	-0.697514
2041	2041:i1:-	chr7:143105817-143105985:-	1	_EPHA1	0.394449
2047	2047:i2:+	chr3:134644658-134644722:+	-1	_EPHB1	-3.97649
2054	2054:i10:-	chr12:131280540-131280665:-	1	_STX2	-0.104031
2058	2058:i30:-	chr1:220151888-220152061:-	1	_EPRS	0.829138
2058	2058:i27:-	chr1:220154098-220154199:-	1	_EPRS	0.829138
2058	2058:i33:-	chr1:220142400-220142464:-	1	_EPRS	0.829138
2058	2058:i31:-	chr1:220146580-220146740:-	1	_EPRS	0.829138
2058	2058:i32:-	chr1:220145411-220145489:-	1	_EPRS	0.829138
2058	2058:i34:-	chr1:220141942-220142298:-	1	_EPRS	0.829138
2058	2058:i29:-	chr1:220152760-220152957:-	1	_EPRS	0.829138
2064	2064:i3:+	chr17:37849514-37849578:+	-1	_ERBB2	0.773347
2064	2064:i1:+	chr17:37844393-37844531:+	-1	_ERBB2	0.773347
2064	2064:i2:+	chr17:37844949-37845053:+	-1	_ERBB2	0.773347
2064	2064:i5:+	chr17:37851241-37851434:+	-1	_ERBB2	0.773347
2068	2068:i27:-	chr19:45854649-45854979:-	1	_ERCC2	0.560647
2074	2074:i25:-	chr10:50662526-50667280:-	1	_ERCC6	0.0998554
2081	2081:i1:-	chr17:62207336-62207502:-	1	_ERN1	-0.0523323
2099	2099:i5:+	chr6:152023010-152023140:+	-1	_ESR1	1.69443
2099	2099:i4:+	chr6:152011631-152011799:+	-1	_ESR1	1.69443
2104	2104:i3:-	chr1:217262849-217262987:-	1	_ESRRG	-0.43489
2110	2110:i2:+	chr4:159600442-159601238:+	-1	_ETFDH	-0.0291471
2113	2113:i2:-	chr11:128442957-128443039:-	1	_ETS1	-0.765046
2113	2113:i3:-	chr11:128426186-128426330:-	1	_ETS1	-0.765046
2113	2113:i1:-	chr11:128457383-128457453:-	1	_ETS1	-0.765046
2114	2114:i2_3:+	chr21:40177755-40178044:+	-1	_ETS2	-1.51504
2125	2125:i7:-	chr17:74017948-74018109:-	1	_EVPL	1.57602
2130	2130:i11:+	chr22:29685502-29688158:+	-1	_EWSR1	0.415182
2132	2132:i1:+	chr11:44097076-44097142:+	-1	_EXT2	0.179168
2140	2140:i20:-	chr1:28303784-28303900:-	-1	_EYA3	0.226232
2146	2146:i6:-	chr7:148533914-148534092:-	-1	_EZH2	2.30201
2146	2146:i14:-	chr7:148516070-148516151:-	-1	_EZH2	2.30201
2159	2159:i10:+	chr13:113803230-113803843:+	1	_F10	-2.47405
2161	2161:i8:-	chr5:176831500-176831665:-	-1	_F12	2.98939
2166	2166:i1:+	chr1:46859939-46860215:+	1	_FAAH	1.30119
2175	2175:i46:-	chr16:89805290-89805382:-	-1	_FANCA	2.24043
2175	2175:i45:-	chr16:89805537-89805697:-	-1	_FANCA	2.24043
2175	2175:i43:-	chr16:89805886-89805961:-	-1	_FANCA	2.24043
2175	2175:i47:-	chr16:89803959-89805116:-	-1	_FANCA	2.24043
2175	2175:i40:-	chr16:89807212-89807274:-	-1	_FANCA	2.24043
2175	2175:i41_42:-	chr16:89806149-89806507:-	-1	_FANCA	2.24043
2177	2177:i3:+	chr3:10070309-10070405:+	1	_FANCD2	1.46148
2180	2180:i16:-	chr4:185691409-185691486:-	1	_ACSL1	-1.9383
2182	2182:i2:-	chrX:108939373-108939425:-	-1	_ACSL4	-1.04506
2185	2185:i4:+	chr8:27179919-27180016:+	-1	_PTK2B	-0.0358
2185	2185:i2:+	chr8:27169821-27169904:+	-1	_PTK2B	-0.0358
2185	2185:i3:+	chr8:27170722-27170804:+	-1	_PTK2B	-0.0358
2185	2185:i5:+	chr8:27180784-27180943:+	-1	_PTK2B	-0.0358
2185	2185:i1:+	chr8:27168999-27169226:+	-1	_PTK2B	-0.0358
2186	2186:i5:+	chr17:65871672-65871860:+	-1	_BPTF	0.134957
2186	2186:i32:+	chr17:65977552-65977878:+	1	_BPTF	0.134957
2191	2191:i1:-	chr2:163099832-163100045:-	1	_FAP	2.13006
2196	2196:i4:-	chr5:150935821-150935963:-	-1	_FAT2	NA
2203	2203:i1:-	chr9:97402326-97402531:-	-1	_FBP1	1.63447
2214	2214:i1:-	chr1:161520321-161520413:-	-1	_FCGR3A	1.28226
2218	2218:i5:+	chr9:108363199-108363322:+	-1	_FKTN	0.669161
2222	2222:i2:+	chr8:11660190-11660440:+	1	_FDFT1	0.0956279
2224	2224:i3:+	chr1:155279580-155279756:+	-1	_FDPS	0.779758
2232	2232:i4:-	chr17:72868161-72868258:-	1	_FDXR	1.36568
2241	2241:i1:+	chr5:108083523-108083701:+	1	_FER	-0.656915
2246	2246:i2:-	chr5:142077187-142077635:-	1	_FGF1	-1.72351
2246	2246:i4_6:-	chr5:142065522-142066060:-	-1	_FGF1	-1.72351
2258	2258:i8:-	chrX:137792979-137793827:-	-1	_FGF13	-0.114465
2258	2258:i6:-	chrX:137939674-137939841:-	1	_FGF13	-0.114465
2258	2258:i2:-	chrX:138286221-138286445:-	1	_FGF13	-0.114465
2260	2260:i15:-	chr8:38280543-38280693:-	-1	_FGFR1	-0.852275
2261	2261:i11:+	chr4:1805419-1805563:+	-1	_FGFR3	2.8352
2263	2263:i26:-	chr10:123241367-123241691:-	1	_FGFR2	-0.633843
2263	2263:i13_15:-	chr10:123276726-123276986:-	-1	_FGFR2	-0.633843
2273	2273:i4:+	chrX:135251455-135252139:+	1	_FHL1	NA
2288	2288:i10:+	chr12:2912317-2914587:+	1	_FKBP4	2.03139
2305	2305:i12:-	chr12:2966847-2968829:-	-1	_FOXM1	3.75745
2316	2316:i1:-	chrX:153602874-153603006:-	-1	_FLNA	-0.507957
2317	2317:i42:+	chr3:58138435-58138581:+	-1	_FLNB	0.703582
2323	2323:i14:+	chr19:49990274-49990894:+	1	_FLT3LG	-0.234296
2332	2332:i16:+	chrX:147019618-147019680:+	1	_FMR1	0.299822
2335	2335:i26:-	chr2:216257654-216257926:-	1	_FN1	NA
2339	2339:i7:+	chr8:42932359-42935584:+	1	_FNTA	0.0833332
2348	2348:i1:+	chr11:71900602-71900803:+	-1	_FOLR1	-3.76848
2356	2356:i1:+	chr9:130556876-130557091:+	-1	_FPGS	0.648099
2356	2356:i15:+	chr9:130571963-130572113:+	1	_FPGS	0.648099
2395	2395:i7:+	chr9:71714817-71715094:+	-1	_FXN	0.305911
2550	2550:i27:-	chr6:29523389-29524127:-	1	_GABBR1	-0.448829
2550	2550:i17:-	chr6:29577006-29577156:-	-1	_GABBR1	-0.448829
2551	2551:i1_2:+	chr21:27107258-27107889:+	1	_GABPA	-0.24409
2553	2553:i1:-	chr15:50647182-50647605:-	-1	_GABPB1	0.640655
2564	2564:i1:-	chrX:151143042-151143151:-	-1	_GABRE	-4.31726
2564	2564:i9:-	chrX:151127436-151127621:-	-1	_GABRE	-4.31726
2564	2564:i6:-	chrX:151129755-151129837:-	-1	_GABRE	-4.31726
2580	2580:i4:-	chr4:905818-905962:-	-1	_GAK	0.883522
2581	2581:i9:-	chr14:88446849-88446992:-	-1	_GALC	0.146176
2581	2581:i1_2:-	chr14:88459314-88460009:-	1	_GALC	0.146176
2584	2584:i1:-	chr17:73761053-73761280:-	1	_GALK1	0.855541
2588	2588:i3:-	chr16:88921536-88921930:-	-1	_GALNS	0.553761
2588	2588:i4:-	chr16:88909438-88909607:-	-1	_GALNS	0.553761
2591	2591:i1:-	chr2:166650835-166651169:-	-1	_GALNT3	-0.172642
2595	2595:i28:+	chr15:42644228-42645864:+	1	_GANC	-0.412684
2595	2595:i1:+	chr15:42565856-42566242:+	1	_GANC	-0.412684
2597	2597:i3:+	chr12:6644409-6644635:+	-1	_GAPDH	1.05745
2617	2617:i1:+	chr7:30634181-30634759:+	1	_GARS	0.844588
2618	2618:i25:-	chr21:34878281-34878411:-	1	_GART	0.414908
2618	2618:i21:-	chr21:34889664-34889915:-	1	_GART	0.414908
2618	2618:i22:-	chr21:34889296-34889448:-	1	_GART	0.414908
2618	2618:i27:-	chr21:34876719-34876834:-	1	_GART	0.414908
2618	2618:i20:-	chr21:34892671-34892869:-	1	_GART	0.414908
2618	2618:i28:-	chr21:34876238-34876622:-	1	_GART	0.414908
2618	2618:i26:-	chr21:34877868-34878009:-	1	_GART	0.414908
2618	2618:i24:-	chr21:34882090-34882227:-	1	_GART	0.414908
2618	2618:i23:-	chr21:34883559-34883765:-	1	_GART	0.414908
2622	2622:i1:+	chr16:90086069-90086176:+	1	_GAS8	0.33822
2634	2634:i1:-	chr1:89616013-89616258:-	-1	_GBP2	-0.874598
2634	2634:i2:-	chr1:89614975-89615255:-	-1	_GBP2	-0.874598
2639	2639:i2:+	chr19:13002085-13002209:+	1	_GCDH	0.40928
2651	2651:i5:+	chr6:10521653-10521827:+	-1	_GCNT2	NA
2657	2657:i7:-	chr19:18980792-18981428:-	1	_GDF1	-0.710232
2670	2670:i11:-	chr17:42982994-42984756:-	1	_GFAP	NA
2670	2670:i6:-	chr17:42988604-42988824:-	1	_GFAP	NA
2674	2674:i12:-	chr10:117816442-117824055:-	-1	_GFRA1	3.23199
2675	2675:i3:-	chr8:21632484-21632567:-	-1	_GFRA2	-2.19891
2678	2678:i6:+	chr22:25004957-25005198:+	-1	_GGT1	0.909523
2678	2678:i1:+	chr22:24979718-24979776:+	-1	_GGT1	0.909523
2687	2687:i15:-	chr22:24616605-24616696:-	-1	_GGT5	0.361954
2690	2690:i11:+	chr5:42565966-42566046:+	-1	_GHR	-1.59493
2744	2744:i9:+	chr2:191783989-191785782:+	-1	_GLS	-0.30453
2746	2746:i3:-	chr10:88852339-88852411:-	-1	_GLUD1	0.087535
2746	2746:i5:-	chr10:88849319-88849545:-	-1	_GLUD1	0.087535
2746	2746:i2:-	chr10:88853690-88853844:-	-1	_GLUD1	0.087535
2767	2767:i1:+	chr19:3094408-3094785:+	1	_GNA11	0.0296923
2770	2770:i2:+	chr7:79765071-79765388:+	-1	_GNAI1	NA
2771	2771:i1:+	chr3:50263724-50264625:+	1	_GNAI2	0.260239
2778	2778:i6:+	chr20:57464180-57464408:+	1	_GNAS	0.66534
2783	2783:i1:+	chr7:100271363-100271546:+	-1	_GNB2	1.00887
2801	2801:i4:-	chr9:131035064-131035144:-	-1	_GOLGA2	NA
2803	2803:i18:+	chr3:37370454-37370584:+	1	_GOLGA4	0.000693099
2803	2803:i20:+	chr3:37378634-37378654:+	1	_GOLGA4	0.000693099
2803	2803:i21:+	chr3:37379157-37379225:+	1	_GOLGA4	0.000693099
2803	2803:i24:+	chr3:37396592-37396678:+	1	_GOLGA4	0.000693099
2803	2803:i25:+	chr3:37402734-37402796:+	1	_GOLGA4	0.000693099
2803	2803:i22:+	chr3:37381615-37381690:+	1	_GOLGA4	0.000693099
2803	2803:i26:+	chr3:37407571-37408370:+	1	_GOLGA4	0.000693099
2803	2803:i23:+	chr3:37388684-37388787:+	1	_GOLGA4	0.000693099
2803	2803:i19:+	chr3:37376544-37376657:+	1	_GOLGA4	0.000693099
2803	2803:i17:+	chr3:37369907-37370028:+	1	_GOLGA4	0.000693099
2804	2804:i21:-	chr3:121388044-121388202:-	1	_GOLGB1	0.0577116
2804	2804:i19:-	chr3:121395740-121395877:-	1	_GOLGB1	0.0577116
2804	2804:i18:-	chr3:121396132-121396297:-	1	_GOLGB1	0.0577116
2804	2804:i25:-	chr3:121382046-121383461:-	1	_GOLGB1	0.0577116
2804	2804:i17:-	chr3:121400534-121400712:-	1	_GOLGB1	0.0577116
2804	2804:i22:-	chr3:121386908-121387005:-	1	_GOLGB1	0.0577116
2804	2804:i24:-	chr3:121383773-121383878:-	1	_GOLGB1	0.0577116
2804	2804:i23:-	chr3:121386323-121386457:-	1	_GOLGB1	0.0577116
2819	2819:i1:+	chr12:50497602-50497874:+	-1	_GPD1	-6.28517
2822	2822:i2:-	chr6:24486303-24486358:-	-1	_GPLD1	-2.26032
2822	2822:i25:-	chr6:24433591-24433617:-	-1	_GPLD1	-2.26032
2822	2822:i8:-	chr6:24472810-24472864:-	-1	_GPLD1	-2.26032
2824	2824:i3:-	chrX:13834963-13835314:-	-1	_GPM6B	-2.43252
2859	2859:i8:+	chr2:241569366-241570676:+	1	_GPR35	-0.247968
2889	2889:i17:-	chr9:134479348-134479440:-	-1	_RAPGEF1	-0.311986
2890	2890:i22:+	chr5:153190585-153193429:+	1	_GRIA1	NA
2892	2892:i22:+	chrX:122622564-122624766:+	-1	_GRIA3	-1.12691
2893	2893:i24:+	chr11:105850302-105852819:+	1	_GRIA4	-8.70412
2897	2897:i15:-	chr21:30949284-30949501:-	1	_GRIK1	NA
2899	2899:i16:-	chr1:37270219-37270838:-	1	_GRIK3	0.740191
2923	2923:i3:+	chr15:44043782-44043956:+	-1	_PDIA3	1.0598
2926	2926:i1_3:-	chr4:71704894-71705627:-	-1	_GRSF1	0.780836
2931	2931:i12:-	chr19:42734338-42735019:-	1	_GSK3A	0.779472
2936	2936:i1:-	chr8:30585047-30585486:-	1	_GSR	1.12091
2941	2941:i1:-	chr6:52860047-52860178:-	1	_GSTA4	-0.681656
2946	2946:i1:+	chr1:110198698-110199047:+	1	_GSTM2	-0.973593
2947	2947:i10:-	chr1:110276554-110279791:-	-1	_GSTM3	1.08693
2948	2948:i10:+	chr1:110207633-110208123:+	-1	_GSTM4	0.209623
2949	2949:i1:+	chr1:110254864-110254970:+	-1	_GSTM5	-3.15054
2954	2954:i3:+	chr14:77788890-77789075:+	-1	_GSTZ1	0.626545
2957	2957:i11:-	chr14:81641796-81646674:-	1	_GTF2A1	0.158036
2961	2961:i1:-	chr8:30515490-30515738:-	-1	_GTF2E2	0.65311
2965	2965:i1:+	chr11:18343816-18344287:+	-1	_GTF2H1	0.069857
2971	2971:i2:+	chr13:27999548-28000478:+	-1	_GTF3A	0.786674
2987	2987:i4:+	chr1:228332404-228332453:+	-1	_GUK1	0.886677
3032	3032:i5:+	chr2:26483849-26483931:+	-1	_HADHB	0.265038
3033	3033:i8:+	chr4:108953483-108953533:+	-1	_HADH	-0.386016
3033	3033:i2:+	chr4:108925791-108926073:+	-1	_HADH	-0.386016
3035	3035:i3:-	chr5:140063131-140064923:-	-1	_HARS	0.569515
3059	3059:i6:-	chr3:121362968-121363567:-	-1	_HCLS1	0.427114
3068	3068:i4_5:-	chr1:156721830-156722240:-	1	_HDGF	1.23807
3069	3069:i2:-	chr2:242212451-242212532:-	-1	_HDLBP	0.44607
3082	3082:i11:-	chr7:81372007-81372265:-	1	_HGF	-1.13967
3084	3084:i7:+	chr8:32474353-32474403:+	-1	_NRG1	-2.94814
3084	3084:i6:+	chr8:32472032-32472082:+	-1	_NRG1	-2.94814
3092	3092:i1:-	chr7:75368119-75368283:-	-1	_HIP1	0.545372
3093	3093:i8:+	chr4:39779980-39784410:+	-1	_UBE2K	1.0477
3096	3096:i4:+	chr6:12120123-12126103:+	-1	_HIVEP1	0.417282
3096	3096:i2:+	chr6:12015759-12015901:+	-1	_HIVEP1	0.417282
3096	3096:i3:+	chr6:12089417-12089470:+	-1	_HIVEP1	0.417282
3115	3115:i4:+	chr6:33049784-33049915:+	-1	_HLA-DPB1	0.507154
3119	3119:i8:-	chr6:32628636-32628658:-	-1	_HLA-DQB1	1.1885
3134	3134:i10_11:+	chr6:29694660-29695073:+	-1	_HLA-F	0.272535
3134	3134:i14:+	chr6:29705899-29706966:+	-1	_HLA-F	0.272535
3134	3134:i13:+	chr6:29704192-29704347:+	-1	_HLA-F	0.272535
3140	3140:i7:+	chr1:181021371-181021646:+	1	_MR1	0.679735
3146	3146:i1:-	chr13:31191353-31191510:-	-1	_HMGB1	0.144544
3150	3150:i5:-	chr21:40717756-40718454:-	-1	_HMGN1	1.22953
3161	3161:i4:+	chr5:162894707-162894754:+	1	_HMMR	NA
3163	3163:i6:+	chr16:4552745-4552960:+	-1	_HMOX2	1.02096
3164	3164:i3:+	chr12:52437517-52437695:+	1	_NR4A1	-3.34606
3164	3164:i2:+	chr12:52435594-52435713:+	1	_NR4A1	-3.34606
3176	3176:i4:+	chr2:138738786-138739248:+	-1	_HNMT	-0.196144
3177	3177:i1:-	chr11:66139481-66139645:-	-1	_SLC29A2	0.875893
3181	3181:i2:-	chr7:26237451-26237486:-	-1	_HNRNPA2B1	0.925202
3182	3182:i8:+	chr5:177637133-177637273:+	1	_HNRNPAB	NA
3185	3185:i3:-	chr10:43904175-43904332:-	1	_HNRNPF	0.95794
3191	3191:i21:-	chr19:39321949-39322156:-	-1	_HNRNPL	0.843431
3191	3191:i23:-	chr19:39308091-39308215:-	-1	_HNRNPL	0.843431
3191	3191:i22:-	chr19:39321718-39321806:-	-1	_HNRNPL	0.843431
3191	3191:i1:-	chr19:39342936-39342979:-	-1	_HNRNPL	0.843431
3242	3242:i17:-	chr12:122277433-122277744:-	1	_HPD	-8.0833
3242	3242:i13:-	chr12:122284958-122285120:-	1	_HPD	-8.0833
3242	3242:i16:-	chr12:122277838-122277954:-	1	_HPD	-8.0833
3265	3265:i1:-	chr11:535416-535550:-	1	_HRAS	0.772153
3267	3267:i15:+	chr2:228419152-228425938:+	-1	_AGFG1	0.277968
3275	3275:i2:+	chr21:48056351-48056459:+	-1	_PRMT2	0.00928248
3276	3276:i13:+	chr19:50191110-50191209:+	-1	_PRMT1	0.665206
3276	3276:i3:+	chr19:50183397-50183510:+	-1	_PRMT1	0.665206
3312	3312:i1:-	chr11:122933055-122933186:-	-1	_HSPA8	0.790121
3320	3320:i2:-	chr14:102568212-102568422:-	-1	_HSP90AA1	0.525524
3320	3320:i1:-	chr14:102605587-102606086:-	-1	_HSP90AA1	0.525524
3321	3321:i6:-	chr1:117149114-117149173:-	1	_IGSF3	0.879312
3329	3329:i1:-	chr2:198364884-198364998:-	1	_HSPD1	0.659701
3340	3340:i2:+	chr5:149887674-149887788:+	1	_NDST1	-0.305953
3371	3371:i19:-	chr9:117808689-117808961:-	1	_TNC	-0.414484
3371	3371:i18:-	chr9:117810539-117810811:-	1	_TNC	-0.414484
3371	3371:i13:-	chr9:117826075-117826347:-	1	_TNC	-0.414484
3371	3371:i16:-	chr9:117819432-117819704:-	1	_TNC	-0.414484
3371	3371:i15:-	chr9:117822009-117822281:-	1	_TNC	-0.414484
3371	3371:i12:-	chr9:117826926-117827198:-	1	_TNC	-0.414484
3371	3371:i14:-	chr9:117825196-117825468:-	1	_TNC	-0.414484
3382	3382:i1:-	chr7:8302070-8302242:-	1	_ICA1	1.18643
3416	3416:i17:-	chr10:94238402-94238546:-	-1	_IDE	0.793521
3417	3417:i1:-	chr2:209119663-209119806:-	1	_IDH1	-0.195582
3417	3417:i3:-	chr2:209118755-209118910:-	-1	_IDH1	-0.195582
3422	3422:i2:-	chr10:1100108-1100185:-	-1	_IDI1	0.516012
3422	3422:i1:-	chr10:1102249-1102644:-	-1	_IDI1	0.516012
3423	3423:i16:-	chrX:148568662-148568844:-	1	_IDS	-0.0336857
3423	3423:i10:-	chrX:148583605-148583707:-	-1	_IDS	-0.0336857
3423	3423:i14:-	chrX:148573069-148573198:-	1	_IDS	-0.0336857
3428	3428:i1:+	chr1:158969758-158970185:+	-1	_IFI16	-0.467598
3431	3431:i20:-	chr2:231036782-231036890:-	-1	_SP110	1.06176
3431	3431:i21:-	chr2:231036412-231036483:-	-1	_SP110	1.06176
3431	3431:i22:-	chr2:231035337-231035477:-	-1	_SP110	1.06176
3431	3431:i19:-	chr2:231037560-231037675:-	-1	_SP110	1.06176
3431	3431:i23:-	chr2:231033645-231033953:-	-1	_SP110	1.06176
3454	3454:i1:+	chr21:34696734-34696943:+	1	_IFNAR1	0.19401
3455	3455:i1:+	chr21:34602231-34602521:+	1	_IFNAR2	-0.274978
3459	3459:i3:-	chr6:137536404-137536514:-	-1	_IFNGR1	NA
3479	3479:i2:-	chr12:102872265-102872429:-	-1	_IGF1	-2.27769
3516	3516:i1:+	chr4:26321332-26321510:+	1	_RBPJ	0.0194672
3516	3516:i2:+	chr4:26322185-26322437:+	1	_RBPJ	0.0194672
3556	3556:i10_11:+	chr3:190347139-190348073:+	1	_IL1RAP	-0.501315
3572	3572:i17:-	chr5:55244726-55244810:-	-1	_IL6ST	0.244814
3587	3587:i1:+	chr11:117857106-117857249:+	1	_IL10RA	-0.0933476
3588	3588:i1:+	chr21:34621014-34621159:+	-1	_IL10RB	0.205217
3588	3588:i2:+	chr21:34624967-34625135:+	-1	_IL10RB	0.205217
3601	3601:i1:-	chr10:6019740-6020150:-	-1	_IL15RA	-0.586564
3614	3614:i3:-	chr7:128049343-128049420:-	-1	_IMPDH1	1.21379
3614	3614:i2:-	chr7:128049495-128049538:-	-1	_IMPDH1	1.21379
3633	3633:i6:-	chr1:38406360-38406470:-	-1	_INPP5B	-0.441865
3633	3633:i9:-	chr1:38394212-38397725:-	-1	_INPP5B	-0.441865
3633	3633:i3:-	chr1:38411428-38411522:-	-1	_INPP5B	-0.441865
3633	3633:i4:-	chr1:38409468-38409565:-	-1	_INPP5B	-0.441865
3636	3636:i28:+	chr11:71949086-71949219:+	1	_INPPL1	0.49542
3643	3643:i12:-	chr19:7150508-7150543:-	-1	_INSR	0.0654146
3655	3655:i7:+	chr2:173337502-173337618:+	-1	_ITGA6	-1.33659
3655	3655:i28:+	chr2:173366500-173366629:+	-1	_ITGA6	-1.33659
3659	3659:i13:-	chr5:131785239-131785358:-	-1	_IRF1	0.652752
3661	3661:i1_5:-	chr19:50167700-50169132:-	-1	_IRF3	0.477367
3679	3679:i30:-	chr12:56079986-56080098:-	-1	_ITGA7	-2.34379
3682	3682:i29:-	chr17:3626582-3626677:-	-1	_ITGAE	0.424201
3683	3683:i9:+	chr16:30495148-30495280:+	-1	_ITGAL	1.1468
3683	3683:i6:+	chr16:30490412-30490529:+	-1	_ITGAL	1.1468
3683	3683:i7:+	chr16:30490652-30490782:+	-1	_ITGAL	1.1468
3683	3683:i4:+	chr16:30486627-30486721:+	-1	_ITGAL	1.1468
3683	3683:i8:+	chr16:30492760-30492905:+	-1	_ITGAL	1.1468
3683	3683:i10:+	chr16:30495434-30495584:+	-1	_ITGAL	1.1468
3683	3683:i1:+	chr16:30483983-30484219:+	-1	_ITGAL	1.1468
3683	3683:i3:+	chr16:30485517-30485619:+	-1	_ITGAL	1.1468
3683	3683:i5:+	chr16:30486834-30486901:+	-1	_ITGAL	1.1468
3684	3684:i2:+	chr16:31273013-31273118:+	-1	_ITGAM	0.838028
3684	3684:i1:+	chr16:31271288-31271413:+	-1	_ITGAM	0.838028
3687	3687:i28:+	chr16:31391078-31391185:+	1	_ITGAX	NA
3688	3688:i2:-	chr10:33246687-33246822:-	1	_ITGB1	-0.106722
3688	3688:i17:-	chr10:33195991-33196071:-	-1	_ITGB1	-0.106722
3691	3691:i39:+	chr17:73751136-73751294:+	-1	_ITGB4	-0.851686
3698	3698:i18:+	chr10:7786045-7786243:+	1	_ITIH2	NA
3698	3698:i19:+	chr10:7786754-7786926:+	1	_ITIH2	NA
3698	3698:i21:+	chr10:7791150-7791483:+	1	_ITIH2	NA
3705	3705:i13:-	chr14:93403259-93404871:-	-1	_ITPK1	0.760706
3707	3707:i1:-	chr1:226926742-226926876:-	-1	_ITPKB	-0.127172
3708	3708:i60:+	chr3:4852949-4853144:+	1	_ITPR1	-1.76752
3708	3708:i52:+	chr3:4824303-4824425:+	1	_ITPR1	-1.76752
3708	3708:i64:+	chr3:4859766-4859926:+	1	_ITPR1	-1.76752
3708	3708:i53:+	chr3:4825500-4825604:+	1	_ITPR1	-1.76752
3708	3708:i63:+	chr3:4856737-4856902:+	1	_ITPR1	-1.76752
3708	3708:i62:+	chr3:4856107-4856246:+	1	_ITPR1	-1.76752
3708	3708:i58:+	chr3:4842109-4842284:+	1	_ITPR1	-1.76752
3708	3708:i54:+	chr3:4829631-4829823:+	1	_ITPR1	-1.76752
3708	3708:i49:+	chr3:4816926-4817126:+	1	_ITPR1	-1.76752
3708	3708:i50:+	chr3:4818948-4819058:+	1	_ITPR1	-1.76752
3708	3708:i48:+	chr3:4810195-4810448:+	1	_ITPR1	-1.76752
3708	3708:i61:+	chr3:4854826-4854918:+	1	_ITPR1	-1.76752
3708	3708:i55:+	chr3:4836684-4836871:+	1	_ITPR1	-1.76752
3708	3708:i59:+	chr3:4847787-4847951:+	1	_ITPR1	-1.76752
3708	3708:i65:+	chr3:4878458-4878619:+	1	_ITPR1	-1.76752
3708	3708:i45:+	chr3:4774772-4774904:+	1	_ITPR1	-1.76752
3708	3708:i47:+	chr3:4808214-4808394:+	1	_ITPR1	-1.76752
3708	3708:i46:+	chr3:4776848-4777038:+	1	_ITPR1	-1.76752
3708	3708:i41:+	chr3:4753441-4753552:+	1	_ITPR1	-1.76752
3708	3708:i51:+	chr3:4821234-4821329:+	1	_ITPR1	-1.76752
3708	3708:i66:+	chr3:4887823-4889524:+	1	_ITPR1	-1.76752
3728	3728:i20:-	chr17:39680631-39680792:-	1	_JUP	0.848431
3728	3728:i19:-	chr17:39681095-39681251:-	1	_JUP	0.848431
3728	3728:i21:-	chr17:39680395-39680520:-	1	_JUP	0.848431
3728	3728:i18:-	chr17:39681443-39681525:-	1	_JUP	0.848431
3728	3728:i22:-	chr17:39679869-39680249:-	1	_JUP	0.848431
3778	3778:i45:-	chr10:78629359-78637651:-	-1	_KCNMA1	-0.918185
3778	3778:i2_4:-	chr10:79395961-79396764:-	1	_KCNMA1	-0.918185
3778	3778:i1:-	chr10:79397023-79397577:-	1	_KCNMA1	-0.918185
3801	3801:i13:-	chr16:57810398-57810602:-	-1	_KIFC3	-0.470469
3801	3801:i9:-	chr16:57819376-57819578:-	-1	_KIFC3	-0.470469
3836	3836:i10:-	chr3:122176573-122176695:-	-1	_KPNA1	0.745813
3836	3836:i7_9:-	chr3:122178286-122179504:-	-1	_KPNA1	0.745813
3841	3841:i4:+	chr6:117013456-117013555:+	-1	_KPNA5	-0.965674
3841	3841:i15:+	chr6:117062669-117063030:+	1	_KPNA5	-0.965674
3841	3841:i5:+	chr6:117019867-117019961:+	-1	_KPNA5	-0.965674
3842	3842:i1:+	chr5:72112418-72112579:+	-1	_TNPO1	0.578701
3845	3845:i4:-	chr12:25386768-25388160:-	-1	_KRAS	0.861793
3845	3845:i7:-	chr12:25368371-25368494:-	1	_KRAS	0.861793
3853	3853:i2:-	chr12:52885306-52885520:-	-1	_KRT6A	-2.13982
3853	3853:i9:-	chr12:52880958-52881739:-	1	_KRT6A	-2.13982
3856	3856:i1_2:-	chr12:53343240-53343650:-	-1	_KRT8	2.08041
3866	3866:i1:-	chr17:39677937-39678026:-	1	_KRT15	-4.87951
3868	3868:i1:-	chr17:39768410-39769079:-	-1	_KRT16	-2.47978
3875	3875:i1:+	chr12:53342655-53342722:+	-1	_KRT18	1.79133
3892	3892:i13:+	chr12:52702188-52702947:+	1	_KRT86	-0.763189
3895	3895:i36:+	chr14:56130061-56130759:+	1	_KTN1	0.336104
3899	3899:i8:-	chr2:100627959-100628033:-	1	_AFF3	1.09152
3909	3909:i62:+	chr18:21496515-21496659:+	-1	_LAMA3	-0.601183
3909	3909:i65:+	chr18:21508087-21508204:+	-1	_LAMA3	-0.601183
3909	3909:i45:+	chr18:21474262-21474312:+	-1	_LAMA3	-0.601183
3909	3909:i64:+	chr18:21501416-21501549:+	-1	_LAMA3	-0.601183
3909	3909:i46:+	chr18:21474871-21475022:+	-1	_LAMA3	-0.601183
3909	3909:i54:+	chr18:21485486-21485588:+	-1	_LAMA3	-0.601183
3909	3909:i48:+	chr18:21478918-21479029:+	-1	_LAMA3	-0.601183
3909	3909:i47:+	chr18:21478702-21478812:+	-1	_LAMA3	-0.601183
3909	3909:i61:+	chr18:21495253-21495386:+	-1	_LAMA3	-0.601183
3909	3909:i75:+	chr18:21531648-21531741:+	-1	_LAMA3	-0.601183
3909	3909:i69:+	chr18:21513746-21513899:+	-1	_LAMA3	-0.601183
3909	3909:i50:+	chr18:21481091-21481287:+	-1	_LAMA3	-0.601183
3909	3909:i44:+	chr18:21469975-21470081:+	-1	_LAMA3	-0.601183
3909	3909:i63:+	chr18:21500899-21501018:+	-1	_LAMA3	-0.601183
3909	3909:i71:+	chr18:21523752-21523935:+	-1	_LAMA3	-0.601183
3909	3909:i59:+	chr18:21494374-21494525:+	-1	_LAMA3	-0.601183
3909	3909:i70:+	chr18:21519187-21519350:+	-1	_LAMA3	-0.601183
3909	3909:i41:+	chr18:21456258-21456371:+	-1	_LAMA3	-0.601183
3909	3909:i68:+	chr18:21512124-21512255:+	-1	_LAMA3	-0.601183
3909	3909:i60:+	chr18:21494662-21494824:+	-1	_LAMA3	-0.601183
3909	3909:i43:+	chr18:21464737-21464817:+	-1	_LAMA3	-0.601183
3909	3909:i49:+	chr18:21479252-21479419:+	-1	_LAMA3	-0.601183
3909	3909:i56:+	chr18:21487720-21487899:+	-1	_LAMA3	-0.601183
3909	3909:i51:+	chr18:21482973-21483089:+	-1	_LAMA3	-0.601183
3909	3909:i55:+	chr18:21487514-21487630:+	-1	_LAMA3	-0.601183
3909	3909:i58:+	chr18:21492675-21492845:+	-1	_LAMA3	-0.601183
3909	3909:i42:+	chr18:21461900-21462009:+	-1	_LAMA3	-0.601183
3909	3909:i57:+	chr18:21489117-21489259:+	-1	_LAMA3	-0.601183
3909	3909:i67:+	chr18:21511026-21511165:+	-1	_LAMA3	-0.601183
3909	3909:i52:+	chr18:21483897-21484051:+	-1	_LAMA3	-0.601183
3909	3909:i66:+	chr18:21508589-21508729:+	-1	_LAMA3	-0.601183
3909	3909:i53:+	chr18:21484517-21484658:+	-1	_LAMA3	-0.601183
3914	3914:i1:-	chr1:209825714-209825820:-	-1	_LAMB3	-2.42873
3925	3925:i11:-	chr1:26210677-26212360:-	-1	_STMN1	1.51358
3953	3953:i1:+	chr1:65886131-65886423:+	1	_LEPR	-3.22763
3953	3953:i2:+	chr1:65890986-65891061:+	1	_LEPR	-3.22763
3953	3953:i22:+	chr1:66095885-66096095:+	1	_LEPR	-3.22763
3955	3955:i13:+	chr7:2568508-2568810:+	-1	_LFNG	1.35032
3964	3964:i3:+	chr1:236686739-236686924:+	1	_LGALS8	0.90979
3977	3977:i1:-	chr5:38595363-38595507:-	-1	_LIFR	NA
3978	3978:i29:-	chr19:48623424-48624579:-	-1	_LIG1	1.09281
3983	3983:i14:-	chr10:116245056-116245139:-	-1	_ABLIM1	-1.21633
3985	3985:i18:+	chr22:31672775-31673624:+	1	_LIMK2	-0.20173
3985	3985:i1:+	chr22:31608250-31608410:+	1	_LIMK2	-0.20173
3985	3985:i3:+	chr22:31644348-31644755:+	-1	_LIMK2	-0.20173
3987	3987:i3:+	chr2:109204922-109205084:+	1	_LIMS1	0.0940912
3987	3987:i6:+	chr2:109271268-109271712:+	-1	_LIMS1	0.0940912
3987	3987:i2:+	chr2:109204757-109204881:+	1	_LIMS1	0.0940912
3987	3987:i1:+	chr2:109150811-109151050:+	1	_LIMS1	0.0940912
3991	3991:i1:-	chr19:42930419-42931578:-	-1	_LIPE	-5.45759
3991	3991:i2:-	chr19:42927571-42928275:-	1	_LIPE	-5.45759
3993	3993:i2:+	chr17:73528574-73528647:+	-1	_LLGL2	1.61531
3993	3993:i27:+	chr17:73570033-73570061:+	1	_LLGL2	1.61531
4000	4000:i3:+	chr1:156060262-156060373:+	1	_LMNA	0.00387375
4008	4008:i1:+	chr13:76194570-76196004:+	-1	_LMO7	0.487709
4010	4010:i1:+	chr9:129376722-129376867:+	1	_LMX1B	1.15924
4016	4016:i1:+	chr15:74218789-74220226:+	1	_LOXL1	1.53021
4046	4046:i1:+	chr11:1874200-1874427:+	1	_LSP1	-0.121818
4046	4046:i5:+	chr11:1892099-1892642:+	-1	_LSP1	-0.121818
4046	4046:i4:+	chr11:1889903-1890216:+	-1	_LSP1	-0.121818
4047	4047:i26:-	chr21:47608360-47608735:-	-1	_LSS	-0.134409
4048	4048:i18:-	chr12:96405073-96405643:-	-1	_LTA4H	0.101325
4054	4054:i33:-	chr11:65307015-65307099:-	1	_LTBP3	-0.0609528
4054	4054:i35:-	chr11:65306799-65306930:-	1	_LTBP3	-0.0609528
4054	4054:i31:-	chr11:65307191-65307352:-	1	_LTBP3	-0.0609528
4055	4055:i2:+	chr12:6493199-6493620:+	1	_LTBR	0.49246
4056	4056:i1:+	chr5:179220986-179221139:+	-1	_LTC4S	0.00879811
4057	4057:i6:-	chr3:46504934-46505161:-	1	_LTF	NA
4059	4059:i15:+	chr19:45323962-45324079:+	1	_BCAM	0.931858
4059	4059:i13_14:+	chr19:45322839-45324079:+	1	_BCAM	0.931858
4065	4065:i2:-	chr2:160758876-160760116:-	1	_LY75	-1.6402
4076	4076:i1:+	chr11:34073230-34073418:+	1	_CAPRIN1	0.626564
4086	4086:i2_3:+	chr4:146403957-146404328:+	-1	_SMAD1	0.208646
4086	4086:i1:+	chr4:146402951-146403190:+	1	_SMAD1	0.208646
4088	4088:i2:+	chr15:67418054-67418322:+	1	_SMAD3	-0.0788876
4089	4089:i2:+	chr18:48500767-48500931:+	-1	_SMAD4	-0.173784
4089	4089:i7:+	chr18:48577724-48577785:+	-1	_SMAD4	-0.173784
4089	4089:i1:+	chr18:48494387-48494484:+	-1	_SMAD4	-0.173784
4121	4121:i1:-	chr6:119670707-119670931:-	1	_MAN1A1	-0.218001
4122	4122:i1:+	chr15:91446566-91446662:+	-1	_MAN2A2	-0.278087
4129	4129:i3:-	chrX:43703138-43703180:-	-1	_MAOB	-1.58151
4133	4133:i10:+	chr2:210557349-210561074:+	-1	_MAP2	-1.57857
4133	4133:i15:+	chr2:210569174-210569344:+	-1	_MAP2	-1.57857
4133	4133:i6:+	chr2:210489777-210489853:+	-1	_MAP2	-1.57857
4134	4134:i12:-	chr3:47950528-47951878:-	1	_MAP4	0.142268
4134	4134:i11:-	chr3:47952553-47953911:-	1	_MAP4	0.142268
4137	4137:i6:+	chr17:44060544-44061296:+	-1	_MAPT	2.11087
4140	4140:i20:+	chr14:103964839-103964865:+	-1	_MARK3	0.293679
4140	4140:i21:+	chr14:103966205-103966537:+	-1	_MARK3	0.293679
4141	4141:i1:+	chr12:57881077-57881608:+	-1	_MARS	0.57054
4141	4141:i28:+	chr12:57911066-57911334:+	-1	_MARS	0.57054
4149	4149:i11:-	chr14:65472819-65473002:-	-1	_MAX	0.57021
4154	4154:i9:+	chr3:152164493-152164546:+	1	_MBNL1	-0.602827
4154	4154:i4:+	chr3:152052900-152053019:+	-1	_MBNL1	-0.602827
4154	4154:i14:+	chr3:152175919-152175982:+	-1	_MBNL1	-0.602827
4176	4176:i2:-	chr7:99697836-99698380:-	-1	_MCM7	0.540944
4176	4176:i1:-	chr7:99698887-99699427:-	1	_MCM7	0.540944
4179	4179:i7:+	chr1:207940952-207940996:+	-1	_CD46	0.767817
4179	4179:i13:+	chr1:207963598-207963690:+	-1	_CD46	0.767817
4190	4190:i2:+	chr2:63816285-63816518:+	-1	_MDH1	0.395899
4193	4193:i2:+	chr12:69202797-69202866:+	1	_MDM2	0.389051
4194	4194:i38:+	chr1:204590273-204590341:+	-1	_MDM4	0.420038
4194	4194:i37:+	chr1:204585211-204585346:+	-1	_MDM4	0.420038
4194	4194:i34:+	chr1:204572066-204572279:+	-1	_MDM4	0.420038
4194	4194:i26:+	chr1:204548395-204548641:+	-1	_MDM4	0.420038
4194	4194:i40:+	chr1:204591083-204591250:+	-1	_MDM4	0.420038
4194	4194:i39:+	chr1:204590485-204590967:+	-1	_MDM4	0.420038
4201	4201:i6:-	chr6:42948082-42948581:-	-1	_MEA1	0.889757
4205	4205:i2:+	chr15:100138635-100138716:+	-1	_MEF2A	-0.244345
4205	4205:i12:+	chr15:100243567-100243590:+	-1	_MEF2A	-0.244345
4207	4207:i1:-	chr19:19302890-19303400:-	1	_MEF2BNB-MEF2B	0.0122326
4207	4207:i2:-	chr19:19297702-19297814:-	1	_MEF2BNB-MEF2B	0.0122326
4207	4207:i3:-	chr19:19296843-19296907:-	1	_MEF2BNB-MEF2B	0.0122326
4207	4207:i4:-	chr19:19293382-19293492:-	1	_MEF2BNB-MEF2B	0.0122326
4207	4207:i5:-	chr19:19291495-19291570:-	1	_MEF2BNB-MEF2B	0.0122326
4208	4208:i1:-	chr5:88199733-88199922:-	1	_MEF2C	-1.04839
4211	4211:i12:+	chr2:66794585-66794643:+	-1	_MEIS1	-0.89081
4212	4212:i15:-	chr15:37188829-37189241:-	-1	_MEIS2	-1.92983
4212	4212:i17:-	chr15:37187352-37187462:-	-1	_MEIS2	-1.92983
4214	4214:i20:+	chr5:56189358-56191978:+	1	_MAP3K1	0.170238
4216	4216:i19:+	chr6:161519310-161519459:+	1	_MAP3K4	-0.0390344
4216	4216:i1:+	chr6:161412822-161413115:+	1	_MAP3K4	-0.0390344
4232	4232:i1_2:+	chr7:130126016-130126360:+	1	_MEST	-0.933953
4233	4233:i3:+	chr7:116339125-116340338:+	-1	_MET	-2.17439
4233	4233:i1:+	chr7:116312459-116312631:+	-1	_MET	-2.17439
4233	4233:i2:+	chr7:116335804-116335853:+	-1	_MET	-2.17439
4234	4234:i1:-	chr12:58165757-58165914:-	1	_METTL1	1.00963
4240	4240:i3:-	chr15:89455355-89455407:-	-1	_MFGE8	-1.2848
4240	4240:i2:-	chr15:89455659-89455755:-	-1	_MFGE8	-1.2848
4249	4249:i16:+	chr2:135206220-135212192:+	1	_MGAT5	0.0577677
4257	4257:i1:+	chr12:16500076-16500118:+	-1	_MGST1	-0.0542037
4258	4258:i7:+	chr4:140661366-140661899:+	-1	_MGST2	0.115753
4277	4277:i1:+	chr6:31462658-31462772:+	-1	_MICB	1.81897
4277	4277:i8:+	chr6:31474799-31475077:+	-1	_MICB	1.81897
4281	4281:i9_10:-	chrX:10533108-10533502:-	-1	_MID1	-2.74205
4281	4281:i19:-	chrX:10469447-10469599:-	-1	_MID1	-2.74205
4287	4287:i23:-	chr14:92524896-92530758:-	-1	_ATXN3	0.266668
4288	4288:i1:-	chr10:129924363-129924468:-	1	_MKI67	3.84242
4289	4289:i22:+	chr7:131172366-131181398:+	-1	_MKLN1	0.234404
4296	4296:i2:-	chr11:65378283-65378543:-	-1	_MAP3K11	0.302556
4297	4297:i1:+	chr11:118307205-118307659:+	1	_KMT2A	-0.802306
4297	4297:i2:+	chr11:118309739-118309837:+	-1	_KMT2A	-0.802306
4299	4299:i1:+	chr4:87856154-87856392:+	1	_AFF1	-0.31316
4302	4302:i9:+	chr17:36869206-36871009:+	1	_MLLT6	-0.266237
4311	4311:i4_5:+	chr3:154797953-154798255:+	-1	_MME	-3.71766
4320	4320:i1:+	chr22:24115036-24115165:+	1	_MMP11	7.38749
4322	4322:i10:-	chr11:102813721-102815095:-	-1	_MMP13	NA
4338	4338:i2:-	chr5:52405081-52405325:-	-1	_MOCS2	0.379308
4343	4343:i2:+	chr1:113217048-113217351:+	-1	_MOV10	0.808833
4343	4343:i8:+	chr1:113232037-113232272:+	-1	_MOV10	0.808833
4350	4350:i2:+	chr16:128169-128332:+	1	_MPG	1.01196
4355	4355:i5:-	chr17:41977839-41977991:-	1	_MPP2	0.360703
4358	4358:i3:-	chr2:27545315-27545431:-	1	_MPV17	0.586949
4436	4436:i20:+	chr2:47739442-47739559:+	-1	_MSH2	0.670934
4481	4481:i11:-	chr8:15977927-15978115:-	-1	_MSR1	1.45508
4481	4481:i12:-	chr8:15965387-15967727:-	-1	_MSR1	1.45508
4481	4481:i10:-	chr8:15996826-15998554:-	1	_MSR1	1.45508
4528	4528:i12:-	chr2:55478757-55479060:-	-1	_MTIF2	0.460718
4582	4582:i12:-	chr1:155161502-155161530:-	1	_MUC1	2.89537
4582	4582:i13:-	chr1:155161502-155161503:-	1	_MUC1	2.89537
4582	4582:i14:-	chr1:155161291-155161398:-	1	_MUC1	2.89537
4598	4598:i5:+	chr12:110016970-110017087:+	-1	_MVK	0.730952
4599	4599:i3:+	chr21:42794683-42794838:+	-1	_MX1	0.725614
4599	4599:i1:+	chr21:42792520-42792744:+	-1	_MX1	0.725614
4599	4599:i2:+	chr21:42793765-42794022:+	-1	_MX1	0.725614
4600	4600:i3:+	chr21:42742012-42742276:+	-1	_MX2	0.215123
4601	4601:i1:+	chr10:111967363-111967840:+	1	_MXI1	-0.929511
4602	4602:i17:+	chr6:135518099-135518461:+	-1	_MYB	1.56696
4602	4602:i1:+	chr6:135502453-135502674:+	1	_MYB	1.56696
4603	4603:i1:-	chr8:67525054-67525480:-	-1	_MYBL1	2.0795
4619	4619:i31:-	chr17:10401051-10401234:-	1	_MYH1	NA
4629	4629:i32:-	chr16:15826421-15826565:-	1	_MYH11	NA
4629	4629:i34:-	chr16:15818745-15818995:-	1	_MYH11	NA
4629	4629:i8:-	chr16:15878555-15878575:-	-1	_MYH11	NA
4629	4629:i37:-	chr16:15818018-15818266:-	1	_MYH11	NA
4629	4629:i36:-	chr16:15818504-15818656:-	1	_MYH11	NA
4629	4629:i33:-	chr16:15820705-15820911:-	1	_MYH11	NA
4636	4636:i4:+	chr4:671711-671818:+	1	_MYL5	0.325628
4636	4636:i12:+	chr4:675682-675817:+	1	_MYL5	0.325628
4637	4637:i4:+	chr12:56552686-56552704:+	-1	_MYL6	0.418942
4638	4638:i5:-	chr3:123518680-123519035:-	-1	_MYLK	-1.53364
4641	4641:i1:-	chr17:1395707-1396001:-	-1	_MYO1C	0.15128
4644	4644:i33:-	chr15:52630007-52630081:-	-1	_MYO5A	0.472504
4645	4645:i41:-	chr18:47361714-47361794:-	1	_MYO5B	0.561566
4646	4646:i34:+	chr6:76621389-76621415:+	-1	_MYO6	1.02849
4659	4659:i1:-	chr12:80329133-80329235:-	-1	_PPP1R12A	-0.326405
4660	4660:i24:+	chr1:202533571-202533675:+	-1	_PPP1R12B	-0.542578
4660	4660:i25:+	chr1:202536906-202536959:+	-1	_PPP1R12B	-0.542578
4660	4660:i23:+	chr1:202531906-202532050:+	-1	_PPP1R12B	-0.542578
4660	4660:i27:+	chr1:202544130-202544310:+	-1	_PPP1R12B	-0.542578
4660	4660:i26:+	chr1:202538275-202538325:+	-1	_PPP1R12B	-0.542578
4660	4660:i28:+	chr1:202549602-202557697:+	-1	_PPP1R12B	-0.542578
4664	4664:i2:+	chr2:191514572-191514708:+	-1	_NAB1	-0.626217
4664	4664:i3:+	chr2:191520703-191520879:+	-1	_NAB1	-0.626217
4666	4666:i5_7:-	chr12:57109655-57115243:-	-1	_NACA	-0.00390262
4673	4673:i16:-	chr12:76443056-76443305:-	-1	_NAP1L1	0.136063
4676	4676:i2:-	chr11:3010359-3010501:-	1	_NAP1L4	0.644524
4678	4678:i10:+	chr1:46077135-46078920:+	-1	_NASP	0.271947
4678	4678:i3:+	chr1:46066057-46066129:+	-1	_NASP	0.271947
4681	4681:i4:+	chr1:19970208-19970448:+	-1	_NBL1	0.362965
4684	4684:i9_10:+	chr11:113092018-113092626:+	-1	_NCAM1	-3.41441
4690	4690:i3:+	chr3:136649317-136649436:+	-1	_NCK1	-0.0878393
4705	4705:i1:-	chr2:240964644-240964819:-	1	_NDUFA10	0.477803
4705	4705:i10:-	chr2:240951135-240954277:-	-1	_NDUFA10	0.477803
4708	4708:i2:+	chr7:140397875-140398068:+	-1	_NDUFB2	0.828149
4717	4717:i2_3:-	chr4:140221756-140222388:-	-1	_NDUFC1	0.622312
4734	4734:i6:-	chr15:56207482-56209329:-	1	_NEDD4	-0.116454
4735	4735:i13:+	chr2:242274737-242274766:+	-1	_SEPT2	0.232935
4739	4739:i2:-	chr6:11306225-11306388:-	1	_NEDD9	-1.33634
4750	4750:i22:-	chr4:170429920-170430003:-	-1	_NEK1	-0.140649
4752	4752:i1:-	chr13:52733678-52733996:-	1	_NEK3	-0.2079
4763	4763:i36:+	chr17:29579956-29580018:+	-1	_NF1	0.0541213
4763	4763:i35:+	chr17:29576973-29579822:+	1	_NF1	0.0541213
4773	4773:i2:-	chr20:50158909-50159258:-	1	_NFATC2	-0.561782
4773	4773:i3:-	chr20:50139620-50140649:-	1	_NFATC2	-0.561782
4774	4774:i1:+	chr1:61542946-61543300:+	-1	_NFIA	0.265706
4775	4775:i1:+	chr16:68118654-68119083:+	-1	_NFATC3	-0.142628
4779	4779:i2:+	chr17:46126135-46126226:+	-1	_NFE2L1	0.138642
4782	4782:i1:+	chr19:3359561-3359683:+	-1	_NFIC	0.432985
4784	4784:i2:+	chr19:13134785-13134848:+	-1	_NFIX	-1.2051
4791	4791:i1_2:+	chr10:104153867-104154531:+	1	_NFKB2	0.60286
4792	4792:i6:-	chr14:35870716-35871266:-	-1	_NFKBIA	0.127509
4798	4798:i3:-	chr11:129763192-129763280:-	1	_NFRKB	-0.20164
4800	4800:i4:+	chr6:41048550-41048636:+	-1	_NFYA	0.681852
4801	4801:i3:-	chr12:104524910-104525616:-	-1	_NFYB	0.169595
4801	4801:i1:-	chr12:104531919-104532040:-	1	_NFYB	0.169595
4802	4802:i6:+	chr1:41178359-41178493:+	-1	_NFYC	0.238784
4802	4802:i2:+	chr1:41157680-41157872:+	1	_NFYC	0.238784
4802	4802:i4:+	chr1:41175038-41175288:+	-1	_NFYC	0.238784
4817	4817:i10:+	chr1:161093931-161095235:+	-1	_NIT1	0.777489
4820	4820:i24:+	chr3:42685183-42685214:+	1	_NKTR	-0.314273
4831	4831:i1:+	chr17:49242796-49243042:+	1	_NME2	0.68446
4831	4831:i3:+	chr17:49243862-49243924:+	1	_NME2	0.68446
4832	4832:i6:-	chr16:1820321-1820767:-	-1	_NME3	1.89056
4837	4837:i1:+	chr11:114128553-114128600:+	-1	_NNMT	-0.943673
4837	4837:i2:+	chr11:114133570-114133656:+	-1	_NNMT	-0.943673
4839	4839:i9:-	chr12:6673316-6673414:-	-1	_NOP2	0.856395
4846	4846:i15_17:+	chr7:150700239-150701023:+	-1	_NOS3	-0.811034
4848	4848:i6:+	chr12:70687851-70688074:+	1	_CNOT2	0.412315
4848	4848:i4:+	chr12:70637494-70638102:+	1	_CNOT2	0.412315
4850	4850:i12:-	chr7:135071822-135073646:-	-1	_CNOT4	0.15207
4851	4851:i4:-	chr9:139417302-139417640:-	1	_NOTCH1	-0.573401
4853	4853:i3:-	chr1:120572529-120572610:-	1	_NOTCH2	-0.202413
4853	4853:i1:-	chr1:120611948-120612317:-	1	_NOTCH2	-0.202413
4853	4853:i37:-	chr1:120454176-120459317:-	1	_NOTCH2	-0.202413
4857	4857:i6:-	chr14:26939324-26939696:-	1	_NOVA1	-2.24907
4863	4863:i21:-	chr11:108028119-108029746:-	1	_NPAT	-0.24706
4864	4864:i28:-	chr18:21108363-21109691:-	1	_NPC1	-0.179621
4867	4867:i2:-	chr2:110958998-110959071:-	1	_NPHP1	0.117839
4867	4867:i3:-	chr2:110937201-110937261:-	1	_NPHP1	0.117839
4867	4867:i4_5:-	chr2:110935964-110936124:-	1	_NPHP1	0.117839
4867	4867:i1:-	chr2:110962477-110962639:-	1	_NPHP1	0.117839
4869	4869:i10:+	chr5:170833401-170833731:+	1	_NPM1	0.571287
4898	4898:i27:-	chr1:52260730-52260880:-	-1	_NRD1	0.445176
4898	4898:i6:-	chr1:52302041-52302110:-	-1	_NRD1	0.445176
4898	4898:i5:-	chr1:52303159-52303292:-	-1	_NRD1	0.445176
4899	4899:i2:+	chr7:129269919-129270009:+	1	_NRF1	0.174558
4905	4905:i4:+	chr17:44703979-44704078:+	-1	_NSF	0.999804
4915	4915:i5:+	chr9:87287002-87287086:+	-1	_NTRK2	-3.83527
4916	4916:i26:-	chr15:88419988-88420351:-	1	_NTRK3	-3.1856
4916	4916:i2:-	chr15:88799515-88799717:-	-1	_NTRK3	-3.1856
4916	4916:i13:-	chr15:88671942-88671965:-	-1	_NTRK3	-3.1856
4920	4920:i3:-	chr9:94538023-94538100:-	1	_ROR2	1.04984
4928	4928:i36:-	chr11:3697739-3697850:-	1	_NUP98	0.119491
4928	4928:i30:-	chr11:3716679-3716836:-	1	_NUP98	0.119491
4928	4928:i32:-	chr11:3712577-3712719:-	1	_NUP98	0.119491
4928	4928:i34:-	chr11:3704430-3704671:-	1	_NUP98	0.119491
4928	4928:i35:-	chr11:3700784-3700938:-	1	_NUP98	0.119491
4935	4935:i2:-	chrX:9728757-9728866:-	1	_GPR143	1.97394
4938	4938:i11:+	chr12:113369683-113369990:+	-1	_OAS1	1.36188
4946	4946:i6:+	chr19:2272971-2273487:+	-1	_OAZ1	0.559513
4952	4952:i1:+	chrX:128674252-128674455:+	1	_OCRL	0.421034
4957	4957:i2:+	chr9:131218285-131218534:+	-1	_ODF2	1.17921
4967	4967:i4:+	chr7:44687043-44687133:+	1	_OGDH	0.282565
4968	4968:i10:+	chr3:9800871-9800970:+	-1	_OGG1	0.443896
4968	4968:i12:+	chr3:9807493-9808353:+	-1	_OGG1	0.443896
5000	5000:i18:-	chr2:148687966-148693267:-	-1	_ORC4	0.505368
5000	5000:i1:-	chr2:148779017-148779173:-	-1	_ORC4	0.505368
5002	5002:i1:+	chr11:2920951-2921036:+	-1	_SLC22A18	1.80808
5010	5010:i5:+	chr3:170425833-170425983:+	-1	_CLDN11	-2.80135
5016	5016:i2_5:-	chr1:111969059-111970134:-	-1	_OVGP1	0.696406
5016	5016:i8:-	chr1:111966165-111966330:-	-1	_OVGP1	0.696406
5036	5036:i13:+	chr12:56506607-56507694:+	-1	_PA2G4	0.657012
5048	5048:i13_15:+	chr17:2585023-2588909:+	-1	_PAFAH1B1	0.178869
5063	5063:i13:+	chrX:110395638-110395675:+	-1	_PAK3	-4.55469
5063	5063:i18:+	chrX:110435355-110435403:+	-1	_PAK3	-4.55469
5063	5063:i17:+	chrX:110416246-110416309:+	-1	_PAK3	-4.55469
5073	5073:i27:-	chr16:14529557-14530629:-	1	_PARN	0.951582
5073	5073:i26:-	chr16:14540745-14540938:-	1	_PARN	0.951582
5074	5074:i1:-	chr12:80084652-80084790:-	1	_PAWR	0.392287
5090	5090:i1:+	chr9:128509617-128509932:+	1	_PBX3	0.117744
5090	5090:i2:+	chr9:128510478-128510707:+	-1	_PBX3	0.117744
5091	5091:i2:-	chr11:66721720-66721907:-	-1	_PC	-0.540828
5091	5091:i4:-	chr11:66675292-66675340:-	-1	_PC	-0.540828
5094	5094:i2:+	chr12:53836479-53836517:+	1	_PCBP2	0.374749
5094	5094:i3:+	chr12:53837175-53837557:+	1	_PCBP2	0.374749
5094	5094:i1:+	chr12:53835433-53835576:+	1	_PCBP2	0.374749
5096	5096:i20:+	chr3:136052244-136056737:+	-1	_PCCB	0.979552
5111	5111:i1:-	chr20:5107146-5107268:-	-1	_PCNA	1.42497
5118	5118:i4:+	chr7:100202051-100202528:+	1	_PCOLCE	-0.0787312
5127	5127:i1:+	chrX:47077528-47078063:+	-1	_CDK16	0.83758
5142	5142:i9:+	chr1:66731721-66731770:+	-1	_PDE4B	-1.0365
5142	5142:i6:+	chr1:66713143-66713337:+	-1	_PDE4B	-1.0365
5142	5142:i7:+	chr1:66723330-66723366:+	-1	_PDE4B	-1.0365
5144	5144:i3:-	chr5:59481384-59481514:-	-1	_PDE4D	-0.37582
5144	5144:i1:-	chr5:59783769-59783925:-	-1	_PDE4D	-0.37582
5147	5147:i2:-	chr2:232643433-232644210:-	-1	_PDE6D	0.593082
5151	5151:i10:+	chr15:85633949-85634146:+	-1	_PDE8A	-0.0540863
5154	5154:i8:-	chr7:540068-540136:-	1	_PDGFA	-1.24395
5156	5156:i7:+	chr4:54256688-54256795:+	1	_PDGFRA	-1.40756
5156	5156:i10:+	chr4:54265897-54266006:+	1	_PDGFRA	-1.40756
5156	5156:i5:+	chr4:54249940-54250043:+	1	_PDGFRA	-1.40756
5156	5156:i8:+	chr4:54257176-54257306:+	1	_PDGFRA	-1.40756
5156	5156:i11:+	chr4:54280782-54280889:+	1	_PDGFRA	-1.40756
5156	5156:i2:+	chr4:54245240-54245284:+	1	_PDGFRA	-1.40756
5156	5156:i1:+	chr4:54243820-54244090:+	1	_PDGFRA	-1.40756
5156	5156:i9:+	chr4:54257597-54257665:+	1	_PDGFRA	-1.40756
5156	5156:i12:+	chr4:54292039-54292132:+	1	_PDGFRA	-1.40756
5156	5156:i3:+	chr4:54245392-54245431:+	1	_PDGFRA	-1.40756
5156	5156:i4:+	chr4:54248445-54248502:+	1	_PDGFRA	-1.40756
5156	5156:i6:+	chr4:54255976-54256040:+	1	_PDGFRA	-1.40756
5158	5158:i15:+	chr4:655915-656030:+	-1	_PDE6B	1.40718
5158	5158:i17:+	chr4:656298-656407:+	-1	_PDE6B	1.40718
5160	5160:i14:+	chrX:19377607-19379825:+	-1	_PDHA1	0.148266
5163	5163:i2:+	chr2:173420779-173421074:+	1	_PDK1	-0.190323
5166	5166:i1:-	chr7:95225476-95225925:-	1	_PDK4	-3.51963
5167	5167:i1:+	chr6:132129156-132129415:+	1	_ENPP1	NA
5169	5169:i1:+	chr6:131949582-131949778:+	1	_ENPP3	-1.401
5192	5192:i1:-	chr1:2343830-2344010:-	1	_PEX10	0.522438
5195	5195:i4:+	chr1:10579860-10580067:+	1	_PEX14	0.164369
5208	5208:i4:+	chr1:207226620-207226711:+	1	_PFKFB2	0.591561
5209	5209:i17:+	chr10:6266469-6266586:+	-1	_PFKFB3	-0.674565
5212	5212:i14:+	chr2:37028444-37028547:+	1	_VIT	NA
5212	5212:i16:+	chr2:37035615-37036128:+	1	_VIT	NA
5212	5212:i17:+	chr2:37041326-37041937:+	1	_VIT	NA
5212	5212:i15:+	chr2:37032581-37032807:+	1	_VIT	NA
5213	5213:i1:+	chr12:48499656-48499920:+	1	_PFKM	0.255336
5213	5213:i3:+	chr12:48501855-48501977:+	1	_PFKM	0.255336
5213	5213:i2:+	chr12:48501148-48501238:+	1	_PFKM	0.255336
5214	5214:i3:+	chr10:3111430-3111581:+	-1	_PFKP	0.262963
5238	5238:i3:-	chr6:83900906-83901042:-	-1	_PGM3	0.7008
5265	5265:i2:-	chr14:94856757-94857029:-	1	_SERPINA1	-0.0937376
5265	5265:i3_7:-	chr14:94854897-94855347:-	-1	_SERPINA1	-0.0937376
5269	5269:i6:-	chr6:2962128-2962404:-	1	_SERPINB6	0.576214
5269	5269:i5:-	chr6:2969013-2969147:-	-1	_SERPINB6	0.576214
5271	5271:i9:+	chr18:61653492-61653887:+	-1	_SERPINB8	-0.0628343
5272	5272:i1:-	chr6:2903435-2903546:-	1	_SERPINB9	-0.32134
5281	5281:i7:-	chr2:46808413-46808730:-	-1	_PIGF	0.777768
5286	5286:i35_36:-	chr11:17108124-17111467:-	1	_PIK3C2A	-0.118115
5295	5295:i8:+	chr5:67584252-67584579:+	1	_PIK3R1	-1.32112
5296	5296:i22:+	chr19:18285850-18286032:+	1	_PIK3R2	1.39322
5296	5296:i27:+	chr19:18288659-18288927:+	1	_PIK3R2	1.39322
5296	5296:i26:+	chr19:18288521-18288574:+	1	_PIK3R2	1.39322
5296	5296:i23:+	chr19:18286121-18286195:+	1	_PIK3R2	1.39322
5296	5296:i21:+	chr19:18284614-18284783:+	1	_PIK3R2	1.39322
5296	5296:i24:+	chr19:18286415-18286507:+	1	_PIK3R2	1.39322
5296	5296:i25:+	chr19:18287950-18288102:+	1	_PIK3R2	1.39322
5303	5303:i5:+	chrX:71482557-71483814:+	-1	_PIN4	0.652214
5306	5306:i2:-	chr17:1463050-1463095:-	-1	_PITPNA	0.241766
5306	5306:i1:-	chr17:1465835-1466110:-	-1	_PITPNA	0.241766
5315	5315:i4:-	chr15:72521888-72522063:-	-1	_PKM	1.22627
5315	5315:i16:-	chr15:72495363-72495529:-	-1	_PKM	1.22627
5321	5321:i3:+	chr1:186839567-186839648:+	-1	_PLA2G4A	-2.39088
5332	5332:i3:+	chr20:9288447-9288545:+	-1	_PLCB4	-0.424606
5333	5333:i1:-	chr3:38070997-38071154:-	-1	_PLCD1	-0.33986
5333	5333:i2:-	chr3:38065828-38066278:-	1	_PLCD1	-0.33986
5337	5337:i1:-	chr3:171528189-171528504:-	1	_PLD1	-1.28341
5337	5337:i16:-	chr3:171404475-171404588:-	-1	_PLD1	-1.28341
5339	5339:i9:-	chr8:145013518-145013758:-	-1	_PLEC	0.41129
5349	5349:i1:+	chr19:35606732-35606863:+	-1	_FXYD3	1.41589
5351	5351:i2:+	chr1:12004579-12004719:+	-1	_PLOD1	0.341728
5358	5358:i5:+	chrX:114848465-114848846:+	-1	_PLS3	-0.571229
5365	5365:i3:+	chrX:153031614-153031779:+	-1	_PLXNB3	0.00901108
5378	5378:i1:+	chr2:190648811-190649319:+	1	_PMS1	0.0115742
5380	5380:i1:+	chr7:72476589-72476697:+	-1	_PMS2P2	0.636508
5382	5382:i11:-	chr7:66657747-66658146:-	-1	_PMS2P4	-0.0225363
5393	5393:i15:+	chr4:122737927-122738176:+	1	_EXOSC9	0.395832
5395	5395:i19:-	chr7:6012870-6013173:-	1	_PMS2	0.352546
5395	5395:i1:-	chr7:6048628-6048737:-	1	_PMS2	0.352546
5420	5420:i1:-	chr7:131241019-131241376:-	1	_PODXL	-0.660387
5424	5424:i7:+	chr19:50905462-50905630:+	1	_POLD1	0.977644
5427	5427:i21:-	chr14:50110270-50110388:-	-1	_POLE2	1.67059
5428	5428:i24:-	chr15:89859536-89860058:-	1	_POLG	0.174434
5430	5430:i30:+	chr17:7416340-7417935:+	1	_POLR2A	0.0905469
5431	5431:i25:+	chr4:57891543-57891703:+	1	_POLR2B	0.410842
5431	5431:i24:+	chr4:57891052-57891165:+	1	_POLR2B	0.410842
5431	5431:i23:+	chr4:57890171-57890278:+	1	_POLR2B	0.410842
5431	5431:i26:+	chr4:57896370-57896565:+	1	_POLR2B	0.410842
5431	5431:i22:+	chr4:57889828-57889917:+	1	_POLR2B	0.410842
5437	5437:i1:+	chr3:184081194-184081353:+	-1	_POLR2H	1.15862
5447	5447:i3:+	chr7:75597161-75597446:+	-1	_POR	0.747091
5468	5468:i9:+	chr3:12440847-12440989:+	-1	_PPARG	NA
5469	5469:i17_19:-	chr17:37560538-37566974:-	1	_MED1	0.025699
5495	5495:i9:+	chr2:44459455-44461742:+	1	_PPM1B	0.153537
5499	5499:i2:-	chr11:67186879-67187068:-	-1	_PPP1CA	1.23594
5500	5500:i12:+	chr2:29022065-29025806:+	1	_PPP1CB	-0.135255
5510	5510:i1:+	chr2:242089024-242089123:+	1	_PPP1R7	0.667276
5515	5515:i1:-	chr5:133561451-133561950:-	1	_PPP2CA	0.842804
5518	5518:i3:+	chr19:52704346-52704947:+	-1	_PPP2R1A	0.791891
5519	5519:i19:-	chr11:111597632-111597781:-	-1	_PPP2R1B	NA
5519	5519:i17:-	chr11:111608172-111608293:-	-1	_PPP2R1B	NA
5524	5524:i15:+	chr9:131903935-131904197:+	-1	_PPP2R4	1.15048
5531	5531:i1_2:+	chr16:30087350-30087421:+	1	_PPP4C	1.53091
5532	5532:i17:-	chr10:75203560-75204580:-	1	_PPP3CB	0.113513
5553	5553:i8:-	chr11:57166969-57167039:-	-1	_PRG2	-0.730531
5558	5558:i1:+	chr6:57182422-57182499:+	1	_PRIM2	0.928133
5562	5562:i4:-	chr5:40775030-40775074:-	-1	_PRKAA1	-0.616013
5565	5565:i2:-	chr1:146643568-146643746:-	1	_PRKAB2	-0.142228
5566	5566:i3:-	chr19:14223045-14223459:-	-1	_PRKACA	0.381556
5570	5570:i2:+	chr6:122798996-122799084:+	-1	_PKIB	1.92701
5570	5570:i1:+	chr6:122793062-122793186:+	-1	_PKIB	1.92701
5573	5573:i17:+	chr17:66547225-66547457:+	1	_PRKAR1A	0.152592
5576	5576:i1:-	chr3:48884768-48885270:-	1	_PRKAR2A	0.101226
5578	5578:i5:+	chr17:64637473-64637584:+	-1	_PRKCA	-1.6684
5581	5581:i9:+	chr2:46072534-46072897:+	1	_PRKCE	-0.0649178
5583	5583:i15:+	chr14:62010080-62011392:+	-1	_PRKCH	-0.366316
5585	5585:i1:+	chr19:14544166-14544354:+	1	_PKN1	0.976046
5590	5590:i23:+	chr1:2113271-2113353:+	-1	_PRKCZ	0.940473
5598	5598:i9:+	chr17:19286391-19286857:+	-1	_MAPK7	0.00316749
5601	5601:i8:-	chr5:179674855-179674926:-	1	_MAPK9	0.980896
5601	5601:i1:-	chr5:179718848-179719071:-	1	_MAPK9	0.980896
5606	5606:i4:+	chr17:21199398-21199522:+	-1	_MAP2K3	-0.0644465
5608	5608:i1:+	chr17:67410838-67411141:+	1	_MAP2K6	-0.70333
5609	5609:i4:+	chr19:7970693-7971931:+	-1	_MAP2K7	0.093564
5609	5609:i2:+	chr19:7969336-7969433:+	1	_MAP2K7	0.093564
5611	5611:i5:+	chr13:96394888-96397863:+	-1	_DNAJC3	0.191565
5627	5627:i5:-	chr3:93643084-93643108:-	-1	_PROS1	-1.98261
5648	5648:i10:-	chr3:186964142-186965173:-	1	_MASP1	NA
5648	5648:i19:-	chr3:186933873-186938049:-	1	_MASP1	NA
5648	5648:i13:-	chr3:186951870-186954355:-	1	_MASP1	NA
5649	5649:i66:-	chr7:103112231-103113355:-	1	_RELN	NA
5649	5649:i59:-	chr7:103131115-103131276:-	1	_RELN	NA
5649	5649:i1:-	chr7:103629578-103629963:-	1	_RELN	NA
5663	5663:i13:+	chr14:73675532-73675623:+	-1	_PSEN1	0.68244
5663	5663:i2:+	chr14:73603525-73603931:+	-1	_PSEN1	0.68244
5690	5690:i10:-	chr1:36035413-36040299:-	-1	_PSMB2	0.691589
5706	5706:i15:+	chr14:53188218-53190592:+	-1	_PSMC6	0.672943
5706	5706:i5:+	chr14:53176293-53177053:+	-1	_PSMC6	0.672943
5709	5709:i15:+	chr17:38152954-38153046:+	-1	_PSMD3	0.938977
5709	5709:i17:+	chr17:38153757-38154213:+	1	_PSMD3	0.938977
5709	5709:i1_3:+	chr17:38137021-38137443:+	1	_PSMD3	0.938977
5713	5713:i2:+	chr16:74333474-74333643:+	-1	_PSMD7	0.28655
5718	5718:i3:-	chr17:65357211-65357377:-	-1	_PSMD12	0.821703
5723	5723:i4:-	chr7:56110084-56110336:-	-1	_PSPH	1.20679
5723	5723:i3:-	chr7:56110841-56110954:-	-1	_PSPH	1.20679
5723	5723:i2:-	chr7:56118831-56119268:-	-1	_PSPH	1.20679
5723	5723:i5:-	chr7:56109313-56109655:-	-1	_PSPH	1.20679
5727	5727:i5:-	chr9:98270216-98270322:-	1	_PTCH1	NA
5747	5747:i38:-	chr8:141679826-141679834:-	1	_PTK2	0.558117
5747	5747:i29:-	chr8:141728416-141728460:-	-1	_PTK2	0.558117
5754	5754:i2:+	chr6:43044552-43044724:+	-1	_PTK7	0.689548
5757	5757:i1:+	chr2:232573235-232573461:+	1	_PTMA	0.641064
5757	5757:i2:+	chr2:232574491-232575011:+	-1	_PTMA	0.641064
5763	5763:i2:+	chr12:6878219-6878343:+	-1	_PTMS	1.04064
5771	5771:i6:-	chr18:12819213-12819281:-	-1	_PTPN2	0.202304
5777	5777:i2:+	chr12:7060434-7060683:+	-1	_PTPN6	1.23063
5778	5778:i3:-	chr1:202128409-202129119:-	-1	_PTPN7	1.06973
5781	5781:i17:+	chr12:112943629-112947717:+	1	_PTPN11	-0.184972
5783	5783:i7:+	chr4:87622394-87622954:+	-1	_PTPN13	0.225517
5784	5784:i2:-	chr1:214701619-214706750:-	1	_PTPN14	-1.83353
5788	5788:i9:+	chr1:198671516-198671659:+	-1	_PTPRC	0.256499
5788	5788:i7:+	chr1:198665841-198666038:+	-1	_PTPRC	0.256499
5791	5791:i8:+	chr10:129845813-129845947:+	-1	_PTPRE	-0.159731
5792	5792:i27:+	chr1:44078439-44078471:+	-1	_PTPRF	0.212531
5793	5793:i16:+	chr3:62216899-62216985:+	-1	_PTPRG	-0.201946
5796	5796:i2:-	chr6:128812877-128812994:-	-1	_PTPRK	-0.110876
5802	5802:i28:-	chr19:5216731-5216778:-	-1	_PTPRS	-0.124143
5802	5802:i6:-	chr19:5273075-5273337:-	-1	_PTPRS	-0.124143
5805	5805:i7:+	chr11:112106572-112106757:+	-1	_PTS	0.748161
5810	5810:i2:-	chr5:34918157-34918241:-	-1	_RAD1	0.914598
5818	5818:i6:-	chr11:119545099-119545357:-	1	_PVRL1	-0.917
5824	5824:i2:-	chr1:160253320-160253429:-	1	_PEX19	0.318558
5829	5829:i9:-	chr12:120657010-120657894:-	-1	_PXN	-0.197132
5829	5829:i2:-	chr12:120687686-120687964:-	-1	_PXN	-0.197132
5829	5829:i10:-	chr12:120654076-120654919:-	-1	_PXN	-0.197132
5829	5829:i11:-	chr12:120653733-120653893:-	-1	_PXN	-0.197132
5831	5831:i2:-	chr17:79895056-79895115:-	1	_PYCR1	2.65095
5831	5831:i1:-	chr17:79895138-79895172:-	1	_PYCR1	2.65095
5833	5833:i10:-	chr17:79865080-79865133:-	1	_PCYT2	0.465658
5837	5837:i3:-	chr11:64525909-64525987:-	-1	_PYGM	-2.75772
5858	5858:i22:-	chr12:9317735-9317963:-	1	_PZP	-5.90262
5858	5858:i30:-	chr12:9311016-9311172:-	1	_PZP	-5.90262
5858	5858:i33:-	chr12:9307212-9307435:-	1	_PZP	-5.90262
5863	5863:i2:-	chr6:33266232-33266428:-	-1	_RGL2	0.602218
5863	5863:i1:-	chr6:33266647-33267165:-	-1	_RGL2	0.602218
5871	5871:i1:-	chr11:64570526-64570713:-	1	_MAP4K2	0.701034
5873	5873:i1:-	chr15:55581914-55582013:-	1	_RAB27A	0.0645462
5878	5878:i3:-	chr17:40283625-40283840:-	-1	_RAB5C	0.765702
5883	5883:i12:+	chr11:67164935-67165883:+	1	_RAD9A	0.508549
5888	5888:i5:+	chr15:40994004-40994124:+	-1	_RAD51	2.8569
5890	5890:i15:+	chr14:69061202-69062738:+	-1	_RAD51B	0.211622
5890	5890:i13:+	chr14:68944365-68944810:+	1	_RAD51B	0.211622
5892	5892:i5:-	chr17:33443878-33444056:-	-1	_RAD51D	0.475381
5893	5893:i1:-	chr12:1098975-1099219:-	-1	_RAD52	-0.0494041
5893	5893:i12:-	chr12:1035962-1036112:-	-1	_RAD52	-0.0494041
5900	5900:i7:-	chr9:136024350-136024607:-	1	_RALGDS	-0.1255
5903	5903:i28:+	chr2:109398984-109399318:+	1	_RANBP2	-0.263281
5903	5903:i29:+	chr2:109400052-109402267:+	1	_RANBP2	-0.263281
5903	5903:i26:+	chr2:109397725-109397885:+	1	_RANBP2	-0.263281
5903	5903:i25:+	chr2:109393586-109393687:+	1	_RANBP2	-0.263281
5903	5903:i27:+	chr2:109398584-109398857:+	1	_RANBP2	-0.263281
5903	5903:i24:+	chr2:109392188-109392392:+	1	_RANBP2	-0.263281
5905	5905:i3:-	chr22:41680905-41681157:-	-1	_RANGAP1	0.954194
5914	5914:i5:+	chr17:38498271-38499119:+	-1	_RARA	1.61773
5921	5921:i16:+	chr5:86662168-86662312:+	-1	_RASA1	0.0788348
5927	5927:i29:-	chr12:395292-395373:-	1	_KDM5A	-0.0373501
5936	5936:i7:+	chr11:66433327-66435858:+	-1	_RBM4	0.894316
5939	5939:i6:+	chr12:56974062-56974159:+	-1	_RBMS2	-0.213191
5950	5950:i1:-	chr10:95360928-95360993:-	-1	_RBP4	-6.3049
5955	5955:i4:+	chr15:77233978-77234031:+	-1	_RCN2	0.611003
5962	5962:i21:-	chr11:110066286-110066890:-	1	_RDX	-0.236778
5970	5970:i1:-	chr11:65430297-65430443:-	1	_RELA	0.340066
5980	5980:i3:-	chr6:111793216-111793343:-	-1	_REV3L	NA
5985	5985:i3:+	chr12:118455495-118455858:+	-1	_RFC5	0.837539
5998	5998:i9:+	chr9:116246418-116246512:+	1	_RGS3	0.788094
5998	5998:i5:+	chr9:116225980-116226161:+	1	_RGS3	0.788094
5998	5998:i10:+	chr9:116247905-116247973:+	1	_RGS3	0.788094
5998	5998:i12:+	chr9:116259594-116259684:+	1	_RGS3	0.788094
6001	6001:i2:-	chr10:121295976-121296045:-	-1	_RGS10	0.833925
6001	6001:i1:-	chr10:121302102-121302222:-	1	_RGS10	0.833925
6002	6002:i10:+	chr4:3388047-3388164:+	-1	_RGS12	0.259684
6015	6015:i1:+	chr6:33176286-33176421:+	1	_RING1	0.293332
6046	6046:i1:+	chr6:32936437-32936833:+	-1	_BRD2	0.328337
6046	6046:i3:+	chr6:32938665-32938974:+	-1	_BRD2	0.328337
6046	6046:i16:+	chr6:32946867-32946971:+	-1	_BRD2	0.328337
6047	6047:i3:+	chr4:2472714-2472836:+	-1	_RNF4	0.507976
6097	6097:i2:-	chr1:151803404-151803608:-	1	_RORC	0.605742
6100	6100:i1:-	chr7:33148833-33149002:-	1	_RP9	NA
6120	6120:i7:+	chr2:210880928-210880981:+	-1	_RPE	0.534088
6124	6124:i2:-	chr15:66797666-66798086:-	1	_RPL4	-0.418604
6128	6128:i2:-	chr12:112847215-112847443:-	1	_RPL6	-0.177292
6129	6129:i7:-	chr8:74202874-74202940:-	1	_RPL7	-0.134049
6130	6130:i2:+	chr9:136215777-136215897:+	1	_RPL7A	0.0320024
6132	6132:i2:-	chr8:146017630-146017729:-	1	_RPL8	0.569042
6137	6137:i2:+	chr16:89627119-89627471:+	1	_RPL13	-0.330034
6152	6152:i1:-	chr3:101405516-101405563:-	1	_RPL24	-0.0527425
6156	6156:i2:-	chr8:99057575-99057627:-	1	_RPL30	0.076073
6156	6156:i6:-	chr8:99037079-99037966:-	-1	_RPL30	0.076073
6165	6165:i2:+	chr3:197677095-197677170:+	1	_RPL35A	-0.169773
6184	6184:i1:-	chr3:128399597-128399918:-	-1	_RPN1	0.922146
6185	6185:i18:+	chr20:35866805-35866852:+	-1	_RPN2	0.94494
6188	6188:i11:+	chr11:75132771-75133345:+	-1	_RPS3	0.0177412
6195	6195:i4:+	chr1:26869653-26869712:+	-1	_RPS6KA1	0.963372
6196	6196:i1:-	chr6:167275596-167275771:-	-1	_RPS6KA2	-0.776546
6197	6197:i2:-	chrX:20284682-20284750:-	-1	_RPS6KA3	-1.05188
6198	6198:i2:+	chr17:57971157-57971285:+	1	_RPS6KB1	0.259204
6202	6202:i2:+	chr1:45241706-45241812:+	1	_RPS8	-0.162373
6224	6224:i6:-	chr8:56982262-56982392:-	-1	_RPS20	-0.277184
6224	6224:i7:-	chr8:56980739-56981089:-	-1	_RPS20	-0.277184
6229	6229:i8:+	chr10:79814289-79816571:+	-1	_RPS24	0.0498956
6229	6229:i5:+	chr10:79797723-79797740:+	-1	_RPS24	0.0498956
6233	6233:i1:+	chr2:55459039-55459244:+	1	_RPS27A	-0.423049
6240	6240:i27:+	chr11:4223489-4223883:+	-1	_RRM1	0.890332
6242	6242:i2:-	chr2:74667480-74667710:-	-1	_RTKN	1.04331
6242	6242:i3:-	chr2:74666678-74667104:-	-1	_RTKN	1.04331
6249	6249:i12:-	chr12:122831922-122832026:-	-1	_CLIP1	0.0545456
6251	6251:i11:-	chr10:16632617-16635495:-	-1	_RSU1	0.0963777
6256	6256:i6:+	chr9:137298428-137299338:+	1	_RXRA	0.301254
6257	6257:i1:-	chr6:33168544-33168630:-	1	_RXRB	0.130468
6261	6261:i58:+	chr19:38998352-38998467:+	-1	_RYR1	-1.85497
6261	6261:i54:+	chr19:38996446-38996586:+	-1	_RYR1	-1.85497
6261	6261:i85:+	chr19:39033987-39034075:+	-1	_RYR1	-1.85497
6261	6261:i60:+	chr19:39001300-39001421:+	-1	_RYR1	-1.85497
6261	6261:i50:+	chr19:38994860-38995000:+	-1	_RYR1	-1.85497
6263	6263:i95:+	chr15:34145246-34145288:+	1	_RYR3	NA
6263	6263:i98:+	chr15:34146967-34147113:+	1	_RYR3	NA
6263	6263:i100:+	chr15:34151776-34151932:+	1	_RYR3	NA
6263	6263:i99:+	chr15:34149981-34150115:+	1	_RYR3	NA
6263	6263:i102:+	chr15:34153279-34153379:+	1	_RYR3	NA
6263	6263:i104:+	chr15:34157332-34158303:+	1	_RYR3	NA
6263	6263:i97:+	chr15:34146590-34146650:+	1	_RYR3	NA
6263	6263:i96:+	chr15:34145756-34145883:+	1	_RYR3	NA
6263	6263:i89:+	chr15:34129832-34131159:+	1	_RYR3	NA
6296	6296:i16:+	chr16:20808208-20808479:+	1	_ACSM3	-1.70314
6296	6296:i15:+	chr16:20807692-20807811:+	1	_ACSM3	-1.70314
6300	6300:i5:-	chr22:50695778-50696374:-	-1	_MAPK12	0.257638
6303	6303:i4_6:+	chrX:23801917-23802599:+	-1	_SAT1	0.331265
6311	6311:i3:-	chr12:112035720-112036294:-	-1	_ATXN2	0.455195
6314	6314:i1:+	chr3:63850233-63850675:+	1	_ATXN7	-0.198317
6319	6319:i1:+	chr10:102106772-102107288:+	1	_SCD	NA
6326	6326:i30:+	chr2:166245139-166248820:+	1	_SCN2A	NA
6328	6328:i32:-	chr2:165944030-165947855:-	1	_SCN3A	NA
6330	6330:i2:-	chr11:118015772-118016184:-	-1	_SCN4B	-2.5222
6331	6331:i34:-	chr3:38589553-38593049:-	1	_SCN5A	NA
6337	6337:i2:-	chr12:6484671-6484905:-	-1	_SCNN1A	1.05161
6342	6342:i13:+	chr1:53480562-53480715:+	1	_SCP2	-0.337832
6342	6342:i18:+	chr1:53513530-53517282:+	1	_SCP2	-0.337832
6342	6342:i16:+	chr1:53504589-53504718:+	1	_SCP2	-0.337832
6342	6342:i14:+	chr1:53493641-53493743:+	1	_SCP2	-0.337832
6382	6382:i1:-	chr2:20425023-20425194:-	-1	_SDC1	1.92357
6387	6387:i8_9:-	chr10:44865601-44868791:-	1	_CXCL12	NA
6397	6397:i3:+	chr17:75089326-75089429:+	1	_SEC14L1	-0.489816
6397	6397:i1:+	chr17:75084725-75085031:+	1	_SEC14L1	-0.489816
6397	6397:i2:+	chr17:75085235-75085353:+	1	_SEC14L1	-0.489816
6403	6403:i1:-	chr1:169599310-169599377:-	-1	_SELP	-2.21078
6414	6414:i3:-	chr5:42810793-42810880:-	-1	_SEPP1	-1.08016
6428	6428:i5:+	chr6:36567598-36568658:+	-1	_SRSF3	0.400723
6429	6429:i4:-	chr1:29492402-29492576:-	-1	_SRSF4	0.218496
6429	6429:i3:-	chr1:29493241-29493424:-	-1	_SRSF4	0.218496
6429	6429:i2:-	chr1:29495015-29495150:-	-1	_SRSF4	0.218496
6430	6430:i8:+	chr14:70235515-70237257:+	-1	_SRSF5	-0.593202
6432	6432:i4:-	chr2:38976040-38976488:-	-1	_SRSF7	0.322513
6434	6434:i2:-	chr3:185652217-185655208:-	-1	_TRA2B	0.374239
6434	6434:i3:-	chr3:185649365-185649640:-	-1	_TRA2B	0.374239
6446	6446:i6:-	chr6:134496682-134497070:-	-1	_SGK1	-1.6432
6446	6446:i4:-	chr6:134528494-134528569:-	-1	_SGK1	-1.6432
6446	6446:i1:-	chr6:134638530-134639196:-	-1	_SGK1	-1.6432
6447	6447:i1:+	chr15:32933870-32933979:+	-1	_SCG5	-0.417888
6451	6451:i4:+	chrX:80492617-80492779:+	1	_SH3BGRL	0.984095
6452	6452:i3:+	chr4:2813946-2814204:+	-1	_SH3BP2	0.182905
6452	6452:i20:+	chr4:2835424-2842823:+	-1	_SH3BP2	0.182905
6461	6461:i6:-	chr9:37915895-37920001:-	-1	_SHB	1.11939
6470	6470:i1:-	chr17:18266686-18266856:-	-1	_SHMT1	-0.355153
6472	6472:i2:+	chr12:57623828-57624027:+	1	_SHMT2	0.958799
6482	6482:i11:-	chr8:134467091-134472180:-	1	_ST3GAL1	0.699894
6484	6484:i2:+	chr11:126225789-126226197:+	-1	_ST3GAL4	1.13613
6487	6487:i10:+	chr1:44323807-44323980:+	1	_ST3GAL3	-0.533291
6487	6487:i20:+	chr1:44385604-44385889:+	1	_ST3GAL3	-0.533291
6494	6494:i3:+	chr11:65407592-65407766:+	-1	_SIPA1	0.636698
6494	6494:i2:+	chr11:65407343-65407492:+	-1	_SIPA1	0.636698
6499	6499:i22:+	chr6:31935050-31935154:+	1	_SKIV2L	0.565307
6499	6499:i26:+	chr6:31936463-31936573:+	1	_SKIV2L	0.565307
6499	6499:i24:+	chr6:31935733-31935859:+	1	_SKIV2L	0.565307
6499	6499:i28:+	chr6:31937057-31937197:+	1	_SKIV2L	0.565307
6499	6499:i20:+	chr6:31934486-31934623:+	1	_SKIV2L	0.565307
6499	6499:i19:+	chr6:31933560-31933790:+	1	_SKIV2L	0.565307
6499	6499:i27:+	chr6:31936648-31936866:+	1	_SKIV2L	0.565307
6499	6499:i21:+	chr6:31934781-31934918:+	1	_SKIV2L	0.565307
6499	6499:i23:+	chr6:31935492-31935639:+	1	_SKIV2L	0.565307
6506	6506:i16:-	chr11:35272752-35282512:-	-1	_SLC1A2	2.07356
6509	6509:i1:+	chr2:65215579-65215754:+	-1	_SLC1A4	1.72945
6520	6520:i4:+	chr11:62644256-62644351:+	1	_SLC3A2	0.673811
6520	6520:i1:+	chr11:62623484-62623853:+	1	_SLC3A2	0.673811
6520	6520:i3:+	chr11:62639049-62639141:+	1	_SLC3A2	0.673811
6530	6530:i2_3:+	chr16:55690352-55690880:+	1	_SLC6A2	NA
6542	6542:i1:+	chr8:17354597-17354746:+	1	_SLC7A2	1.51905
6542	6542:i14:+	chr8:17422459-17428077:+	1	_SLC7A2	1.51905
6542	6542:i9:+	chr8:17412455-17412591:+	-1	_SLC7A2	1.51905
6575	6575:i1:-	chr8:42396964-42397356:-	1	_SLC20A2	0.429692
6575	6575:i3:-	chr8:42358549-42358978:-	-1	_SLC20A2	0.429692
6576	6576:i2_3:-	chr22:19165646-19166018:-	1	_SLC25A1	0.349742
6584	6584:i2:+	chr5:131713856-131713927:+	-1	_SLC22A5	0.85245
6595	6595:i34:+	chr9:2161001-2161035:+	-1	_SMARCA2	-0.473966
6595	6595:i29_31:+	chr9:2158452-2158978:+	-1	_SMARCA2	-0.473966
6595	6595:i32:+	chr9:2159814-2159909:+	-1	_SMARCA2	-0.473966
6597	6597:i7:+	chr19:11097581-11097679:+	1	_SMARCA4	1.09195
6597	6597:i1:+	chr19:11071598-11071850:+	1	_SMARCA4	1.09195
6601	6601:i31:-	chr12:56558087-56558515:-	1	_SMARCC2	0.0807142
6604	6604:i3:-	chr7:150972200-150972337:-	-1	_SMARCD3	-0.329698
6618	6618:i1:+	chr19:7985194-7985434:+	1	_SNAPC2	1.24431
6619	6619:i12:+	chr9:15462863-15462988:+	-1	_SNAPC3	0.565724
6619	6619:i13:+	chr9:15465508-15465831:+	-1	_SNAPC3	0.565724
6625	6625:i9:+	chr19:49605371-49606844:+	-1	_SNRNP70	0.508988
6628	6628:i3_4:-	chr20:2446882-2447961:-	-1	_SNRPB	1.30855
6634	6634:i6:+	chr22:24977900-24978854:+	-1	_SNRPD3	0.864173
6637	6637:i2:-	chr2:70519807-70520564:-	-1	_SNRPG	NA
6638	6638:i16:+	chr15:25219789-25220104:+	-1	_SNRPN	0.313235
6638	6638:i24:+	chr15:25244117-25244225:+	-1	_SNRPN	0.313235
6641	6641:i5:-	chr8:121582500-121583604:-	1	_SNTB1	-0.66051
6642	6642:i18_19:+	chr15:64429767-64436433:+	-1	_SNX1	0.442418
6645	6645:i1:+	chr16:69221050-69221649:+	1	_SNTB2	-0.42993
6651	6651:i14:+	chr21:34944675-34944936:+	-1	_SON	0.23915
6655	6655:i5:-	chr14:50655215-50655418:-	-1	_SOS2	-0.121823
6655	6655:i3:-	chr14:50667671-50667802:-	-1	_SOS2	-0.121823
6655	6655:i6:-	chr14:50649181-50649324:-	-1	_SOS2	-0.121823
6655	6655:i4:-	chr14:50666409-50666573:-	-1	_SOS2	-0.121823
6655	6655:i7:-	chr14:50647290-50647400:-	-1	_SOS2	-0.121823
6655	6655:i2:-	chr14:50671002-50671127:-	-1	_SOS2	-0.121823
6687	6687:i17:+	chr16:89615388-89615744:+	-1	_SPG7	0.0279997
6687	6687:i13:+	chr16:89612280-89612438:+	-1	_SPG7	0.0279997
6687	6687:i11:+	chr16:89607704-89607792:+	-1	_SPG7	0.0279997
6692	6692:i1:+	chr15:41136246-41136384:+	1	_SPINT1	0.987132
6696	6696:i4:+	chr4:88898814-88899002:+	-1	_SPP1	2.35458
6709	6709:i40:+	chr9:131371930-131371944:+	-1	_SPTAN1	0.119468
6710	6710:i6:-	chr14:65268472-65268552:-	-1	_SPTB	-1.32444
6711	6711:i3:+	chr2:54753509-54753703:+	-1	_SPTBN1	-0.968964
6711	6711:i4:+	chr2:54785531-54786024:+	1	_SPTBN1	-0.968964
6714	6714:i1:+	chr20:35973088-35973290:+	1	_SRC	0.764162
6714	6714:i2:+	chr20:35974557-35974658:+	1	_SRC	0.764162
6717	6717:i13:-	chr7:87834432-87835819:-	-1	_SRI	0.425407
6717	6717:i2:-	chr7:87849291-87849399:-	1	_SRI	0.425407
6720	6720:i1:-	chr17:17740041-17740325:-	-1	_SREBF1	1.60336
6727	6727:i4:-	chr15:40329510-40329549:-	-1	_SRP14	0.463903
6728	6728:i7:+	chr5:112227300-112228776:+	-1	_SRP19	0.652098
6730	6730:i10:-	chr17:74049530-74049737:-	-1	_SRP68	0.4362
6733	6733:i2:-	chr7:105029238-105029377:-	1	_SRPK2	0.753072
6733	6733:i6_7:-	chr7:104909253-104909524:-	-1	_SRPK2	0.753072
6733	6733:i21:-	chr7:104766229-104766321:-	1	_SRPK2	0.753072
6733	6733:i25:-	chr7:104755716-104755950:-	-1	_SRPK2	0.753072
6747	6747:i6:-	chr3:156257929-156261058:-	-1	_SSR3	0.587687
6749	6749:i17:-	chr11:57094177-57094363:-	1	_SSRP1	0.547137
6749	6749:i15:-	chr11:57095186-57095356:-	1	_SSRP1	0.547137
6749	6749:i16:-	chr11:57094900-57094988:-	1	_SSRP1	0.547137
6760	6760:i5:-	chr18:23660269-23660387:-	-1	_SS18	0.424932
6760	6760:i1:-	chr18:23671060-23671164:-	1	_SS18	0.424932
6760	6760:i4:-	chr18:23662327-23662492:-	1	_SS18	0.424932
6764	6764:i27:-	chr11:8721513-8721559:-	-1	_ST5	-0.610624
6764	6764:i7:-	chr11:8832794-8832882:-	1	_ST5	-0.610624
6764	6764:i4:-	chr11:8892501-8892635:-	1	_ST5	-0.610624
6764	6764:i6:-	chr11:8853103-8853235:-	1	_ST5	-0.610624
6778	6778:i1:-	chr12:57522756-57522883:-	-1	_STAT6	-0.144627
6782	6782:i1:-	chr21:15755416-15755509:-	1	_HSPA13	0.605563
6788	6788:i1:-	chr8:99954606-99954799:-	-1	_STK3	0.385547
6790	6790:i4:-	chr20:54965612-54965721:-	1	_AURKA	3.35196
6804	6804:i2:-	chr7:73123375-73123452:-	1	_STX1A	1.15242
6809	6809:i10:+	chr11:59563075-59563185:+	-1	_STX3	0.807058
6811	6811:i1:-	chr11:62599426-62599563:-	1	_STX5	0.434403
6812	6812:i19:+	chr9:130446647-130446772:+	-1	_STXBP1	-0.60282
6817	6817:i2:-	chr16:28631384-28631454:-	1	_SULT1A1	0.448745
6817	6817:i1:-	chr16:28634452-28634907:-	1	_SULT1A1	0.448745
6830	6830:i28:+	chr17:27017100-27017247:+	1	_SUPT6H	0.257268
6830	6830:i33:+	chr17:27023862-27024100:+	1	_SUPT6H	0.257268
6830	6830:i37:+	chr17:27027191-27027268:+	1	_SUPT6H	0.257268
6830	6830:i32:+	chr17:27022370-27022565:+	1	_SUPT6H	0.257268
6830	6830:i38:+	chr17:27027364-27027530:+	1	_SUPT6H	0.257268
6830	6830:i39:+	chr17:27027959-27028146:+	1	_SUPT6H	0.257268
6830	6830:i35:+	chr17:27024924-27025048:+	1	_SUPT6H	0.257268
6830	6830:i34:+	chr17:27024638-27024751:+	1	_SUPT6H	0.257268
6830	6830:i30:+	chr17:27017939-27018867:+	1	_SUPT6H	0.257268
6830	6830:i40:+	chr17:27028457-27029249:+	1	_SUPT6H	0.257268
6830	6830:i2:+	chr17:26999775-26999876:+	-1	_SUPT6H	0.257268
6830	6830:i36:+	chr17:27026799-27026911:+	1	_SUPT6H	0.257268
6836	6836:i2:-	chr9:136242110-136242433:-	-1	_SURF4	0.53044
6836	6836:i6:-	chr9:136237752-136237839:-	-1	_SURF4	0.53044
6836	6836:i4:-	chr9:136239462-136239529:-	-1	_SURF4	0.53044
6836	6836:i5:-	chr9:136237928-136238016:-	-1	_SURF4	0.53044
6840	6840:i13:-	chr10:29820931-29821101:-	-1	_SVIL	-0.677057
6840	6840:i5:-	chr10:29923349-29923901:-	-1	_SVIL	-0.677057
6840	6840:i11:-	chr10:29824918-29824998:-	-1	_SVIL	-0.677057
6840	6840:i12:-	chr10:29821458-29822387:-	-1	_SVIL	-0.677057
6844	6844:i1:-	chr17:8066196-8066293:-	1	_VAMP2	-0.460029
6850	6850:i2:+	chr9:93564207-93564287:+	1	_SYK	0.784205
6856	6856:i7:-	chr7:105730814-105732385:-	1	_SYPL1	0.153824
6857	6857:i2:+	chr12:79258449-79258889:+	-1	_SYT1	NA
6857	6857:i4:+	chr12:79371579-79371711:+	-1	_SYT1	NA
6867	6867:i3:+	chr8:38602413-38603011:+	-1	_TACC1	-1.46713
6867	6867:i2:+	chr8:38599869-38599969:+	-1	_TACC1	-1.46713
6867	6867:i1:+	chr8:38585704-38586189:+	-1	_TACC1	-1.46713
6867	6867:i5:+	chr8:38644722-38645261:+	1	_TACC1	-1.46713
6868	6868:i12:-	chr2:9661725-9662567:-	-1	_ADAM17	0.147725
6877	6877:i1:+	chr10:105127724-105128305:+	1	_TAF5	0.215868
6885	6885:i12:-	chr6:91254271-91254351:-	1	_MAP3K7	0.0807617
6895	6895:i3:+	chr12:53895377-53895492:+	1	_TARBP2	0.956735
6895	6895:i2:+	chr12:53894705-53895245:+	-1	_TARBP2	0.956735
6901	6901:i1_2:+	chrX:153639877-153640343:+	1	_TAZ	0.274959
6904	6904:i23:+	chr17:80866173-80866313:+	-1	_TBCD	0.671496
6905	6905:i20:+	chr1:235611664-235611755:+	-1	_TBCE	1.27032
6905	6905:i21:+	chr1:235611985-235612280:+	-1	_TBCE	1.27032
6905	6905:i11:+	chr1:235596261-235596486:+	-1	_TBCE	1.27032
6907	6907:i21:+	chrX:9684260-9687780:+	1	_TBL1X	0.195154
6907	6907:i2:+	chrX:9433201-9433487:+	1	_TBL1X	0.195154
6916	6916:i4:+	chr7:139487137-139487225:+	1	_TBXAS1	0.331376
6916	6916:i3:+	chr7:139482465-139482528:+	1	_TBXAS1	0.331376
6916	6916:i1:+	chr7:139478047-139478270:+	1	_TBXAS1	0.331376
6916	6916:i2:+	chr7:139480539-139480623:+	1	_TBXAS1	0.331376
6919	6919:i6:+	chr20:62693783-62693856:+	-1	_TCEA2	0.376997
6919	6919:i3:+	chr20:62688439-62689004:+	-1	_TCEA2	0.376997
6921	6921:i1:-	chr8:74884480-74884522:-	1	_TCEB1	1.14961
6932	6932:i2:+	chr5:133451012-133451078:+	-1	_TCF7	-1.32677
6934	6934:i24:+	chr10:114919679-114919751:+	-1	_TCF7L2	-0.87658
6934	6934:i11:+	chr10:114889060-114889131:+	-1	_TCF7L2	-0.87658
6934	6934:i23:+	chr10:114918426-114918476:+	-1	_TCF7L2	-0.87658
6935	6935:i8:+	chr10:31661947-31662102:+	-1	_ZEB1	-0.310266
6938	6938:i20:+	chr15:57544397-57544690:+	1	_TCF12	0.139074
6940	6940:i1:-	chr5:178157557-178157703:-	1	_ZNF354A	0.356516
6950	6950:i2:-	chr6:160209469-160210334:-	-1	_TCP1	0.259853
7005	7005:i1:-	chr6:35464675-35464861:-	1	_TEAD3	0.0448499
7008	7008:i1:+	chr22:41763337-41763603:+	-1	_TEF	-1.22625
7018	7018:i5:+	chr3:133431505-133432025:+	1	_TF	-4.3415
7022	7022:i2:+	chr20:55205938-55206044:+	1	_TFAP2C	-1.00899
7029	7029:i7:-	chr3:141719094-141719229:-	-1	_TFDP2	0.0654707
7037	7037:i20:-	chr3:195776155-195779055:-	1	_TFRC	0.852424
7037	7037:i3:-	chr3:195803935-195803993:-	1	_TFRC	0.852424
7049	7049:i6:-	chr1:92266516-92266612:-	1	_TGFBR3	NA
7050	7050:i3:+	chr18:3447608-3447795:+	-1	_TGIF1	0.722922
7051	7051:i16:-	chr14:24718320-24718747:-	1	_TGM1	-2.00369
7051	7051:i5:-	chr14:24729656-24729904:-	1	_TGM1	-2.00369
7068	7068:i7:-	chr3:24359849-24359985:-	1	_THRB	-1.15091
7068	7068:i6:-	chr3:24378791-24378862:-	-1	_THRB	-1.15091
7071	7071:i2:-	chr8:103665698-103666168:-	1	_KLF10	-0.770731
7073	7073:i8:-	chr10:121339983-121340358:-	-1	_TIAL1	0.373267
7084	7084:i3:-	chr16:66583480-66583728:-	-1	_TK2	-0.390438
7109	7109:i8:+	chr21:45482934-45483049:+	-1	_TRAPPC10	0.212532
7111	7111:i11:+	chr9:100361916-100364025:+	1	_TMOD1	-3.91516
7111	7111:i2:+	chr9:100263921-100264085:+	-1	_TMOD1	-3.91516
7125	7125:i2:-	chr20:44453422-44453473:-	-1	_TNNC2	-1.61685
7133	7133:i1:+	chr1:12227060-12227226:+	-1	_TNFRSF1B	-1.19693
7136	7136:i1:+	chr11:1860233-1860263:+	-1	_TNNI2	-1.57673
7145	7145:i31:-	chr2:218694567-218694605:-	-1	_TNS1	NA
7145	7145:i30:-	chr2:218695090-218695113:-	-1	_TNS1	NA
7148	7148:i2:-	chr6:32085100-32085181:-	1	_TNXB	-3.99762
7148	7148:i3:-	chr6:32084814-32084884:-	1	_TNXB	-3.99762
7148	7148:i4:-	chr6:32084481-32084592:-	1	_TNXB	-3.99762
7148	7148:i1:-	chr6:32085364-32085471:-	1	_TNXB	-3.99762
7148	7148:i51:-	chr6:31979929-31981050:-	1	_TNXB	-3.99762
7153	7153:i33:-	chr17:38548320-38548363:-	1	_TOP2A	4.17445
7157	7157:i16:-	chr17:7576525-7576657:-	-1	_TP53	0.516739
7159	7159:i3:-	chr1:224005908-224006039:-	1	_TP53BP2	0.452656
7167	7167:i2:+	chr12:6977278-6977673:+	-1	_TPI1	1.26432
7169	7169:i11:-	chr9:35682923-35683238:-	-1	_TPM2	-1.06632
7169	7169:i8:-	chr9:35684729-35684804:-	1	_TPM2	-1.06632
7169	7169:i12:-	chr9:35681990-35682160:-	-1	_TPM2	-1.06632
7170	7170:i18:-	chr1:154141781-154141859:-	-1	_TPM3	1.56832
7170	7170:i14:-	chr1:154143889-154143964:-	-1	_TPM3	1.56832
7170	7170:i19:-	chr1:154134289-154140416:-	-1	_TPM3	1.56832
7171	7171:i4:+	chr19:16191823-16191885:+	-1	_TPM4	0.547782
7181	7181:i17:-	chr12:95414005-95416179:-	-1	_NR2C1	-0.154657
7182	7182:i1:+	chr3:14989236-14989413:+	1	_NR2C2	-0.22865
7185	7185:i2:-	chr9:123688828-123689173:-	-1	_TRAF1	0.327896
7226	7226:i37:+	chr21:45858950-45859051:+	1	_TRPM2	0.403171
7226	7226:i39:+	chr21:45861575-45862964:+	1	_TRPM2	0.403171
7226	7226:i35:+	chr21:45855014-45855100:+	1	_TRPM2	0.403171
7226	7226:i36:+	chr21:45856945-45857050:+	1	_TRPM2	0.403171
7226	7226:i32:+	chr21:45846543-45846619:+	1	_TRPM2	0.403171
7226	7226:i30:+	chr21:45845412-45845710:+	1	_TRPM2	0.403171
7226	7226:i34:+	chr21:45846893-45846994:+	1	_TRPM2	0.403171
7226	7226:i38:+	chr21:45860672-45860788:+	1	_TRPM2	0.403171
7248	7248:i17:-	chr9:135785198-135786079:-	1	_TSC1	-0.222161
7249	7249:i1:+	chr16:2097990-2098066:+	1	_TSC2	0.384838
7249	7249:i27:+	chr16:2127599-2127727:+	1	_TSC2	0.384838
7264	7264:i2:-	chr8:144699598-144699622:-	1	_TSTA3	2.10646
7266	7266:i2:-	chr17:40169058-40169183:-	-1	_DNAJC7	0.752236
7266	7266:i13:-	chr17:40139695-40139712:-	-1	_DNAJC7	0.752236
7267	7267:i3:+	chr21:38455247-38456631:+	1	_TTC3	0.000532021
7273	7273:i75:-	chr2:179588583-179588870:-	-1	_TTN	-0.706285
7273	7273:i362:-	chr2:179393255-179393946:-	-1	_TTN	-0.706285
7273	7273:i74:-	chr2:179588987-179589265:-	-1	_TTN	-0.706285
7273	7273:i365:-	chr2:179390717-179392034:-	-1	_TTN	-0.706285
7284	7284:i1:-	chr16:28857539-28857729:-	1	_TUFM	1.10808
7286	7286:i3:+	chr1:151534567-151534641:+	-1	_TUFT1	1.97786
7289	7289:i1:+	chr12:2986365-2986448:+	1	_TULP3	-0.0590126
7290	7290:i8:-	chr22:19392986-19393054:-	-1	_HIRA	-0.160175
7296	7296:i4:+	chr12:104645305-104645456:+	-1	_TXNRD1	0.34939
7307	7307:i6:-	chr21:44517750-44521542:-	-1	_U2AF1	0.535377
7317	7317:i1:+	chrX:47050199-47050349:+	-1	_UBA1	0.884565
7319	7319:i4_5:+	chrX:118714298-118715559:+	-1	_UBE2A	0.810877
7324	7324:i3:+	chr3:23851934-23852019:+	1	_UBE2E1	0.435314
7328	7328:i8:-	chr7:129470573-129474901:-	-1	_UBE2H	0.964108
7329	7329:i1:+	chr16:1359154-1359272:+	1	_UBE2I	0.981483
7329	7329:i2:+	chr16:1359154-1359420:+	1	_UBE2I	0.981483
7332	7332:i6:+	chr22:21968846-21968954:+	-1	_UBE2L3	0.601942
7337	7337:i6:-	chr15:25652214-25652409:-	-1	_UBE3A	0.47307
7337	7337:i1:-	chr15:25683636-25684175:-	1	_UBE3A	0.47307
7343	7343:i3:-	chr17:42296813-42297041:-	1	_UBTF	0.653982
7343	7343:i1:-	chr17:42298569-42298994:-	1	_UBTF	0.653982
7355	7355:i11:-	chrX:48760459-48760742:-	-1	_SLC35A2	1.34268
7355	7355:i10:-	chrX:48760889-48762759:-	1	_SLC35A2	1.34268
7360	7360:i2:+	chr2:64069014-64069338:+	-1	_UGP2	-0.48999
7360	7360:i1:+	chr2:64068098-64068366:+	1	_UGP2	-0.48999
7372	7372:i2:+	chr3:124450353-124450451:+	-1	_UMPS	0.721499
7374	7374:i1:+	chr12:109535399-109535616:+	1	_UNG	0.48549
7384	7384:i1:-	chr3:48646985-48647098:-	1	_UQCRC1	0.698834
7388	7388:i3:+	chr1:46775569-46775716:+	-1	_UQCRH	0.553559
7403	7403:i16:+	chrX:44921892-44921993:+	-1	_KDM6A	0.0727371
7405	7405:i20:+	chr11:75848238-75848496:+	-1	_UVRAG	-0.0638845
7414	7414:i24:+	chr10:75871667-75871870:+	-1	_VCL	-0.392757
7415	7415:i2:-	chr9:35071754-35071974:-	-1	_VCP	0.737729
7416	7416:i4:-	chr5:133340586-133340824:-	-1	_VDAC1	1.05027
7417	7417:i7:+	chr10:76977646-76977749:+	-1	_VDAC2	0.411163
7421	7421:i3:-	chr12:48293620-48293741:-	1	_VDR	0.329807
7422	7422:i10:+	chr6:43748469-43748591:+	-1	_VEGFA	0.738708
7436	7436:i17:+	chr9:2651415-2651498:+	-1	_VLDLR	-1.02323
7444	7444:i10:+	chr2:58285487-58285623:+	-1	_VRK2	0.444206
7444	7444:i23:+	chr2:58381889-58381937:+	-1	_VRK2	0.444206
7453	7453:i1:-	chr14:100842597-100842680:-	1	_WARS	0.223832
7453	7453:i2:-	chr14:100841620-100841927:-	-1	_WARS	0.223832
7456	7456:i3:-	chr2:175462329-175462493:-	1	_WIPF1	0.130966
7464	7464:i15:-	chr9:100883257-100887187:-	1	_CORO2A	1.49348
7464	7464:i1:-	chr9:100954841-100954956:-	1	_CORO2A	1.49348
7465	7465:i2:+	chr11:9596234-9596922:+	-1	_WEE1	-0.576083
7468	7468:i1:+	chr4:1873123-1873269:+	1	_WHSC1	1.22388
7472	7472:i6:-	chr7:116916686-116918438:-	-1	_WNT2	1.26432
7485	7485:i2:+	chr21:40759692-40759781:+	1	_WRB	0.543878
7494	7494:i1:-	chr22:29196286-29196560:-	1	_XBP1	1.58416
7503	7503:i1:-	chrX:73061217-73072588:-	-1	_XIST	-0.133669
7512	7512:i22:+	chrX:128902267-128903525:+	1	_XPNPEP2	NA
7518	7518:i10:+	chr5:82606608-82606888:+	1	_XRCC4	0.767605
7518	7518:i2:+	chr5:82373317-82373481:+	-1	_XRCC4	0.767605
7520	7520:i6:+	chr2:216983766-216983888:+	-1	_XRCC5	0.697896
7520	7520:i4:+	chr2:216981608-216982517:+	-1	_XRCC5	0.697896
7520	7520:i9:+	chr2:216992259-216992397:+	-1	_XRCC5	0.697896
7520	7520:i2:+	chr2:216977739-216977852:+	-1	_XRCC5	0.697896
7520	7520:i1:+	chr2:216974020-216974180:+	-1	_XRCC5	0.697896
7520	7520:i3:+	chr2:216981382-216981565:+	-1	_XRCC5	0.697896
7520	7520:i7:+	chr2:216986785-216986976:+	-1	_XRCC5	0.697896
7520	7520:i8:+	chr2:216990640-216990754:+	-1	_XRCC5	0.697896
7531	7531:i2:-	chr17:1273003-1273035:-	-1	_YWHAE	0.45129
7549	7549:i2:+	chr2:95841933-95842004:+	1	_ZNF2	0.276353
7553	7553:i2:+	chr8:146054428-146054475:+	1	_ZNF7	0.46421
7556	7556:i6:+	chr12:133732089-133736049:+	-1	_ZNF10	-0.239428
7562	7562:i3:-	chr19:21493303-21493429:-	1	_ZNF708	0.0272419
7582	7582:i10:-	chr10:43069631-43070126:-	-1	_ZNF33B	-0.256298
7587	7587:i10:+	chr10:38406318-38412278:+	1	_ZNF37A	0.0366959
7593	7593:i9_10:-	chr19:59073284-59074871:-	1	_MZF1	0.151663
7629	7629:i1:+	chr6:35226686-35227163:+	-1	_ZNF76	0.3458
7643	7643:i5:+	chr19:20235815-20236782:+	-1	_ZNF90	0.83807
7700	7700:i7:+	chr4:376884-377760:+	1	_ZNF141	NA
7703	7703:i11:-	chr17:36890150-36891853:-	-1	_PCGF2	1.23492
7704	7704:i6:+	chr11:114057674-114060486:+	-1	_ZBTB16	-3.61214
7739	7739:i19:+	chrX:152110215-152110374:+	1	_ZNF185	-0.15217
7739	7739:i27:+	chrX:152139818-152142025:+	1	_ZNF185	-0.15217
7745	7745:i3:+	chr6:28112109-28112202:+	1	_ZKSCAN8	NA
7748	7748:i5:-	chr11:3394807-3394886:-	1	_ZNF195	0.225916
7748	7748:i11:-	chr11:3381950-3382018:-	-1	_ZNF195	0.225916
7750	7750:i16:+	chr13:20598534-20600902:+	-1	_ZMYM2	0.397143
7756	7756:i17:+	chr17:30700418-30700472:+	-1	_ZNF207	0.646385
7756	7756:i11:+	chr17:30693684-30693776:+	-1	_ZNF207	0.646385
7756	7756:i18:+	chr17:30704937-30707975:+	-1	_ZNF207	0.646385
7769	7769:i6:+	chr19:44670858-44671035:+	-1	_ZNF226	0.364525
7775	7775:i1:-	chr17:5026272-5026397:-	-1	_ZNF232	0.17021
7784	7784:i10:+	chr7:76069792-76069928:+	-1	_ZP3	1.2549
7784	7784:i9:+	chr7:76069567-76069658:+	-1	_ZP3	1.2549
7784	7784:i8:+	chr7:76063355-76063472:+	-1	_ZP3	1.2549
7784	7784:i11:+	chr7:76071159-76071388:+	-1	_ZP3	1.2549
7791	7791:i5:+	chr7:143079103-143079184:+	-1	_ZYX	-0.320756
7791	7791:i2:+	chr7:143078360-143078502:+	1	_ZYX	-0.320756
7799	7799:i13:+	chr1:14113010-14114574:+	1	_PRDM2	-0.349722
7802	7802:i6:+	chr1:38030627-38032458:+	-1	_DNALI1	1.73797
7812	7812:i3:-	chr1:115284148-115284294:-	-1	_CSDE1	-0.197468
7840	7840:i8:+	chr2:73675090-73681194:+	-1	_ALMS1	0.743592
7840	7840:i6:+	chr2:73653581-73653681:+	-1	_ALMS1	0.743592
7840	7840:i5:+	chr2:73651558-73652030:+	-1	_ALMS1	0.743592
7840	7840:i3:+	chr2:73646251-73646446:+	-1	_ALMS1	0.743592
7840	7840:i1:+	chr2:73612886-73613320:+	-1	_ALMS1	0.743592
7840	7840:i4:+	chr2:73649985-73650102:+	-1	_ALMS1	0.743592
7840	7840:i7:+	chr2:73659326-73659419:+	-1	_ALMS1	0.743592
7844	7844:i5:-	chr2:86843540-86845136:-	-1	_RNF103	0.727215
7846	7846:i6:-	chr12:49578578-49579773:-	1	_TUBA1A	0.0711649
7866	7866:i2:-	chr3:50330019-50330278:-	1	_IFRD2	0.350254
7866	7866:i1:-	chr3:50330324-50330349:-	1	_IFRD2	0.350254
7867	7867:i4_5:+	chr3:50654562-50654672:+	1	_MAPKAPK3	NA
7869	7869:i1:+	chr3:50305040-50305201:+	-1	_SEMA3B	0.853027
7871	7871:i16:+	chr3:57882037-57882098:+	-1	_SLMAP	0.390876
7871	7871:i27:+	chr3:57911572-57911661:+	-1	_SLMAP	0.390876
7874	7874:i6:-	chr16:9023226-9023400:-	-1	_USP7	0.783814
7905	7905:i7:-	chr5:112212081-112214532:-	-1	_REEP5	0.703783
7905	7905:i5:-	chr5:112228147-112228514:-	-1	_REEP5	0.703783
7913	7913:i1:-	chr6:18264616-18264799:-	1	_DEK	-0.0292451
7916	7916:i7_10:+	chr6:31592948-31593939:+	-1	_PRRC2A	0.643696
7916	7916:i12:+	chr6:31594759-31594975:+	-1	_PRRC2A	0.643696
7916	7916:i4:+	chr6:31591509-31591686:+	-1	_PRRC2A	0.643696
7916	7916:i11:+	chr6:31594549-31594639:+	-1	_PRRC2A	0.643696
7916	7916:i2:+	chr6:31590467-31590678:+	-1	_PRRC2A	0.643696
7916	7916:i5:+	chr6:31592038-31592137:+	-1	_PRRC2A	0.643696
7916	7916:i6:+	chr6:31592227-31592299:+	-1	_PRRC2A	0.643696
7916	7916:i15:+	chr6:31596921-31597111:+	-1	_PRRC2A	0.643696
7919	7919:i7:-	chr6:31506717-31506836:-	-1	_DDX39B	0.346286
7920	7920:i5:-	chr6:31670389-31670850:-	-1	_ABHD16A	1.07978
7982	7982:i10:+	chr7:116774178-116774246:+	-1	_ST7	0.429643
7984	7984:i10:+	chr7:144070288-144070377:+	1	_ARHGEF5	0.176596
7991	7991:i10:+	chr8:15615300-15615364:+	-1	_TUSC3	0.177093
7994	7994:i20:-	chr8:41786997-41792385:-	1	_KAT6A	-0.0899022
7994	7994:i3:-	chr8:41907094-41907225:-	1	_KAT6A	-0.0899022
8028	8028:i7:+	chr10:21845572-21846114:+	1	_MLLT10	-0.232474
8028	8028:i4:+	chr10:21827762-21827841:+	1	_MLLT10	-0.232474
8028	8028:i31:+	chr10:22027358-22027489:+	-1	_MLLT10	-0.232474
8028	8028:i6:+	chr10:21840745-21840850:+	1	_MLLT10	-0.232474
8028	8028:i1_2:+	chr10:21823101-21823449:+	1	_MLLT10	-0.232474
8029	8029:i67:-	chr10:16873251-16873416:-	1	_CUBN	-5.94726
8029	8029:i68:-	chr10:16870804-16871039:-	1	_CUBN	-5.94726
8029	8029:i64:-	chr10:16882329-16882534:-	1	_CUBN	-5.94726
8029	8029:i66:-	chr10:16877013-16877194:-	1	_CUBN	-5.94726
8029	8029:i69:-	chr10:16865965-16867081:-	1	_CUBN	-5.94726
8029	8029:i61:-	chr10:16911635-16911852:-	1	_CUBN	-5.94726
8030	8030:i1:-	chr10:61665880-61666414:-	1	_CCDC6	0.336384
8031	8031:i14:+	chr10:51589225-51590734:+	1	_NCOA4	-0.127407
8034	8034:i2:-	chr10:70276841-70277022:-	1	_SLC25A16	0.199453
8038	8038:i1:-	chr10:128076627-128077127:-	1	_ADAM12	1.77493
8038	8038:i20_21:-	chr10:127729913-127730810:-	-1	_ADAM12	1.77493
8065	8065:i19_21:+	chr11:107974917-107978488:+	1	_CUL5	-0.158205
8079	8079:i1:-	chr12:6876307-6876641:-	-1	_MLF2	0.782174
8086	8086:i1:-	chr12:53715127-53715412:-	1	_AAAS	0.558069
8087	8087:i2:+	chr3:180632440-180632783:+	-1	_FXR1	0.380381
8100	8100:i24_25:+	chr13:21215429-21217036:+	1	_IFT88	0.670948
8131	8131:i6:-	chr16:174936-175072:-	-1	_NPRL3	0.763862
8165	8165:i4:+	chr17:55163734-55163898:+	-1	_AKAP1	-0.321688
8165	8165:i1:+	chr17:55162553-55162759:+	-1	_AKAP1	-0.321688
8165	8165:i3:+	chr17:55163135-55163227:+	-1	_AKAP1	-0.321688
8192	8192:i1:+	chr19:6361463-6361783:+	1	_CLPP	1.01992
8216	8216:i1:+	chr22:21333751-21333991:+	1	_LZTR1	0.166831
8216	8216:i2:+	chr22:21334309-21334413:+	1	_LZTR1	0.166831
8228	8228:i8:-	chrX:7866804-7868858:-	-1	_PNPLA4	0.758406
8228	8228:i1:-	chrX:7895727-7895780:-	-1	_PNPLA4	0.758406
8289	8289:i1:+	chr1:27022522-27024031:+	1	_ARID1A	0.460817
8293	8293:i4:+	chr5:69337351-69338940:+	-1	_SERF1A	0.805665
8293	8293:i8:+	chr5:70212768-70214357:+	-1	_SERF1A	0.805665
8301	8301:i14:-	chr11:85701293-85701442:-	1	_PICALM	-0.1396
8309	8309:i15:-	chr3:58490863-58491013:-	1	_ACOX2	-2.33699
8309	8309:i14:-	chr3:58494620-58494752:-	1	_ACOX2	-2.33699
8309	8309:i11:-	chr3:58510153-58510332:-	1	_ACOX2	-2.33699
8309	8309:i10:-	chr3:58512193-58512383:-	1	_ACOX2	-2.33699
8309	8309:i13:-	chr3:58502933-58503150:-	1	_ACOX2	-2.33699
8309	8309:i12:-	chr3:58508223-58508328:-	1	_ACOX2	-2.33699
8310	8310:i1:-	chr4:8442375-8442452:-	-1	_ACOX3	0.624929
8313	8313:i3:-	chr17:63632029-63632092:-	-1	_AXIN2	-0.302016
8313	8313:i12:-	chr17:63532987-63533181:-	1	_AXIN2	-0.302016
8313	8313:i4:-	chr17:63557568-63557740:-	1	_AXIN2	-0.302016
8317	8317:i2:+	chr1:91966665-91966860:+	-1	_CDC7	1.73864
8317	8317:i1:+	chr1:91966404-91966505:+	-1	_CDC7	1.73864
8394	8394:i4:+	chr1:151196847-151196882:+	-1	_PIP5K1A	0.771145
8405	8405:i3:-	chr17:47745389-47745440:-	-1	_SPOP	0.274509
8409	8409:i1_3:-	chrX:47518229-47518579:-	1	_UXT	0.298442
8412	8412:i8:-	chr1:94079404-94079702:-	-1	_BCAR3	0.258275
8412	8412:i2:-	chr1:94311123-94311268:-	-1	_BCAR3	0.258275
8416	8416:i14:+	chr1:150967736-150968114:+	-1	_ANXA9	3.12218
8416	8416:i13:+	chr1:150967053-150967175:+	-1	_ANXA9	3.12218
8418	8418:i1:-	chr6:25166518-25166793:-	1	_CMAHP	-0.310683
8418	8418:i2:-	chr6:25138302-25138620:-	-1	_CMAHP	-0.310683
8424	8424:i1:+	chr11:27062509-27062575:+	-1	_BBOX1	-3.92855
8434	8434:i12_13:+	chr9:36085172-36086182:+	1	_RECK	-1.38758
8438	8438:i20:+	chr1:46743744-46744145:+	-1	_RAD54L	3.18884
8443	8443:i3:+	chr1:231393968-231394055:+	-1	_GNPAT	0.960892
8446	8446:i6:-	chr2:73994546-73996079:-	-1	_DUSP11	0.303446
8447	8447:i2:-	chr17:22328-22407:-	-1	_DOC2B	-1.82363
8449	8449:i11:-	chr6:30629533-30629760:-	-1	_DHX16	0.293632
8451	8451:i2:+	chr13:113863931-113864089:+	1	_CUL4A	0.512656
8453	8453:i2:-	chr10:35379107-35379311:-	-1	_CUL2	0.56449
8454	8454:i1:+	chr7:148395006-148395370:+	1	_CUL1	0.288005
8463	8463:i4:-	chr19:49864653-49864752:-	1	_TEAD2	0.486558
8463	8463:i9:-	chr19:49859216-49859227:-	-1	_TEAD2	0.486558
8464	8464:i16:-	chr6:44777054-44777238:-	-1	_SUPT3H	-0.0863637
8470	8470:i24:-	chr4:186556509-186556565:-	-1	_SORBS2	-1.20716
8470	8470:i22:-	chr4:186560031-186560189:-	-1	_SORBS2	-1.20716
8470	8470:i3:-	chr4:186732818-186733410:-	1	_SORBS2	-1.20716
8470	8470:i17:-	chr4:186577769-186578123:-	-1	_SORBS2	-1.20716
8470	8470:i9:-	chr4:186605908-186606000:-	1	_SORBS2	-1.20716
8481	8481:i3:+	chrX:13754227-13754415:+	1	_OFD1	-0.0998884
8481	8481:i7:+	chrX:13758208-13758332:+	-1	_OFD1	-0.0998884
8495	8495:i6:+	chr11:7614363-7614455:+	-1	_PPFIBP2	0.15262
8495	8495:i4:+	chr11:7597998-7598869:+	-1	_PPFIBP2	0.15262
8495	8495:i33:+	chr11:7677958-7678358:+	-1	_PPFIBP2	0.15262
8495	8495:i2:+	chr11:7570671-7570770:+	-1	_PPFIBP2	0.15262
8495	8495:i3:+	chr11:7586784-7586998:+	-1	_PPFIBP2	0.15262
8496	8496:i13:+	chr12:27811749-27811781:+	-1	_PPFIBP1	-0.339014
8498	8498:i6:-	chr19:5935696-5935850:-	-1	_RANBP3	0.533016
8500	8500:i27:+	chr11:70212047-70212073:+	-1	_PPFIA1	0.318344
8501	8501:i2:-	chr11:57282254-57282358:-	1	_SLC43A1	0.00343719
8505	8505:i1:-	chr10:51729923-51729967:-	-1	_PARG	0.453858
8509	8509:i1:-	chr10:75571232-75571589:-	1	_NDST2	0.243703
8522	8522:i1:-	chr17:10101525-10101868:-	1	_GAS7	-0.275968
8525	8525:i2:+	chr11:46366817-46367135:+	-1	_DGKZ	0.287509
8539	8539:i18:+	chr11:43363978-43366080:+	1	_API5	0.256066
8541	8541:i27:+	chr19:49651923-49652020:+	-1	_PPFIA3	1.50831
8541	8541:i29:+	chr19:49652514-49652582:+	-1	_PPFIA3	1.50831
8541	8541:i28:+	chr19:49652250-49652425:+	-1	_PPFIA3	1.50831
8546	8546:i27:-	chr5:77311234-77311372:-	1	_AP3B1	0.458958
8546	8546:i26:-	chr5:77316516-77316613:-	1	_AP3B1	0.458958
8546	8546:i24:-	chr5:77334867-77335098:-	1	_AP3B1	0.458958
8546	8546:i20:-	chr5:77409576-77409747:-	1	_AP3B1	0.458958
8546	8546:i21:-	chr5:77406031-77406178:-	1	_AP3B1	0.458958
8546	8546:i25:-	chr5:77330185-77330269:-	1	_AP3B1	0.458958
8546	8546:i28:-	chr5:77298150-77298879:-	1	_AP3B1	0.458958
8546	8546:i23:-	chr5:77385217-77385323:-	1	_AP3B1	0.458958
8546	8546:i19:-	chr5:77411950-77412058:-	1	_AP3B1	0.458958
8555	8555:i2:-	chr9:99329050-99329203:-	-1	_CDC14B	-1.65323
8559	8559:i19:+	chr10:13697378-13697929:+	-1	_PRPF18	0.137535
8559	8559:i18:+	chr10:13696353-13696427:+	-1	_PRPF18	0.137535
8559	8559:i17:+	chr10:13690085-13690230:+	-1	_PRPF18	0.137535
8559	8559:i16:+	chr10:13689133-13689276:+	-1	_PRPF18	0.137535
8559	8559:i15:+	chr10:13686917-13687136:+	-1	_PRPF18	0.137535
8559	8559:i14:+	chr10:13680853-13680923:+	-1	_PRPF18	0.137535
8563	8563:i12:-	chr22:29927067-29927099:-	-1	_THOC5	-0.0245378
8563	8563:i2:-	chr22:29949437-29949644:-	1	_THOC5	-0.0245378
8564	8564:i17:+	chr1:241755255-241758949:+	-1	_KMO	2.31267
8566	8566:i3:+	chr21:45152020-45152528:+	-1	_PDXK	0.564598
8566	8566:i5:+	chr21:45156835-45158742:+	-1	_PDXK	0.564598
8566	8566:i14:+	chr21:45175832-45182188:+	-1	_PDXK	0.564598
8567	8567:i19:+	chr11:47310519-47310578:+	-1	_MADD	0.299791
8569	8569:i5:-	chr1:47051546-47051646:-	-1	_MKNK1	0.0493914
8570	8570:i17:-	chr19:6415545-6415745:-	1	_KHSRP	0.521212
8573	8573:i21:-	chrX:41414853-41414888:-	-1	_CASK	NA
8573	8573:i20:-	chrX:41416285-41416353:-	1	_CASK	NA
8575	8575:i6:-	chr2:179310153-179310262:-	-1	_PRKRA	0.262716
8605	8605:i20:-	chr19:48556211-48556404:-	1	_PLA2G4C	0.0461132
8605	8605:i17:-	chr19:48565255-48565409:-	1	_PLA2G4C	0.0461132
8605	8605:i18:-	chr19:48558135-48558306:-	1	_PLA2G4C	0.0461132
8607	8607:i13:-	chr3:127783628-127784063:-	-1	_RUVBL1	1.33076
8607	8607:i1:-	chr3:127872046-127872757:-	-1	_RUVBL1	1.33076
8611	8611:i2:-	chr5:54786788-54786942:-	-1	_PPAP2A	-1.033
8621	8621:i1:+	chr7:39989959-39991451:+	1	_CDK13	0.31767
8623	8623:i1:-	chrX:1572511-1572655:-	-1	_ASMTL	0.345659
8625	8625:i1:+	chr19:19303008-19303363:+	-1	_RFXANK	0.860032
8632	8632:i85:-	chr17:76421427-76421672:-	-1	_DNAH17	0.176072
8635	8635:i2:-	chr6:167369585-167370077:-	1	_RNASET2	1.0117
8644	8644:i1:+	chr10:5005454-5005720:+	-1	_AKR1C3	-2.45961
[truncated: 4,217 more rows]

## Sheet: BN
Entrez	Exon	Coordinate	sign_bn	Symbol	lFC
12	12:i1:+	chr14:95058395-95058473:+	-1	_SERPINA3	0.320541
21	21:i32:-	chr16:2328289-2328459:-	1	_ABCA3	-0.136825
21	21:i31:-	chr16:2328944-2329131:-	1	_ABCA3	-0.136825
21	21:i33:-	chr16:2327880-2328070:-	1	_ABCA3	-0.136825
21	21:i34:-	chr16:2327598-2327671:-	1	_ABCA3	-0.136825
21	21:i35:-	chr16:2325879-2326806:-	1	_ABCA3	-0.136825
24	24:i15:-	chr1:94522157-94522378:-	-1	_ABCA4	NA
29	29:i2:-	chr17:1082961-1083166:-	-1	_ABR	-0.399471
31	31:i10:-	chr17:35646320-35646430:-	-1	_ACACA	-0.454968
36	36:i3:+	chr10:124793872-124794031:+	-1	_ACADSB	-2.1272
36	36:i1:+	chr10:124768429-124768587:+	-1	_ACADSB	-2.1272
38	38:i6:+	chr11:108006797-108007666:+	-1	_ACAT1	0.163559
72	72:i1:+	chr2:74120093-74120178:+	1	_ACTG2	NA
91	91:i13:+	chr12:52387769-52390863:+	1	_ACVR1B	-0.597476
93	93:i12:+	chr3:38524629-38534633:+	-1	_ACVR2B	0.838803
103	103:i22:-	chr1:154554534-154557519:-	1	_ADAR	NA
104	104:i4:+	chr21:46540709-46540874:+	1	_ADARB1	0.0980072
109	109:i24:-	chr2:25042039-25042983:-	1	_ADCY3	0.25714
109	109:i22:-	chr2:25044386-25044509:-	1	_ADCY3	0.25714
109	109:i23:-	chr2:25043593-25043717:-	1	_ADCY3	0.25714
111	111:i21:-	chr3:123015827-123015901:-	-1	_ADCY5	-3.95309
111	111:i13:-	chr3:123039596-123039618:-	-1	_ADCY5	-3.95309
112	112:i25:-	chr12:49159975-49162499:-	1	_ADCY6	-1.10085
118	118:i24:+	chr4:2928369-2928402:+	1	_ADD1	-0.572603
120	120:i2:+	chr10:111765722-111765909:+	-1	_ADD3	-0.936835
120	120:i18:+	chr10:111892063-111892158:+	1	_ADD3	-0.936835
143	143:i34:-	chr13:25000604-25000736:-	1	_PARP4	-0.0907276
143	143:i35:-	chr13:24995069-24995452:-	1	_PARP4	-0.0907276
143	143:i33:-	chr13:25005515-25005614:-	1	_PARP4	-0.0907276
143	143:i32:-	chr13:25008533-25009612:-	1	_PARP4	-0.0907276
157	157:i14:+	chr22:26098809-26098958:+	-1	_ADRBK2	-0.423052
159	159:i7:-	chr1:244593333-244593401:-	-1	_ADSS	1.04034
172	172:i1:+	chr16:90038988-90039173:+	1	_AFG3L1P	0.473009
174	174:i18:+	chr4:74321348-74321492:+	1	_AFP	NA
196	196:i11:+	chr7:17382545-17385775:+	1	_AHR	-0.896768
204	204:i2:-	chr1:33497145-33497262:-	-1	_AK2	NA
207	207:i2:-	chr14:105260456-105260528:-	1	_AKT1	0.545304
208	208:i2:-	chr19:40785014-40785237:-	-1	_AKT2	0.436222
213	213:i1:+	chr4:74269972-74270123:+	-1	_ALB	-5.15235
213	213:i2:+	chr4:74270812-74270890:+	-1	_ALB	-5.15235
218	218:i5:-	chr17:19646883-19648081:-	1	_ALDH3A1	-1.74261
224	224:i4:+	chr17:19558594-19558700:+	-1	_ALDH3A2	-0.710972
226	226:i7:+	chr16:30075600-30075826:+	-1	_ALDOA	1.03789
226	226:i6:+	chr16:30075050-30075569:+	-1	_ALDOA	1.03789
226	226:i5:+	chr16:30066493-30066648:+	-1	_ALDOA	1.03789
226	226:i4:+	chr16:30066105-30066248:+	-1	_ALDOA	1.03789
249	249:i2:+	chr1:21877772-21877921:+	-1	_ALPL	-0.578752
273	273:i16_17:-	chr7:38467438-38469177:-	1	_AMPH	-1.15957
273	273:i21:-	chr7:38457425-38457550:-	-1	_AMPH	-1.15957
274	274:i15:-	chr2:127811481-127811588:-	-1	_BIN1	0.285983
274	274:i16:-	chr2:127810998-127811021:-	-1	_BIN1	0.285983
276	276:i8:-	chr1:104234110-104234232:-	1	_AMY1A	0.412197
276	276:i7:-	chr1:104235049-104235182:-	1	_AMY1A	0.412197
276	276:i9:-	chr1:104233916-104234015:-	1	_AMY1A	0.412197
276	276:i6:-	chr1:104235922-104236152:-	1	_AMY1A	0.412197
280	280:i16:+	chr1:104114732-104114878:+	-1	_AMY2B	-0.653482
280	280:i24:+	chr1:104121933-104122149:+	-1	_AMY2B	-0.653482
280	280:i20:+	chr1:104117845-104117967:+	-1	_AMY2B	-0.653482
280	280:i21:+	chr1:104118063-104118162:+	-1	_AMY2B	-0.653482
280	280:i19:+	chr1:104116882-104117015:+	-1	_AMY2B	-0.653482
280	280:i22:+	chr1:104120112-104120230:+	-1	_AMY2B	-0.653482
280	280:i13:+	chr1:104108057-104108216:+	-1	_AMY2B	-0.653482
280	280:i14:+	chr1:104112335-104114392:+	-1	_AMY2B	-0.653482
280	280:i23:+	chr1:104120342-104120467:+	-1	_AMY2B	-0.653482
280	280:i15:+	chr1:104114179-104114392:+	-1	_AMY2B	-0.653482
280	280:i18:+	chr1:104116330-104116560:+	-1	_AMY2B	-0.653482
280	280:i17:+	chr1:104115685-104115882:+	-1	_AMY2B	-0.653482
286	286:i47:-	chr8:41518948-41519082:-	-1	_ANK1	0.0541404
288	288:i14:-	chr10:61965550-61965648:-	-1	_ANK3	-0.179797
288	288:i18:-	chr10:61958098-61958295:-	-1	_ANK3	-0.179797
288	288:i7:-	chr10:62038532-62038630:-	-1	_ANK3	-0.179797
288	288:i16:-	chr10:61959887-61960021:-	-1	_ANK3	-0.179797
288	288:i5:-	chr10:62039296-62039397:-	-1	_ANK3	-0.179797
288	288:i6:-	chr10:62038808-62038906:-	-1	_ANK3	-0.179797
288	288:i20:-	chr10:61955903-61956001:-	-1	_ANK3	-0.179797
288	288:i19:-	chr10:61956285-61956383:-	-1	_ANK3	-0.179797
288	288:i8:-	chr10:62029889-62029987:-	-1	_ANK3	-0.179797
288	288:i13:-	chr10:61967794-61967991:-	-1	_ANK3	-0.179797
288	288:i10:-	chr10:62021617-62021715:-	-1	_ANK3	-0.179797
288	288:i9:-	chr10:62023593-62023778:-	-1	_ANK3	-0.179797
288	288:i12:-	chr10:61973170-61973268:-	-1	_ANK3	-0.179797
288	288:i11:-	chr10:61994446-61994544:-	-1	_ANK3	-0.179797
288	288:i15:-	chr10:61962760-61962858:-	-1	_ANK3	-0.179797
302	302:i3:-	chr15:60689457-60689537:-	1	_ANXA2	0.703283
307	307:i4:+	chr2:70030525-70030647:+	-1	_ANXA4	0.956456
317	317:i28:+	chr12:99126198-99129211:+	1	_APAF1	-0.0874829
318	318:i1:+	chr9:34329504-34329597:+	1	_NUDT2	0.278357
318	318:i2:+	chr9:34336227-34336339:+	-1	_NUDT2	0.278357
324	324:i19:+	chr5:112173250-112181936:+	1	_APC	-1.22513
330	330:i1:+	chr11:102188181-102188302:+	-1	_BIRC3	1.32335
331	331:i8:+	chrX:123040838-123047829:+	1	_XIAP	-0.29085
341	341:i1:+	chr19:45417577-45417746:+	-1	_APOC1	2.43646
355	355:i4:+	chr10:90751045-90751383:+	-1	_FAS	0.181018
355	355:i1:+	chr10:90729553-90733104:+	-1	_FAS	0.181018
358	358:i7_8:+	chr7:30951415-30951908:+	-1	_AQP1	0.664344
358	358:i14:+	chr7:30962179-30962259:+	-1	_AQP1	0.664344
358	358:i13:+	chr7:30961681-30961845:+	-1	_AQP1	0.664344
358	358:i15:+	chr7:30963065-30965131:+	-1	_AQP1	0.664344
368	368:i8:-	chr16:16306042-16306103:-	-1	_ABCC6	-2.9993
375	375:i4:+	chr1:228270851-228271075:+	1	_ARF1	1.51173
384	384:i7:+	chr14:68114764-68114900:+	-1	_ARG2	1.04423
384	384:i8:+	chr14:68117432-68118436:+	-1	_ARG2	1.04423
384	384:i6:+	chr14:68113638-68113742:+	-1	_ARG2	1.04423
393	393:i7:-	chrX:153185021-153185140:-	-1	_ARHGAP4	0.900444
395	395:i7:-	chrX:11215045-11215116:-	-1	_ARHGAP6	-2.12565
397	397:i1:-	chr12:15114471-15114562:-	-1	_ARHGDIB	0.871959
400	400:i8:-	chr12:101786903-101789448:-	-1	_ARL1	0.584473
406	406:i7:+	chr11:13376773-13376843:+	-1	_ARNTL	0.33526
409	409:i1:+	chr17:4613789-4614039:+	1	_ARRB2	1.07216
411	411:i9:-	chr5:78111334-78111937:-	1	_ARSB	0.950973
412	412:i2:+	chrX:7066048-7066124:+	1	_STS	NA
412	412:i1:+	chrX:7065293-7065643:+	1	_STS	NA
419	419:i6:+	chr4:77002977-77003688:+	-1	_ART3	12.4033
419	419:i17:+	chr4:77033539-77033955:+	-1	_ART3	12.4033
440	440:i3:-	chr7:97501031-97501477:-	-1	_ASNS	2.1187
444	444:i6:-	chr8:62587819-62588878:-	1	_ASPH	-0.587371
445	445:i2:+	chr9:133325659-133325720:+	-1	_ASS1	1.13953
473	473:i16:-	chr1:8483621-8483747:-	-1	_RERE	-0.547107
476	476:i1:+	chr1:116915004-116915313:+	1	_ATP1A1	0.604649
477	477:i27:+	chr1:160111084-160113374:+	1	_ATP1A2	NA
481	481:i6:+	chr1:169100530-169101960:+	1	_ATP1B1	0.0488487
487	487:i3:+	chr16:28890822-28890904:+	1	_ATP2A1	0.96031
488	488:i16:+	chr12:110781037-110781239:+	1	_ATP2A2	0.484784
488	488:i15:+	chr12:110780033-110780253:+	1	_ATP2A2	0.484784
488	488:i18:+	chr12:110783054-110783187:+	1	_ATP2A2	0.484784
488	488:i17:+	chr12:110782691-110782776:+	1	_ATP2A2	0.484784
488	488:i19:+	chr12:110783242-110783923:+	1	_ATP2A2	0.484784
493	493:i23:+	chr1:203702351-203702757:+	-1	_ATP2B4	-0.545541
501	501:i19:-	chr5:125877533-125880711:-	-1	_ALDH7A1	0.205927
509	509:i11:+	chr10:7848937-7848973:+	1	_ATP5C1	1.43805
515	515:i1:+	chr1:111991462-111991571:+	-1	_ATP5F1	0.814511
516	516:i2:+	chr17:46970148-46970272:+	-1	_ATP5G1	1.10657
517	517:i3:-	chr12:54067480-54067596:-	-1	_ATP5G2	0.0149152
521	521:i3:-	chr4:667296-667610:-	1	_ATP5I	0.656603
523	523:i16:+	chr3:113528182-113530905:+	1	_ATP6V1A	0.438602
525	525:i2:+	chr2:71168047-71169081:+	1	_ATP6V1B1	-0.89179
525	525:i1:+	chr2:71162998-71163202:+	-1	_ATP6V1B1	-0.89179
528	528:i14:+	chr8:104080880-104085285:+	-1	_ATP6V1C1	0.866344
546	546:i6:-	chrX:76949313-76949426:-	-1	_ATRX	NA
549	549:i7:-	chr9:94056665-94057079:-	1	_AUH	-0.614585
577	577:i27:+	chr6:70049225-70049396:+	1	_ADGRB3	NA
578	578:i8:-	chr6:33542283-33542302:-	-1	_BAK1	1.99071
581	581:i5:+	chr19:49463496-49463593:+	-1	_BAX	1.69349
582	582:i11:+	chr11:66290643-66290836:+	1	_BBS1	-0.913778
582	582:i1:+	chr11:66276550-66276785:+	1	_BBS1	-0.913778
593	593:i2:+	chr19:41884186-41884424:+	-1	_BCKDHA	0.365036
593	593:i1:+	chr19:41882438-41882759:+	-1	_BCKDHA	0.365036
622	622:i1:-	chr3:197300052-197300194:-	-1	_BDH1	1.18789
637	637:i9:-	chr22:18216906-18218357:-	-1	_BID	1.71071
637	637:i2:-	chr22:18257147-18257261:-	1	_BID	1.71071
639	639:i4:+	chr6:106546737-106546969:+	-1	_PRDM1	1.19483
644	644:i2:+	chr7:43799616-43799709:+	-1	_BLVRA	0.0214121
648	648:i10:+	chr10:22618142-22620414:+	1	_BMI1	0.0224753
654	654:i7:+	chr6:7880427-7881961:+	1	_BMP6	NA
657	657:i2:+	chr10:88598622-88598736:+	-1	_BMPR1A	-0.388586
663	663:i2:-	chr15:59980931-59981125:-	1	_BNIP2	0.0914787
667	667:i20:-	chr6:56507208-56507301:-	-1	_DST	-1.51527
667	667:i21:-	chr6:56506745-56506899:-	-1	_DST	-1.51527
667	667:i22:-	chr6:56504941-56505403:-	-1	_DST	-1.51527
667	667:i19:-	chr6:56507420-56507694:-	-1	_DST	-1.51527
667	667:i24:-	chr6:56504494-56504571:-	-1	_DST	-1.51527
667	667:i25:-	chr6:56504248-56504409:-	-1	_DST	-1.51527
667	667:i27:-	chr6:56503714-56504161:-	-1	_DST	-1.51527
667	667:i23:-	chr6:56504727-56504855:-	-1	_DST	-1.51527
667	667:i29:-	chr6:56500387-56500512:-	-1	_DST	-1.51527
667	667:i30:-	chr6:56499599-56499751:-	-1	_DST	-1.51527
667	667:i31:-	chr6:56499260-56499414:-	-1	_DST	-1.51527
667	667:i32:-	chr6:56498930-56499056:-	-1	_DST	-1.51527
667	667:i33:-	chr6:56497652-56497835:-	-1	_DST	-1.51527
667	667:i34:-	chr6:56496681-56496838:-	-1	_DST	-1.51527
667	667:i35:-	chr6:56496009-56496187:-	-1	_DST	-1.51527
667	667:i36:-	chr6:56495043-56495181:-	-1	_DST	-1.51527
667	667:i37:-	chr6:56494048-56494241:-	-1	_DST	-1.51527
667	667:i38:-	chr6:56492797-56492959:-	-1	_DST	-1.51527
667	667:i39:-	chr6:56492002-56492085:-	-1	_DST	-1.51527
667	667:i40:-	chr6:56489955-56490062:-	-1	_DST	-1.51527
667	667:i28:-	chr6:56501355-56501450:-	-1	_DST	-1.51527
667	667:i43:-	chr6:56482784-56485513:-	-1	_DST	-1.51527
667	667:i44:-	chr6:56479375-56482216:-	-1	_DST	-1.51527
667	667:i48:-	chr6:56468635-56474142:-	-1	_DST	-1.51527
667	667:i41_42:-	chr6:56489171-56489426:-	-1	_DST	-1.51527
670	670:i8:+	chr6:3138275-3138413:+	-1	_BPHL	0.771013
682	682:i3:+	chr19:577774-578121:+	-1	_BSG	1.05556
686	686:i3:+	chr3:15643476-15643817:+	1	_BTD	-0.24975
716	716:i2:+	chr12:7105317-7105434:+	1	_C1S	-0.609905
716	716:i1:+	chr12:7096260-7096461:+	1	_C1S	-0.609905
720	720:i9:+	chr6:31981519-31981703:+	1	_C4A	-1.70147
720	720:i8:+	chr6:31981167-31981316:+	1	_C4A	-1.70147
733	733:i6:+	chr9:139841103-139841141:+	1	_C8G	1.82248
744	744:i2:-	chr11:30605673-30605750:-	-1	_MPPED2	-2.4499
747	747:i20:+	chr11:61511004-61514474:+	1	_DAGLA	-0.324561
752	752:i19:+	chr17:43319214-43319513:+	1	_FMNL1	NA
755	755:i4:-	chr21:45756707-45756803:-	-1	_C21orf2	0.199057
755	755:i2:-	chr21:45758117-45758221:-	-1	_C21orf2	0.199057
757	757:i6:-	chr21:34828311-34828404:-	-1	_TMEM50B	0.0714177
780	780:i4:+	chr6:30852757-30853008:+	-1	_DDR1	0.658513
784	784:i1:+	chr12:49208215-49208336:+	-1	_CACNB3	1.14329
800	800:i11:+	chr7:134620439-134620516:+	-1	_CALD1	-0.34615
813	813:i2:+	chr7:128387607-128388421:+	-1	_CALU	1.74202
822	822:i2:-	chr2:85637440-85637820:-	1	_CAPG	2.02975
826	826:i1_2:+	chr19:36630918-36631167:+	1	_CAPNS1	0.474002
831	831:i1:+	chr5:95997741-95997869:+	1	_CAST	-0.0127901
831	831:i10:+	chr5:96062498-96062563:+	-1	_CAST	-0.0127901
832	832:i1:-	chr1:19811930-19812066:-	1	_CAPZB	0.892029
839	839:i7:-	chr4:110609785-110610724:-	1	_CASP6	0.974026
840	840:i12:+	chr10:115485576-115485649:+	-1	_CASP7	0.0342018
841	841:i18:+	chr2:202146556-202146638:+	-1	_CASP8	0.255827
843	843:i6:+	chr2:202065166-202065452:+	1	_CASP10	-0.523958
861	861:i21:-	chr21:36202149-36202268:-	-1	_RUNX1	-0.0310287
861	861:i22:-	chr21:36193574-36193993:-	-1	_RUNX1	-0.0310287
861	861:i11:-	chr21:36421139-36421641:-	1	_RUNX1	-0.0310287
862	862:i4_5:-	chr8:93107256-93107490:-	-1	_RUNX1T1	-2.55018
862	862:i3:-	chr8:93107575-93107882:-	-1	_RUNX1T1	-2.55018
867	867:i16:+	chr11:119170205-119178859:+	1	_CBL	-0.372595
871	871:i2:+	chr11:75273415-75274815:+	-1	_SERPINH1	1.76913
875	875:i7:-	chr21:44487888-44488514:-	-1	_CBS	4.48348
883	883:i1_2:-	chr9:131644176-131644354:-	1	_CCBL1	-0.0691557
890	890:i8:-	chr4:122737599-122738841:-	-1	_CCNA2	4.39266
892	892:i13:-	chr6:99997188-99997275:-	-1	_CCNC	0.719027
896	896:i1:-	chr6:42016239-42016610:-	-1	_CCND3	0.225321
896	896:i2:-	chr6:41909190-41909552:-	1	_CCND3	0.225321
901	901:i1:+	chr4:78078357-78078659:+	1	_CCNG2	-0.893349
904	904:i9:-	chr12:49082241-49088219:-	1	_CCNT1	-0.960143
905	905:i11_13:+	chr2:135710800-135716915:+	1	_CCNT2	-0.474519
943	943:i15:+	chr1:12198286-12198493:+	-1	_TNFRSF8	6.80278
943	943:i11:+	chr1:12185958-12186109:+	-1	_TNFRSF8	6.80278
943	943:i17:+	chr1:12202344-12204264:+	-1	_TNFRSF8	6.80278
948	948:i8:+	chr7:80275645-80275675:+	-1	_CD36	-5.43225
954	954:i9:-	chr9:139943393-139944065:-	1	_ENTPD2	0.328441
960	960:i6:+	chr11:35218293-35218421:+	-1	_CD44	NA
961	961:i11:-	chr3:107761941-107766139:-	-1	_CD47	1.0295
961	961:i9:-	chr3:107769425-107769449:-	-1	_CD47	1.0295
966	966:i10:-	chr11:33724556-33731889:-	-1	_CD59	0.575188
967	967:i1:-	chr12:56123066-56123457:-	1	_CD63	0.36286
971	971:i1:-	chr9:35646400-35646854:-	-1	_CD72	2.30874
983	983:i3:+	chr10:62538291-62538426:+	1	_CDK1	4.33551
993	993:i4:-	chr3:48225290-48225326:-	1	_CDC25A	3.84733
994	994:i2_3:+	chr20:3776386-3777378:+	-1	_CDC25B	1.99286
994	994:i1:+	chr20:3767578-3767786:+	-1	_CDC25B	1.99286
995	995:i8:-	chr5:137661710-137661743:-	1	_CDC25C	4.89094
995	995:i14:-	chr5:137625190-137625252:-	1	_CDC25C	4.89094
995	995:i7:-	chr5:137664173-137664218:-	1	_CDC25C	4.89094
998	998:i5:+	chr1:22405199-22405374:+	-1	_CDC42	0.460227
1002	1002:i15:+	chr20:60503248-60503481:+	1	_CDH4	-6.1173
1002	1002:i16:+	chr20:60504667-60504900:+	1	_CDH4	-6.1173
1002	1002:i13:+	chr20:60498509-60498762:+	1	_CDH4	-6.1173
1002	1002:i19:+	chr20:60511795-60515673:+	1	_CDH4	-6.1173
1009	1009:i16:-	chr16:64982512-64982690:-	1	_CDH11	1.10952
1010	1010:i9:-	chr5:21975200-21975494:-	1	_CDH12	NA
1010	1010:i1:-	chr5:22853167-22853731:-	1	_CDH12	NA
1018	1018:i1_2:+	chr17:73996987-73997622:+	1	_CDK3	NA
1021	1021:i2:-	chr7:92463187-92463231:-	1	_CDK6	0.496958
1062	1062:i17:-	chr4:104084636-104084710:-	1	_CENPE	3.77912
1062	1062:i8:-	chr4:104115386-104115451:-	1	_CENPE	3.77912
1062	1062:i38:-	chr4:104060946-104061236:-	1	_CENPE	3.77912
1062	1062:i9:-	chr4:104106967-104107018:-	1	_CENPE	3.77912
1104	1104:i6:+	chr1:28844745-28844820:+	1	_RCC1	2.07982
1104	1104:i9:+	chr1:28857035-28857127:+	-1	_RCC1	2.07982
1104	1104:i5:+	chr1:28843237-28843379:+	-1	_RCC1	2.07982
1105	1105:i36:-	chr5:98190908-98192429:-	1	_CHD1	-0.657859
1105	1105:i32:-	chr5:98199112-98199290:-	1	_CHD1	-0.657859
1105	1105:i22:-	chr5:98215256-98215432:-	1	_CHD1	-0.657859
1105	1105:i23:-	chr5:98212102-98212262:-	1	_CHD1	-0.657859
1105	1105:i35:-	chr5:98193884-98194094:-	1	_CHD1	-0.657859
1105	1105:i34:-	chr5:98194668-98194719:-	1	_CHD1	-0.657859
1105	1105:i31:-	chr5:98204199-98204339:-	1	_CHD1	-0.657859
1105	1105:i27:-	chr5:98207755-98208259:-	1	_CHD1	-0.657859
1105	1105:i29:-	chr5:98206391-98206507:-	1	_CHD1	-0.657859
1105	1105:i30:-	chr5:98205458-98205586:-	1	_CHD1	-0.657859
1108	1108:i31:-	chr12:6692014-6692102:-	1	_CHD4	0.387431
1108	1108:i39:-	chr12:6687195-6687303:-	1	_CHD4	0.387431
1108	1108:i42:-	chr12:6680035-6680198:-	1	_CHD4	0.387431
1108	1108:i38:-	chr12:6687575-6687712:-	1	_CHD4	0.387431
1108	1108:i35:-	chr12:6690457-6690554:-	1	_CHD4	0.387431
1108	1108:i40:-	chr12:6686951-6687083:-	1	_CHD4	0.387431
1108	1108:i41:-	chr12:6682240-6682435:-	1	_CHD4	0.387431
1108	1108:i33:-	chr12:6691303-6691447:-	1	_CHD4	0.387431
1108	1108:i37:-	chr12:6688012-6688083:-	1	_CHD4	0.387431
1108	1108:i43:-	chr12:6679248-6679859:-	1	_CHD4	0.387431
1108	1108:i32:-	chr12:6691781-6691914:-	1	_CHD4	0.387431
1108	1108:i34:-	chr12:6690815-6690980:-	1	_CHD4	0.387431
1108	1108:i36:-	chr12:6690210-6690339:-	1	_CHD4	0.387431
1108	1108:i29:-	chr12:6692193-6692544:-	1	_CHD4	0.387431
1111	1111:i2:+	chr11:125496124-125496537:+	-1	_CHEK1	3.52381
1111	1111:i1:+	chr11:125495031-125495907:+	-1	_CHEK1	3.52381
1121	1121:i1:-	chrX:85302488-85302566:-	-1	_CHM	-0.646353
1121	1121:i17:-	chrX:85116185-85119826:-	1	_CHM	-0.646353
1121	1121:i6:-	chrX:85224099-85226590:-	1	_CHM	-0.646353
1123	1123:i7:-	chr2:175779786-175779899:-	-1	_CHN1	0.390921
1123	1123:i8:-	chr2:175742568-175742856:-	-1	_CHN1	0.390921
1130	1130:i2:-	chr1:236030143-236030227:-	1	_LYST	-0.852938
1131	1131:i4:+	chr1:239792373-239792839:+	-1	_CHRM3	2.5576
1145	1145:i12:-	chr17:4801064-4802186:-	1	_CHRNE	-0.521429
1145	1145:i11:-	chr17:4802296-4802402:-	1	_CHRNE	-0.521429
1147	1147:i1:-	chr10:101989185-101989344:-	1	_CHUK	0.107838
1160	1160:i2:+	chr5:80529139-80529200:+	1	_CKMT2	-2.32837
1160	1160:i3:+	chr5:80539861-80540024:+	1	_CKMT2	-2.32837
1161	1161:i3:-	chr5:60220118-60220335:-	-1	_ERCC8	0.100701
1192	1192:i1:-	chr6:31704039-31704341:-	1	_CLIC1	1.17633
1195	1195:i2:-	chr2:201728824-201729284:-	1	_CLK1	-0.822946
1198	1198:i1:+	chr15:74900713-74900767:+	-1	_CLK3	0.242366
1201	1201:i21:-	chr16:28490965-28491086:-	-1	_CLN3	0.538581
1201	1201:i26:-	chr16:28477974-28478223:-	-1	_CLN3	0.538581
1209	1209:i3:+	chr19:45458599-45458724:+	1	_CLPTM1	0.832626
1209	1209:i1:+	chr19:45457842-45457958:+	-1	_CLPTM1	0.832626
1209	1209:i2:+	chr19:45458250-45458342:+	-1	_CLPTM1	0.832626
1211	1211:i5:+	chr9:36209264-36209317:+	-1	_CLTA	0.983036
1211	1211:i1:+	chr9:36190853-36191270:+	1	_CLTA	0.983036
1212	1212:i3:-	chr5:175833158-175833709:-	-1	_CLTB	0.955391
1235	1235:i10:+	chr6:167457893-167458064:+	-1	_CCR6	1.06532
1235	1235:i17:+	chr6:167549728-167552629:+	-1	_CCR6	1.06532
1266	1266:i2:-	chr1:95391189-95391337:-	1	_CNN3	NA
1287	1287:i3:+	chrX:107802294-107802383:+	-1	_COL4A5	-1.00337
1288	1288:i48_49:-	chrX:107398837-107400490:-	1	_COL4A6	-9.57375
1293	1293:i6:-	chr2:238287279-238287878:-	1	_COL6A3	0.287106
1293	1293:i4:-	chr2:238296225-238296827:-	1	_COL6A3	0.287106
1294	1294:i16:-	chr3:48627032-48627151:-	-1	_COL7A1	-0.587213
1294	1294:i3:-	chr3:48630970-48631129:-	-1	_COL7A1	-0.587213
1294	1294:i2:-	chr3:48631801-48631981:-	-1	_COL7A1	-0.587213
1294	1294:i11:-	chr3:48629106-48629255:-	-1	_COL7A1	-0.587213
1294	1294:i6:-	chr3:48630208-48630371:-	-1	_COL7A1	-0.587213
1294	1294:i13:-	chr3:48628106-48628249:-	-1	_COL7A1	-0.587213
1294	1294:i26:-	chr3:48623765-48623911:-	-1	_COL7A1	-0.587213
1294	1294:i25:-	chr3:48623996-48624122:-	-1	_COL7A1	-0.587213
1294	1294:i7:-	chr3:48630003-48630132:-	-1	_COL7A1	-0.587213
1294	1294:i18:-	chr3:48626303-48626428:-	-1	_COL7A1	-0.587213
1294	1294:i21:-	chr3:48625226-48625372:-	-1	_COL7A1	-0.587213
1294	1294:i8:-	chr3:48629784-48629900:-	-1	_COL7A1	-0.587213
1294	1294:i4:-	chr3:48630789-48630882:-	-1	_COL7A1	-0.587213
1294	1294:i12:-	chr3:48628897-48629025:-	-1	_COL7A1	-0.587213
1294	1294:i9:-	chr3:48629535-48629681:-	-1	_COL7A1	-0.587213
1294	1294:i10:-	chr3:48629331-48629447:-	-1	_COL7A1	-0.587213
1294	1294:i5:-	chr3:48630535-48630696:-	-1	_COL7A1	-0.587213
1294	1294:i14:-	chr3:48627892-48628017:-	-1	_COL7A1	-0.587213
1294	1294:i22:-	chr3:48624853-48624987:-	-1	_COL7A1	-0.587213
1294	1294:i17:-	chr3:48626760-48626903:-	-1	_COL7A1	-0.587213
1294	1294:i19:-	chr3:48626075-48626221:-	-1	_COL7A1	-0.587213
1294	1294:i24:-	chr3:48624405-48624541:-	-1	_COL7A1	-0.587213
1294	1294:i23:-	chr3:48624623-48624769:-	-1	_COL7A1	-0.587213
1294	1294:i20:-	chr3:48625715-48625837:-	-1	_COL7A1	-0.587213
1294	1294:i15:-	chr3:48627646-48627789:-	-1	_COL7A1	-0.587213
1301	1301:i3:-	chr1:103544214-103544427:-	-1	_COL11A1	12.7635
1301	1301:i5:-	chr1:103496672-103496800:-	-1	_COL11A1	12.7635
1301	1301:i9:-	chr1:103488298-103488552:-	-1	_COL11A1	12.7635
1301	1301:i4:-	chr1:103540174-103540336:-	-1	_COL11A1	12.7635
1301	1301:i67:-	chr1:103347253-103347321:-	-1	_COL11A1	12.7635
1301	1301:i69:-	chr1:103342023-103343721:-	-1	_COL11A1	12.7635
1301	1301:i65:-	chr1:103352363-103352612:-	-1	_COL11A1	12.7635
1301	1301:i68:-	chr1:103345239-103345472:-	-1	_COL11A1	12.7635
1301	1301:i1:-	chr1:103573629-103574052:-	-1	_COL11A1	12.7635
1301	1301:i2:-	chr1:103548361-103548528:-	-1	_COL11A1	12.7635
1301	1301:i66:-	chr1:103348755-103348867:-	-1	_COL11A1	12.7635
1301	1301:i6:-	chr1:103491772-103491888:-	-1	_COL11A1	12.7635
1303	1303:i18:-	chr6:75864132-75864253:-	1	_COL12A1	0.806204
1303	1303:i14:-	chr6:75884754-75885026:-	1	_COL12A1	0.806204
1307	1307:i41:-	chr1:32145405-32145452:-	1	_COL16A1	-0.0900533
1308	1308:i21:-	chr10:105814739-105814765:-	-1	_COL17A1	-5.03086
1308	1308:i22:-	chr10:105813850-105813876:-	-1	_COL17A1	-5.03086
1326	1326:i1:+	chr10:30722950-30723307:+	1	_MAP3K8	-0.833204
1356	1356:i26:-	chr3:148880197-148880662:-	-1	_CP	2.14733
1366	1366:i2_3:-	chr17:7165140-7166264:-	-1	_CLDN7	1.78338
1366	1366:i1:-	chr17:7166478-7166512:-	1	_CLDN7	1.78338
1385	1385:i8:+	chr2:208436458-208436582:+	-1	_CREB1	0.382272
1386	1386:i18:-	chr2:175939728-175939815:-	-1	_ATF2	0.107081
1388	1388:i23:-	chr6:32065573-32065983:-	-1	_ATF6B	1.1192
1390	1390:i16:+	chr10:35484830-35485070:+	-1	_CREM	0.962182
1397	1397:i5:+	chr14:105942196-105943079:+	-1	_CRIP2	0.593051
1416	1416:i9:+	chr22:25906596-25907585:+	-1	_CRYBB2P1	0.513869
1429	1429:i2:-	chr1:75196066-75196104:-	1	_CRYZ	-0.18105
1434	1434:i29:+	chr20:47712713-47712737:+	1	_CSE1L	NA
1452	1452:i6:-	chr5:148897357-148897440:-	-1	_CSNK1A1	-0.116029
1454	1454:i5:-	chr22:38732613-38732711:-	-1	_CSNK1E	0.41541
1454	1454:i4:-	chr22:38757404-38757565:-	-1	_CSNK1E	0.41541
1456	1456:i14:+	chr5:122941033-122941056:+	-1	_CSNK1G3	-0.371949
1462	1462:i8:+	chr5:82815168-82818128:+	-1	_VCAN	1.27508
1465	1465:i9:-	chr1:201455286-201456143:-	-1	_CSRP1	-1.0878
1468	1468:i1:+	chr17:79670400-79670605:+	1	_SLC25A10	1.82557
1488	1488:i3:-	chr10:126847204-126847285:-	-1	_CTBP2	0.570417
1488	1488:i4:-	chr10:126822081-126822181:-	-1	_CTBP2	0.570417
1488	1488:i8:-	chr10:126694116-126694582:-	-1	_CTBP2	0.570417
1497	1497:i13_15:+	chr17:3563530-3566397:+	1	_CTNS	0.261636
1500	1500:i6:+	chr11:57558857-57559145:+	-1	_CTNND1	-0.178797
1500	1500:i5:+	chr11:57556509-57556627:+	-1	_CTNND1	-0.178797
1512	1512:i3:-	chr15:79230028-79230165:-	-1	_CTSH	0.661503
1515	1515:i3:-	chr9:99801353-99801592:-	1	_CTSV	2.38692
1519	1519:i8:-	chr4:156845270-156847222:-	1	_CTSO	-1.06248
1525	1525:i9:+	chr21:18965470-18965897:+	1	_CXADR	1.47111
1534	1534:i2:-	chr17:61523259-61523545:-	1	_CYB561	0.976664
1571	1571:i12:+	chr10:135368165-135374724:+	-1	_CYP2E1	-0.860701
1577	1577:i2:-	chr7:99277449-99277621:-	-1	_CYP3A5	-1.16098
1577	1577:i8:-	chr7:99270203-99270302:-	-1	_CYP3A5	-1.16098
1580	1580:i3:+	chr1:47276745-47276856:+	-1	_CYP4B1	-4.01325
1593	1593:i1:+	chr2:219646472-219647160:+	-1	_CYP27A1	1.35573
1594	1594:i1:-	chr12:58160630-58160976:-	-1	_CYP27B1	1.6337
1601	1601:i7:-	chr5:39389199-39389225:-	-1	_DAB2	-0.265408
1606	1606:i1:+	chr12:56324946-56325128:+	1	_DGKA	0.485025
1608	1608:i21:-	chr3:185969548-185969708:-	-1	_DGKG	0.874087
1622	1622:i7:+	chr2:120125135-120125220:+	-1	_DBI	0.615924
1622	1622:i9:+	chr2:120125251-120125507:+	-1	_DBI	0.615924
1627	1627:i3:-	chr5:176899120-176899398:-	-1	_DBN1	1.67655
1627	1627:i15:-	chr5:176886604-176886741:-	-1	_DBN1	1.67655
1627	1627:i12:-	chr5:176889233-176889390:-	-1	_DBN1	1.67655
1634	1634:i1:-	chr12:91576432-91576806:-	-1	_DCN	-2.37841
1639	1639:i7:-	chr2:74601450-74601862:-	-1	_DCTN1	0.223741
1645	1645:i2:+	chr10:4950543-4950612:+	1	_AKR1C1	-3.06526
1645	1645:i5:+	chr10:4994989-4995183:+	1	_AKR1C1	-3.06526
1645	1645:i4:+	chr10:4975429-4975522:+	1	_AKR1C1	-3.06526
1654	1654:i23_24:+	chrX:41206893-41209524:+	1	_DDX3X	-0.424394
1655	1655:i2:-	chr17:62501864-62501950:-	-1	_DDX5	-0.00259987
1666	1666:i2:+	chr8:91017676-91018073:+	-1	_DECR1	0.758049
1666	1666:i3:+	chr8:91018264-91018505:+	-1	_DECR1	0.758049
1676	1676:i6:-	chr1:10520603-10523266:-	-1	_DFFA	0.636623
1690	1690:i15:+	chr14:31364119-31364261:+	-1	_COCH	2.08468
1719	1719:i1:-	chr5:79950223-79950800:-	-1	_DHFR	0.566366
1731	1731:i12:-	chr16:30389931-30390021:-	-1	_SEPT1	1.99735
1731	1731:i13:-	chr16:30389454-30389841:-	-1	_SEPT1	1.99735
1739	1739:i2_3:-	chr3:197025289-197025502:-	1	_DLG1	NA
1756	1756:i7:-	chrX:32862900-32862977:-	-1	_DMD	-1.79029
1756	1756:i5:-	chrX:33038256-33038317:-	-1	_DMD	-1.79029
1756	1756:i6:-	chrX:32867845-32867937:-	-1	_DMD	-1.79029
1756	1756:i8:-	chrX:32841412-32841504:-	-1	_DMD	-1.79029
1757	1757:i23:-	chr9:136531857-136532058:-	1	_SARDH	-0.639223
1757	1757:i18:-	chr9:136559380-136559493:-	1	_SARDH	-0.639223
1757	1757:i15:-	chr9:136568038-136568823:-	1	_SARDH	-0.639223
1757	1757:i21:-	chr9:136536657-136536819:-	1	_SARDH	-0.639223
1757	1757:i22:-	chr9:136535706-136535874:-	1	_SARDH	-0.639223
1757	1757:i20:-	chr9:136550315-136550408:-	1	_SARDH	-0.639223
1757	1757:i19:-	chr9:136555502-136555649:-	1	_SARDH	-0.639223
1757	1757:i17:-	chr9:136561345-136561483:-	1	_SARDH	-0.639223
1760	1760:i19:-	chr19:46274229-46274318:-	1	_DMPK	0.0127747
1760	1760:i18:-	chr19:46274608-46274654:-	1	_DMPK	0.0127747
1767	1767:i49:-	chr5:13809153-13809295:-	-1	_DNAH5	-0.326807
1768	1768:i3:+	chr2:84752689-84752862:+	1	_DNAH6	-5.71936
1768	1768:i2:+	chr2:84744943-84745175:+	1	_DNAH6	-5.71936
1768	1768:i4:+	chr2:84756028-84756290:+	1	_DNAH6	-5.71936
1770	1770:i3:+	chr17:11513713-11513871:+	-1	_DNAH9	-5.18754
1770	1770:i2:+	chr17:11511446-11511642:+	-1	_DNAH9	-5.18754
1778	1778:i66:+	chr14:102506935-102507010:+	1	_DYNC1H1	NA
1778	1778:i68:+	chr14:102508350-102508461:+	1	_DYNC1H1	NA
1778	1778:i76:+	chr14:102514853-102515006:+	1	_DYNC1H1	NA
1778	1778:i77:+	chr14:102515777-102515919:+	1	_DYNC1H1	NA
1778	1778:i71:+	chr14:102508972-102509085:+	1	_DYNC1H1	NA
1778	1778:i79:+	chr14:102516408-102516535:+	1	_DYNC1H1	NA
1778	1778:i69:+	chr14:102508565-102508625:+	1	_DYNC1H1	NA
1778	1778:i80:+	chr14:102516772-102517135:+	1	_DYNC1H1	NA
1778	1778:i75:+	chr14:102514154-102514365:+	1	_DYNC1H1	NA
1778	1778:i70:+	chr14:102508721-102508844:+	1	_DYNC1H1	NA
1778	1778:i72:+	chr14:102510212-102510382:+	1	_DYNC1H1	NA
1778	1778:i73:+	chr14:102510611-102510828:+	1	_DYNC1H1	NA
1778	1778:i74:+	chr14:102510932-102511035:+	1	_DYNC1H1	NA
1778	1778:i78:+	chr14:102516051-102516219:+	1	_DYNC1H1	NA
1781	1781:i9:+	chr2:172569277-172569336:+	-1	_DYNC1I2	0.211691
1781	1781:i1:+	chr2:172543919-172544137:+	1	_DYNC1I2	0.211691
1786	1786:i37:-	chr19:10250722-10251004:-	1	_DNMT1	1.36182
1786	1786:i43:-	chr19:10246797-10246963:-	1	_DNMT1	1.36182
1786	1786:i44:-	chr19:10246412-10246528:-	1	_DNMT1	1.36182
1786	1786:i39:-	chr19:10249115-10249281:-	1	_DNMT1	1.36182
1786	1786:i45:-	chr19:10244893-10244983:-	1	_DNMT1	1.36182
1786	1786:i42:-	chr19:10247752-10247956:-	1	_DNMT1	1.36182
1786	1786:i40:-	chr19:10248508-10248685:-	1	_DNMT1	1.36182
1786	1786:i38:-	chr19:10250352-10250493:-	1	_DNMT1	1.36182
1787	1787:i3:-	chr10:17211309-17211538:-	-1	_TRDMT1	0.649382
1788	1788:i8:-	chr2:25497810-25497956:-	-1	_DNMT3A	1.85282
1788	1788:i4:-	chr2:25523008-25523112:-	-1	_DNMT3A	1.85282
1788	1788:i5_6:-	chr2:25504321-25505580:-	-1	_DNMT3A	1.85282
1804	1804:i6:+	chr7:154172024-154172998:+	1	_DPP6	NA
1811	1811:i22:-	chr7:107405912-107406323:-	1	_SLC26A3	NA
1811	1811:i19:-	chr7:107412499-107412553:-	-1	_SLC26A3	NA
1824	1824:i4:-	chr18:28671494-28671530:-	-1	_DSC2	1.43234
1827	1827:i1:-	chr21:35987059-35987382:-	1	_RCAN1	-1.53055
1832	1832:i26:+	chr6:7582875-7586946:+	1	_DSP	NA
1837	1837:i22:+	chr18:32431795-32431892:+	-1	_DTNA	0.264633
1837	1837:i29:+	chr18:32457683-32457772:+	-1	_DTNA	0.264633
1837	1837:i31:+	chr18:32462033-32462165:+	-1	_DTNA	0.264633
1837	1837:i2:+	chr18:32173282-32173502:+	-1	_DTNA	0.264633
1837	1837:i23:+	chr18:32438249-32438362:+	-1	_DTNA	0.264633
1837	1837:i17:+	chr18:32409005-32409292:+	1	_DTNA	0.264633
1837	1837:i26_27:+	chr18:32446075-32448778:+	-1	_DTNA	0.264633
1837	1837:i24:+	chr18:32443930-32444026:+	-1	_DTNA	0.264633
1837	1837:i28:+	chr18:32455203-32455362:+	-1	_DTNA	0.264633
1837	1837:i21:+	chr18:32428260-32428347:+	-1	_DTNA	0.264633
1837	1837:i30:+	chr18:32459515-32459683:+	-1	_DTNA	0.264633
1837	1837:i33:+	chr18:32467730-32471808:+	-1	_DTNA	0.264633
1838	1838:i20:-	chr2:25611071-25611230:-	1	_DTNB	0.787007
1842	1842:i1:-	chr9:95298883-95298904:-	-1	_ECM2	-2.40406
1846	1846:i3:-	chr8:29202887-29203591:-	-1	_DUSP4	-1.75389
1850	1850:i7:-	chr11:1575281-1578804:-	-1	_DUSP8	0.248579
1854	1854:i2:+	chr15:48623621-48623992:+	-1	_DUT	NA
1877	1877:i1:+	chr16:2273567-2273771:+	1	_E4F1	0.816393
1879	1879:i7:-	chr5:158500404-158500472:-	-1	_EBF1	NA
1890	1890:i13:-	chr22:50964430-50964585:-	1	_TYMP	2.90784
1894	1894:i7:+	chr3:172473273-172473365:+	-1	_ECT2	2.4206
1911	1911:i20:+	chr12:9091901-9094060:+	1	_PHC1	-0.170673
1936	1936:i2:-	chr8:144679049-144679558:-	1	_EEF1D	0.739417
1937	1937:i1:-	chr11:62342149-62342401:-	1	_EEF1G	0.119106
1938	1938:i14:-	chr19:3977213-3977345:-	1	_EEF2	-0.496042
1938	1938:i12:-	chr19:3977817-3978170:-	1	_EEF2	-0.496042
1938	1938:i11:-	chr19:3979327-3979434:-	1	_EEF2	-0.496042
1938	1938:i15:-	chr19:3976054-3976745:-	1	_EEF2	-0.496042
1938	1938:i10:-	chr19:3979806-3980064:-	1	_EEF2	-0.496042
1938	1938:i13:-	chr19:3977426-3977608:-	1	_EEF2	-0.496042
1942	1942:i5:+	chr1:155106431-155107386:+	1	_EFNA1	1.49685
1944	1944:i2:+	chr1:155051348-155051545:+	1	_EFNA3	2.02089
1948	1948:i5:-	chr13:107142079-107145776:-	1	_EFNB2	-0.842241
1951	1951:i1:-	chr3:48709857-48709981:-	-1	_CELSR3	NA
1956	1956:i1:+	chr7:55086725-55087058:+	1	_EGFR	-1.15075
1962	1962:i8:-	chr3:184908412-184911275:-	1	_EHHADH	-0.550527
1964	1964:i7:-	chrX:20142636-20146429:-	-1	_EIF1AX	0.704431
1964	1964:i1:-	chrX:20159743-20159966:-	1	_EIF1AX	0.704431
1982	1982:i4:-	chr11:10829081-10829631:-	-1	_EIF4G2	0.391002
1984	1984:i1:+	chr17:7210318-7210434:+	-1	_EIF5A	1.43172
1997	1997:i11:-	chr13:41506055-41508164:-	1	_ELF1	-0.37614
1997	1997:i1:-	chr13:41593364-41593508:-	-1	_ELF1	-0.37614
1999	1999:i11:+	chr1:201984337-201986315:+	-1	_ELF3	1.19666
2004	2004:i2:+	chr12:96617343-96617551:+	-1	_ELK3	-0.448865
2005	2005:i1:-	chr1:205649522-205649630:-	1	_ELK4	0.612942
2029	2029:i2:-	chr1:150601537-150601609:-	1	_ENSA	NA
2030	2030:i3_5:+	chr6:44191241-44191692:+	1	_SLC29A1	-0.284751
2030	2030:i2:+	chr6:44189323-44189422:+	-1	_SLC29A1	-0.284751
2033	2033:i31:+	chr22:41572777-41576081:+	1	_EP300	-0.233231
2036	2036:i25:+	chr20:34796223-34796330:+	1	_EPB41L1	-0.130918
2037	2037:i16:-	chr6:131201741-131204234:-	-1	_EPB41L2	-0.29984
2037	2037:i20:-	chr6:131197814-131197915:-	-1	_EPB41L2	-0.29984
2037	2037:i17:-	chr6:131201594-131201629:-	-1	_EPB41L2	-0.29984
2037	2037:i21:-	chr6:131191468-131191521:-	-1	_EPB41L2	-0.29984
2039	2039:i4:+	chr8:21916686-21917007:+	-1	_DMTN	-0.224953
2047	2047:i4:+	chr3:134670213-134670894:+	-1	_EPHB1	NA
2054	2054:i10:-	chr12:131280540-131280665:-	1	_STX2	0.0121962
2059	2059:i23:-	chr12:15773075-15774364:-	1	_EPS8	-1.36185
2059	2059:i2:-	chr12:15865787-15865859:-	-1	_EPS8	-1.36185
2064	2064:i3:+	chr17:37849514-37849578:+	-1	_ERBB2	-0.0816177
2064	2064:i2:+	chr17:37844949-37845053:+	-1	_ERBB2	-0.0816177
2064	2064:i5:+	chr17:37851241-37851434:+	-1	_ERBB2	-0.0816177
2066	2066:i30:-	chr2:212240442-212248785:-	1	_ERBB4	-9.42846
2081	2081:i1:-	chr17:62207336-62207502:-	1	_ERN1	-0.53982
2091	2091:i1:-	chr19:40336931-40337054:-	-1	_FBL	NA
2099	2099:i7:+	chr6:152126808-152126955:+	-1	_ESR1	-5.38266
2099	2099:i8:+	chr6:152128454-152128644:+	-1	_ESR1	-5.38266
2101	2101:i1:+	chr11:64073044-64073208:+	1	_ESRRA	1.06417
2110	2110:i2:+	chr4:159600442-159601238:+	-1	_ETFDH	NA
2115	2115:i5:-	chr7:14028893-14029089:-	1	_ETV1	-1.73685
2125	2125:i7:-	chr17:74017948-74018109:-	1	_EVPL	1.66207
2130	2130:i11:+	chr22:29685502-29688158:+	-1	_EWSR1	0.709034
2132	2132:i1:+	chr11:44097076-44097142:+	-1	_EXT2	0.73472
2137	2137:i8_9:+	chr8:28608174-28611207:+	1	_EXTL3	-0.0520429
2146	2146:i1:-	chr7:148581256-148581441:-	1	_EZH2	3.67295
2146	2146:i14:-	chr7:148516070-148516151:-	-1	_EZH2	3.67295
2146	2146:i6:-	chr7:148533914-148534092:-	-1	_EZH2	3.67295
2159	2159:i10:+	chr13:113803230-113803843:+	1	_F10	-3.44152
2162	2162:i1:-	chr6:6320820-6320924:-	-1	_F13A1	-1.53026
2175	2175:i40:-	chr16:89807212-89807274:-	-1	_FANCA	3.46816
2175	2175:i43:-	chr16:89805886-89805961:-	-1	_FANCA	3.46816
2175	2175:i45:-	chr16:89805537-89805697:-	-1	_FANCA	3.46816
2175	2175:i41_42:-	chr16:89806149-89806507:-	-1	_FANCA	3.46816
2175	2175:i47:-	chr16:89803959-89805116:-	-1	_FANCA	3.46816
2175	2175:i46:-	chr16:89805290-89805382:-	-1	_FANCA	3.46816
2182	2182:i2:-	chrX:108939373-108939425:-	-1	_ACSL4	-0.316775
2185	2185:i4:+	chr8:27179919-27180016:+	-1	_PTK2B	0.525598
2185	2185:i2:+	chr8:27169821-27169904:+	-1	_PTK2B	0.525598
2185	2185:i3:+	chr8:27170722-27170804:+	-1	_PTK2B	0.525598
2185	2185:i5:+	chr8:27180784-27180943:+	-1	_PTK2B	0.525598
2185	2185:i1:+	chr8:27168999-27169226:+	-1	_PTK2B	0.525598
2186	2186:i32:+	chr17:65977552-65977878:+	1	_BPTF	-0.0675816
2186	2186:i5:+	chr17:65871672-65871860:+	-1	_BPTF	-0.0675816
2195	2195:i29:-	chr4:187511522-187511557:-	-1	_FAT1	NA
2205	2205:i3:+	chr1:159272644-159272664:+	-1	_FCER1A	-1.7739
2222	2222:i4:+	chr8:11660521-11661027:+	1	_FDFT1	-0.0988543
2222	2222:i2:+	chr8:11660190-11660440:+	1	_FDFT1	-0.0988543
2245	2245:i19:-	chrX:54471887-54472847:-	-1	_FGD1	2.19584
2245	2245:i18:-	chrX:54473744-54473887:-	-1	_FGD1	2.19584
2246	2246:i2:-	chr5:142077187-142077635:-	1	_FGF1	-1.88946
2246	2246:i4_6:-	chr5:142065522-142066060:-	-1	_FGF1	-1.88946
2260	2260:i15:-	chr8:38280543-38280693:-	-1	_FGFR1	-1.08433
2260	2260:i7:-	chr8:38286765-38286908:-	-1	_FGFR1	-1.08433
2261	2261:i11:+	chr4:1805419-1805563:+	-1	_FGFR3	1.48058
2263	2263:i26:-	chr10:123241367-123241691:-	1	_FGFR2	-0.561353
2263	2263:i13_15:-	chr10:123276726-123276986:-	-1	_FGFR2	-0.561353
2273	2273:i4:+	chrX:135251455-135252139:+	1	_FHL1	NA
2275	2275:i1_2:-	chr1:38471029-38471187:-	1	_FHL3	0.760376
2280	2280:i3:-	chr20:1358074-1358155:-	-1	_FKBP1A	1.0861
2316	2316:i1:-	chrX:153602874-153603006:-	-1	_FLNA	0.308434
2317	2317:i42:+	chr3:58138435-58138581:+	-1	_FLNB	0.0477199
2317	2317:i27:+	chr3:58117654-58117746:+	-1	_FLNB	0.0477199
2323	2323:i1:+	chr19:49977466-49977538:+	-1	_FLT3LG	-0.171949
2326	2326:i3:+	chr1:171227096-171227358:+	-1	_FMO1	-0.34769
2326	2326:i5:+	chr1:171236682-171236870:+	-1	_FMO1	-0.34769
2332	2332:i16:+	chrX:147019618-147019680:+	1	_FMR1	0.559498
2339	2339:i7:+	chr8:42932359-42935584:+	1	_FNTA	0.401988
2356	2356:i1:+	chr9:130556876-130557091:+	-1	_FPGS	NA
2542	2542:i3:-	chr11:118900942-118901445:-	1	_SLC37A4	0.662355
2550	2550:i27:-	chr6:29523389-29524127:-	1	_GABBR1	-0.0133053
2550	2550:i17:-	chr6:29577006-29577156:-	-1	_GABBR1	-0.0133053
2551	2551:i1_2:+	chr21:27107258-27107889:+	1	_GABPA	-0.339479
2553	2553:i1:-	chr15:50647182-50647605:-	-1	_GABPB1	0.947385
2581	2581:i21_23:-	chr14:88399358-88401222:-	1	_GALC	-0.658604
2585	2585:i1:+	chr15:49447976-49448213:+	-1	_GALK2	NA
2588	2588:i3:-	chr16:88921536-88921930:-	-1	_GALNS	1.38671
2588	2588:i4:-	chr16:88909438-88909607:-	-1	_GALNS	1.38671
2595	2595:i28:+	chr15:42644228-42645864:+	1	_GANC	-0.29256
2618	2618:i1_3:-	chr21:34914893-34915198:-	-1	_GART	NA
2621	2621:i17:-	chr13:114523522-114523991:-	1	_GAS6	-0.758836
2622	2622:i1:+	chr16:90086069-90086176:+	1	_GAS8	0.242646
2625	2625:i1:+	chr10:8096667-8096854:+	-1	_GATA3	-1.7058
2634	2634:i2:-	chr1:89614975-89615255:-	1	_GBP2	-0.150413
2639	2639:i2:+	chr19:13002085-13002209:+	1	_GCDH	0.56671
2678	2678:i1:+	chr22:24979718-24979776:+	-1	_GGT1	1.06621
2681	2681:i2:-	chr9:124241344-124241612:-	1	_GGTA1P	-1.87567
2720	2720:i2:-	chr3:33138211-33138314:-	-1	_GLB1	1.09434
2746	2746:i5:-	chr10:88849319-88849545:-	-1	_GLUD1	NA
2767	2767:i1:+	chr19:3094408-3094785:+	1	_GNA11	-0.127944
2771	2771:i1:+	chr3:50263724-50264625:+	1	_GNAI2	0.315984
2774	2774:i8:+	chr18:11753825-11753944:+	-1	_GNAL	-2.26517
2774	2774:i9:+	chr18:11824917-11825014:+	-1	_GNAL	-2.26517
2778	2778:i1:+	chr20:57414795-57415941:+	-1	_GNAS	1.19444
2778	2778:i3:+	chr20:57428036-57430388:+	-1	_GNAS	1.19444
2778	2778:i11:+	chr20:57475004-57475177:+	-1	_GNAS	1.19444
2783	2783:i1:+	chr7:100271363-100271546:+	-1	_GNB2	1.22368
2794	2794:i5:-	chr6:30522832-30522968:-	-1	_GNL1	0.850269
2794	2794:i3:-	chr6:30523332-30523689:-	-1	_GNL1	0.850269
2794	2794:i1_2:-	chr6:30523908-30525371:-	-1	_GNL1	0.850269
2794	2794:i6:-	chr6:30522541-30522692:-	-1	_GNL1	0.850269
2794	2794:i7:-	chr6:30522352-30522423:-	-1	_GNL1	0.850269
2801	2801:i4:-	chr9:131035064-131035144:-	-1	_GOLGA2	0.17742
2803	2803:i23:+	chr3:37388684-37388787:+	1	_GOLGA4	-0.503003
2803	2803:i24:+	chr3:37396592-37396678:+	1	_GOLGA4	-0.503003
2803	2803:i18:+	chr3:37370454-37370584:+	1	_GOLGA4	-0.503003
2803	2803:i17:+	chr3:37369907-37370028:+	1	_GOLGA4	-0.503003
2803	2803:i25:+	chr3:37402734-37402796:+	1	_GOLGA4	-0.503003
2803	2803:i21:+	chr3:37379157-37379225:+	1	_GOLGA4	-0.503003
2803	2803:i22:+	chr3:37381615-37381690:+	1	_GOLGA4	-0.503003
2803	2803:i19:+	chr3:37376544-37376657:+	1	_GOLGA4	-0.503003
2803	2803:i26:+	chr3:37407571-37408370:+	1	_GOLGA4	-0.503003
2803	2803:i20:+	chr3:37378634-37378654:+	1	_GOLGA4	-0.503003
2804	2804:i25:-	chr3:121382046-121383461:-	1	_GOLGB1	-0.941083
2804	2804:i18:-	chr3:121396132-121396297:-	1	_GOLGB1	-0.941083
2804	2804:i19:-	chr3:121395740-121395877:-	1	_GOLGB1	-0.941083
2804	2804:i22:-	chr3:121386908-121387005:-	1	_GOLGB1	-0.941083
2804	2804:i24:-	chr3:121383773-121383878:-	1	_GOLGB1	-0.941083
2804	2804:i16:-	chr3:121409517-121411428:-	1	_GOLGB1	-0.941083
2804	2804:i23:-	chr3:121386323-121386457:-	1	_GOLGB1	-0.941083
2804	2804:i17:-	chr3:121400534-121400712:-	1	_GOLGB1	-0.941083
2804	2804:i21:-	chr3:121388044-121388202:-	1	_GOLGB1	-0.941083
2806	2806:i1:-	chr16:58768044-58768246:-	1	_GOT2	0.491121
2824	2824:i3:-	chrX:13834963-13835314:-	-1	_GPM6B	-0.260086
2824	2824:i5:-	chrX:13825769-13825888:-	-1	_GPM6B	-0.260086
2859	2859:i8:+	chr2:241569366-241570676:+	1	_GPR35	-0.0284851
2887	2887:i6:-	chr7:50799969-50800065:-	-1	_GRB10	0.686383
2887	2887:i8:-	chr7:50772837-50773020:-	-1	_GRB10	0.686383
2889	2889:i3:-	chr9:134585007-134585229:-	-1	_RAPGEF1	0.0986446
2893	2893:i12:+	chr11:105775923-105776027:+	-1	_GRIA4	NA
2893	2893:i10:+	chr11:105768995-105769153:+	-1	_GRIA4	NA
2893	2893:i13:+	chr11:105781161-105781271:+	-1	_GRIA4	NA
2893	2893:i6:+	chr11:105623707-105623946:+	-1	_GRIA4	NA
2893	2893:i11:+	chr11:105774540-105774707:+	-1	_GRIA4	NA
2893	2893:i9:+	chr11:105758245-105758298:+	-1	_GRIA4	NA
2897	2897:i15:-	chr21:30949284-30949501:-	1	_GRIK1	-7.16827
2897	2897:i5:-	chr21:31027130-31027183:-	1	_GRIK1	-7.16827
2907	2907:i2:+	chr8:145064226-145064479:+	1	_GRINA	0.68237
2908	2908:i3:-	chr5:142814097-142815077:-	1	_NR3C1	-1.67391
2909	2909:i6:+	chr19:47503588-47508333:+	1	_ARHGAP35	NA
2923	2923:i3:+	chr15:44043782-44043956:+	-1	_PDIA3	1.30519
2935	2935:i17:-	chr16:11961985-11967028:-	-1	_GSPT1	0.855056
2936	2936:i1:-	chr8:30585047-30585486:-	1	_GSR	0.393216
2946	2946:i1:+	chr1:110198698-110199047:+	1	_GSTM2	-1.56054
2947	2947:i10:-	chr1:110276554-110279791:-	-1	_GSTM3	-1.31048
2952	2952:i3:-	chr22:24381700-24381787:-	-1	_GSTT1	-0.578963
2960	2960:i1:+	chr3:120461558-120461641:+	1	_GTF2E1	0.631494
2965	2965:i1:+	chr11:18343816-18344287:+	-1	_GTF2H1	0.350112
2971	2971:i2:+	chr13:27999548-28000478:+	-1	_GTF3A	0.728899
2982	2982:i7:+	chr4:156589242-156589335:+	1	_GUCY1A3	-0.339127
2987	2987:i4:+	chr1:228332404-228332453:+	-1	_GUK1	1.51258
2987	2987:i3:+	chr1:228328825-228328989:+	-1	_GUK1	1.51258
3032	3032:i5:+	chr2:26483849-26483931:+	-1	_HADHB	0.0983176
3033	3033:i8:+	chr4:108953483-108953533:+	-1	_HADH	-0.460713
3035	3035:i3:-	chr5:140063131-140064923:-	-1	_HARS	0.361573
3052	3052:i9:+	chrX:11139732-11141204:+	-1	_HCCS	1.18052
3059	3059:i6:-	chr3:121362968-121363567:-	-1	_HCLS1	1.32416
3064	3064:i59:+	chr4:3230607-3230736:+	1	_HTT	-0.442144
3064	3064:i63:+	chr4:3237292-3237505:+	1	_HTT	-0.442144
3064	3064:i55:+	chr4:3225133-3225287:+	1	_HTT	-0.442144
3064	3064:i58:+	chr4:3230342-3230472:+	1	_HTT	-0.442144
3064	3064:i57:+	chr4:3227388-3227470:+	1	_HTT	-0.442144
3064	3064:i66:+	chr4:3240545-3240705:+	1	_HTT	-0.442144
3064	3064:i62:+	chr4:3237011-3237125:+	1	_HTT	-0.442144
3064	3064:i60:+	chr4:3231614-3231769:+	1	_HTT	-0.442144
3064	3064:i56:+	chr4:3225719-3225858:+	1	_HTT	-0.442144
3064	3064:i1:+	chr4:3076408-3076815:+	1	_HTT	-0.442144
3064	3064:i64:+	chr4:3237876-3237981:+	1	_HTT	-0.442144
3064	3064:i61:+	chr4:3234890-3235080:+	1	_HTT	-0.442144
3064	3064:i65:+	chr4:3240174-3240336:+	1	_HTT	-0.442144
3084	3084:i13_14:+	chr8:32600193-32600770:+	1	_NRG1	-3.38633
3092	3092:i2:-	chr7:75228502-75228565:-	-1	_HIP1	-0.328218
3093	3093:i8:+	chr4:39779980-39784410:+	-1	_UBE2K	0.980838
3115	3115:i4:+	chr6:33049784-33049915:+	-1	_HLA-DPB1	1.31558
3119	3119:i8:-	chr6:32628636-32628658:-	-1	_HLA-DQB1	1.86049
3134	3134:i13:+	chr6:29704192-29704347:+	-1	_HLA-F	2.31707
3134	3134:i14:+	chr6:29705899-29706966:+	-1	_HLA-F	2.31707
3134	3134:i10_11:+	chr6:29694660-29695073:+	-1	_HLA-F	2.31707
3135	3135:i9:+	chr6:29798155-29798187:+	1	_HLA-G	1.42653
3140	3140:i7:+	chr1:181021371-181021646:+	1	_MR1	0.400509
3146	3146:i1:-	chr13:31191353-31191510:-	-1	_HMGB1	0.332654
3150	3150:i5:-	chr21:40717756-40718454:-	-1	_HMGN1	1.60952
3151	3151:i1:+	chr1:26798902-26799118:+	1	_HMGN2	0.774465
3159	3159:i6:+	chr6:34207070-34207163:+	-1	_HMGA1	3.17861
3161	3161:i4:+	chr5:162894707-162894754:+	1	_HMMR	4.45747
3164	3164:i3:+	chr12:52437517-52437695:+	1	_NR4A1	-2.3691
3164	3164:i2:+	chr12:52435594-52435713:+	1	_NR4A1	-2.3691
3176	3176:i2:+	chr2:138724667-138725014:+	1	_HNMT	-1.29037
3177	3177:i1:-	chr11:66139481-66139645:-	-1	_SLC29A2	1.43216
3177	3177:i2:-	chr11:66139034-66139291:-	1	_SLC29A2	1.43216
3183	3183:i2:-	chr14:21731826-21731988:-	-1	_HNRNPC	0.841547
3183	3183:i4:-	chr14:21730760-21730927:-	-1	_HNRNPC	0.841547
3184	3184:i1:-	chr4:83294599-83295149:-	1	_HNRNPD	0.697472
3189	3189:i13:+	chr10:70101735-70102953:+	-1	_HNRNPH3	0.510766
3190	3190:i2:-	chr9:86595068-86595184:-	1	_HNRNPK	0.525547
3191	3191:i23:-	chr19:39308091-39308215:-	-1	_HNRNPL	1.01282
3191	3191:i21:-	chr19:39321949-39322156:-	-1	_HNRNPL	1.01282
3191	3191:i22:-	chr19:39321718-39321806:-	-1	_HNRNPL	1.01282
3191	3191:i1:-	chr19:39342936-39342979:-	-1	_HNRNPL	1.01282
3242	3242:i13:-	chr12:122284958-122285120:-	1	_HPD	-8.04568
3242	3242:i16:-	chr12:122277838-122277954:-	1	_HPD	-8.04568
3242	3242:i17:-	chr12:122277433-122277744:-	1	_HPD	-8.04568
3265	3265:i5:-	chr11:533277-533358:-	-1	_HRAS	1.20413
3265	3265:i1:-	chr11:535416-535550:-	1	_HRAS	1.20413
3267	3267:i15:+	chr2:228419152-228425938:+	-1	_AGFG1	0.782874
3275	3275:i2:+	chr21:48056351-48056459:+	-1	_PRMT2	0.538921
3276	3276:i13:+	chr19:50191110-50191209:+	-1	_PRMT1	1.40781
3276	3276:i3:+	chr19:50183397-50183510:+	-1	_PRMT1	1.40781
3294	3294:i2:+	chr16:82101775-82101987:+	-1	_HSD17B2	-0.262181
3294	3294:i1:+	chr16:82068858-82069294:+	-1	_HSD17B2	-0.262181
3312	3312:i1:-	chr11:122933055-122933186:-	-1	_HSPA8	1.005
3320	3320:i1:-	chr14:102605587-102606086:-	1	_HSP90AA1	0.67708
3344	3344:i2:+	chr2:48555700-48555841:+	-1	_FOXN2	-0.0313975
3344	3344:i7:+	chr2:48602059-48606434:+	1	_FOXN2	-0.0313975
3371	3371:i16:-	chr9:117819432-117819704:-	1	_TNC	0.0914453
3371	3371:i19:-	chr9:117808689-117808961:-	1	_TNC	0.0914453
3371	3371:i14:-	chr9:117825196-117825468:-	1	_TNC	0.0914453
3371	3371:i12:-	chr9:117826926-117827198:-	1	_TNC	0.0914453
3371	3371:i15:-	chr9:117822009-117822281:-	1	_TNC	0.0914453
3371	3371:i18:-	chr9:117810539-117810811:-	1	_TNC	0.0914453
3371	3371:i13:-	chr9:117826075-117826347:-	1	_TNC	0.0914453
3382	3382:i9:-	chr7:8267268-8267481:-	-1	_ICA1	0.18592
3382	3382:i1:-	chr7:8302070-8302242:-	1	_ICA1	0.18592
3382	3382:i2:-	chr7:8301724-8301911:-	-1	_ICA1	0.18592
3394	3394:i1:+	chr16:85932774-85932829:+	1	_IRF8	1.02593
3416	3416:i17:-	chr10:94238402-94238546:-	-1	_IDE	0.408353
3417	3417:i3:-	chr2:209118755-209118910:-	-1	_IDH1	0.0821079
3425	3425:i10:+	chr4:996520-996732:+	1	_IDUA	-0.0178623
3428	3428:i1:+	chr1:158969758-158970185:+	-1	_IFI16	0.59302
3431	3431:i22:-	chr2:231035337-231035477:-	-1	_SP110	NA
3431	3431:i21:-	chr2:231036412-231036483:-	-1	_SP110	NA
3431	3431:i20:-	chr2:231036782-231036890:-	-1	_SP110	NA
3431	3431:i23:-	chr2:231033645-231033953:-	-1	_SP110	NA
3431	3431:i19:-	chr2:231037560-231037675:-	-1	_SP110	NA
3454	3454:i1:+	chr21:34696734-34696943:+	1	_IFNAR1	0.234236
3475	3475:i17:+	chr7:112115197-112115290:+	-1	_IFRD1	1.23125
3475	3475:i4:+	chr7:112092113-112092566:+	-1	_IFRD1	1.23125
3481	3481:i3:-	chr11:2162087-2162341:-	-1	_IGF2	-2.77781
3481	3481:i4:-	chr11:2161365-2161529:-	-1	_IGF2	-2.77781
3491	3491:i1:+	chr1:86046444-86046730:+	1	_CYR61	-1.80466
3516	3516:i2:+	chr4:26322185-26322437:+	1	_RBPJ	0.0380399
3516	3516:i1:+	chr4:26321332-26321510:+	1	_RBPJ	0.0380399
3557	3557:i4:+	chr2:113875470-113875605:+	-1	_IL1RN	1.03006
3572	3572:i20:-	chr5:55230925-55237647:-	1	_IL6ST	-2.57886
3595	3595:i1:+	chr1:67773047-67773650:+	1	_IL12RB2	3.85572
3601	3601:i1:-	chr10:6019740-6020150:-	-1	_IL15RA	0.676523
3606	3606:i3:-	chr11:112024315-112024326:-	1	_IL18	1.90051
3607	3607:i9:+	chr17:80551298-80551830:+	-1	_FOXK2	1.47241
3613	3613:i8:+	chr18:12017613-12018284:+	-1	_IMPA2	1.84046
3614	3614:i3:-	chr7:128049343-128049420:-	-1	_IMPDH1	1.54501
3614	3614:i2:-	chr7:128049495-128049538:-	-1	_IMPDH1	1.54501
3619	3619:i18:+	chr11:61915948-61916026:+	1	_INCENP	1.98671
3619	3619:i17:+	chr11:61914130-61914374:+	1	_INCENP	1.98671
3633	3633:i6:-	chr1:38406360-38406470:-	-1	_INPP5B	-0.180363
3633	3633:i4:-	chr1:38409468-38409565:-	-1	_INPP5B	-0.180363
3633	3633:i3:-	chr1:38411428-38411522:-	-1	_INPP5B	-0.180363
3636	3636:i28:+	chr11:71949086-71949219:+	1	_INPPL1	0.596484
3643	3643:i12:-	chr19:7150508-7150543:-	-1	_INSR	-0.372243
3652	3652:i11:-	chr1:46159998-46160187:-	1	_IPP	0.0753901
3655	3655:i29:+	chr2:173368819-173371181:+	1	_ITGA6	NA
3655	3655:i1:+	chr2:173292082-173292198:+	1	_ITGA6	NA
3665	3665:i1:-	chr11:615913-615999:-	1	_IRF7	2.01943
3673	3673:i32:+	chr5:52386349-52390609:+	1	_ITGA2	-1.62545
3675	3675:i2:+	chr17:48141441-48141568:+	-1	_ITGA3	-1.18473
3675	3675:i5:+	chr17:48148208-48148294:+	-1	_ITGA3	-1.18473
3675	3675:i6:+	chr17:48148675-48148882:+	-1	_ITGA3	-1.18473
3675	3675:i7:+	chr17:48149350-48149546:+	-1	_ITGA3	-1.18473
3675	3675:i4:+	chr17:48145420-48145669:+	-1	_ITGA3	-1.18473
3675	3675:i8:+	chr17:48151280-48151368:+	-1	_ITGA3	-1.18473
3675	3675:i3:+	chr17:48141892-48141971:+	-1	_ITGA3	-1.18473
3682	3682:i29:-	chr17:3626582-3626677:-	-1	_ITGAE	1.64469
3685	3685:i31:+	chr2:187541924-187545629:+	1	_ITGAV	-0.0878367
3688	3688:i17:-	chr10:33195991-33196071:-	-1	_ITGB1	0.0471769
3691	3691:i40:+	chr17:73751782-73751931:+	1	_ITGB4	-0.327788
3691	3691:i41:+	chr17:73752510-73752698:+	1	_ITGB4	-0.327788
3691	3691:i44:+	chr17:73753281-73753391:+	1	_ITGB4	-0.327788
3691	3691:i38:+	chr17:73750657-73750896:+	1	_ITGB4	-0.327788
3691	3691:i43:+	chr17:73753024-73753188:+	1	_ITGB4	-0.327788
3691	3691:i42:+	chr17:73752785-73752940:+	1	_ITGB4	-0.327788
3691	3691:i45:+	chr17:73753497-73753899:+	1	_ITGB4	-0.327788
3691	3691:i39:+	chr17:73751136-73751294:+	-1	_ITGB4	-0.327788
3693	3693:i12:-	chr3:124487860-124487960:-	1	_ITGB5	-0.214131
3693	3693:i15:-	chr3:124481795-124482565:-	1	_ITGB5	-0.214131
3693	3693:i11:-	chr3:124492537-124492759:-	1	_ITGB5	-0.214131
3693	3693:i10:-	chr3:124515235-124515664:-	1	_ITGB5	-0.214131
3693	3693:i14:-	chr3:124483238-124483404:-	1	_ITGB5	-0.214131
3694	3694:i21:-	chr2:160958233-160958345:-	1	_ITGB6	-0.372045
3695	3695:i5:-	chr12:53591534-53591735:-	1	_ITGB7	1.82709
3698	3698:i21:+	chr10:7791150-7791483:+	1	_ITIH2	NA
3698	3698:i18:+	chr10:7786045-7786243:+	1	_ITIH2	NA
3699	3699:i6:+	chr3:52831833-52831946:+	-1	_ITIH3	-1.29003
3707	3707:i9:-	chr1:226819391-226822587:-	1	_ITPKB	0.00924472
3708	3708:i62:+	chr3:4856107-4856246:+	1	_ITPR1	-3.00585
3708	3708:i64:+	chr3:4859766-4859926:+	1	_ITPR1	-3.00585
3708	3708:i63:+	chr3:4856737-4856902:+	1	_ITPR1	-3.00585
3708	3708:i44:+	chr3:4768810-4768857:+	-1	_ITPR1	-3.00585
3708	3708:i66:+	chr3:4887823-4889524:+	1	_ITPR1	-3.00585
3735	3735:i1:-	chr16:75682366-75682541:-	-1	_KARS	0.912149
3778	3778:i2_4:-	chr10:79395961-79396764:-	1	_KCNMA1	-3.00198
3778	3778:i1:-	chr10:79397023-79397577:-	1	_KCNMA1	-3.00198
3782	3782:i1:-	chr1:154841508-154842754:-	-1	_KCNN3	0.749231
3800	3800:i26:+	chr2:149864477-149864581:+	-1	_KIF5C	-0.512313
3800	3800:i27:+	chr2:149866649-149866865:+	-1	_KIF5C	-0.512313
3800	3800:i30:+	chr2:149879592-149883273:+	-1	_KIF5C	-0.512313
3800	3800:i28:+	chr2:149868084-149868197:+	-1	_KIF5C	-0.512313
3801	3801:i12:-	chr16:57813273-57813362:-	-1	_KIFC3	1.08064
3801	3801:i13:-	chr16:57810398-57810602:-	-1	_KIFC3	1.08064
3801	3801:i10:-	chr16:57815751-57816225:-	-1	_KIFC3	1.08064
3801	3801:i4:-	chr16:57831984-57832194:-	1	_KIFC3	1.08064
3835	3835:i13_17:+	chr16:29815319-29816706:+	-1	_KIF22	2.05625
3836	3836:i10:-	chr3:122176573-122176695:-	-1	_KPNA1	0.755741
3836	3836:i7_9:-	chr3:122178286-122179504:-	-1	_KPNA1	0.755741
3841	3841:i15:+	chr6:117062669-117063030:+	1	_KPNA5	-0.706238
3841	3841:i4:+	chr6:117013456-117013555:+	-1	_KPNA5	-0.706238
3841	3841:i5:+	chr6:117019867-117019961:+	-1	_KPNA5	-0.706238
3845	3845:i4:-	chr12:25386768-25388160:-	-1	_KRAS	0.937144
3853	3853:i2:-	chr12:52885306-52885520:-	-1	_KRT6A	1.38569
3856	3856:i1_2:-	chr12:53343240-53343650:-	-1	_KRT8	1.15591
3866	3866:i1:-	chr17:39677937-39678026:-	1	_KRT15	-1.45338
3868	3868:i1:-	chr17:39768410-39769079:-	-1	_KRT16	3.66763
3875	3875:i1:+	chr12:53342655-53342722:+	1	_KRT18	0.0996934
3887	3887:i10:-	chr12:52680575-52680606:-	1	_KRT81	0.399232
3892	3892:i12:+	chr12:52702017-52702048:+	1	_KRT86	0.446301
3892	3892:i13:+	chr12:52702188-52702947:+	1	_KRT86	0.446301
3899	3899:i18:-	chr2:100266088-100266128:-	-1	_AFF3	-4.12123
3899	3899:i12:-	chr2:100453939-100453986:-	-1	_AFF3	-4.12123
3899	3899:i14:-	chr2:100360566-100360602:-	-1	_AFF3	-4.12123
3909	3909:i15:+	chr18:21393021-21393067:+	-1	_LAMA3	-3.56753
3911	3911:i71:-	chr20:60886670-60886840:-	1	_LAMA5	-0.404827
3911	3911:i47:-	chr20:60897325-60897505:-	1	_LAMA5	-0.404827
3911	3911:i70:-	chr20:60886976-60887106:-	1	_LAMA5	-0.404827
3911	3911:i46:-	chr20:60897714-60897814:-	1	_LAMA5	-0.404827
3911	3911:i74:-	chr20:60885958-60886150:-	1	_LAMA5	-0.404827
3911	3911:i73:-	chr20:60886218-60886363:-	1	_LAMA5	-0.404827
3911	3911:i72:-	chr20:60886457-60886592:-	1	_LAMA5	-0.404827
3911	3911:i79:-	chr20:60885044-60885137:-	1	_LAMA5	-0.404827
3911	3911:i58:-	chr20:60891004-60891114:-	1	_LAMA5	-0.404827
3911	3911:i55:-	chr20:60892401-60892555:-	1	_LAMA5	-0.404827
3911	3911:i61:-	chr20:60889611-60889781:-	1	_LAMA5	-0.404827
3911	3911:i59:-	chr20:60890084-60890263:-	1	_LAMA5	-0.404827
3911	3911:i66:-	chr20:60887944-60888066:-	1	_LAMA5	-0.404827
3911	3911:i56:-	chr20:60891938-60892079:-	1	_LAMA5	-0.404827
3911	3911:i69:-	chr20:60887229-60887372:-	1	_LAMA5	-0.404827
3911	3911:i67:-	chr20:60887688-60887836:-	1	_LAMA5	-0.404827
3911	3911:i57:-	chr20:60891727-60891829:-	1	_LAMA5	-0.404827
3911	3911:i65:-	chr20:60888144-60888306:-	1	_LAMA5	-0.404827
3911	3911:i68:-	chr20:60887456-60887588:-	1	_LAMA5	-0.404827
3911	3911:i60:-	chr20:60889855-60890003:-	1	_LAMA5	-0.404827
3911	3911:i51:-	chr20:60894740-60894851:-	1	_LAMA5	-0.404827
3911	3911:i80:-	chr20:60884772-60884891:-	1	_LAMA5	-0.404827
3911	3911:i53:-	chr20:60893510-60893706:-	1	_LAMA5	-0.404827
3911	3911:i54:-	chr20:60892718-60892834:-	1	_LAMA5	-0.404827
3911	3911:i81:-	chr20:60884121-60884531:-	1	_LAMA5	-0.404827
3911	3911:i78:-	chr20:60885234-60885367:-	1	_LAMA5	-0.404827
3911	3911:i64:-	chr20:60888383-60888516:-	1	_LAMA5	-0.404827
3911	3911:i50:-	chr20:60895615-60895725:-	1	_LAMA5	-0.404827
3911	3911:i63:-	chr20:60888705-60888858:-	1	_LAMA5	-0.404827
3911	3911:i76:-	chr20:60885475-60885628:-	1	_LAMA5	-0.404827
3911	3911:i62:-	chr20:60889360-60889496:-	1	_LAMA5	-0.404827
3911	3911:i52:-	chr20:60893899-60894069:-	1	_LAMA5	-0.404827
3911	3911:i75:-	chr20:60885721-60885885:-	1	_LAMA5	-0.404827
3912	3912:i3:-	chr7:107642572-107642829:-	-1	_LAMB1	-0.124937
3913	3913:i29:-	chr3:49160137-49160485:-	1	_LAMB2	-1.05851
3913	3913:i33:-	chr3:49158866-49159025:-	1	_LAMB2	-1.05851
3913	3913:i31:-	chr3:49159377-49159518:-	1	_LAMB2	-1.05851
3913	3913:i30:-	chr3:49159596-49159803:-	1	_LAMB2	-1.05851
3913	3913:i32:-	chr3:49159117-49159293:-	1	_LAMB2	-1.05851
3920	3920:i11_12:-	chrX:119560003-119565317:-	-1	_LAMP2	0.897278
3925	3925:i11:-	chr1:26210677-26212360:-	-1	_STMN1	3.43128
3936	3936:i1:-	chr13:46756246-46756459:-	-1	_LCP1	1.74856
3939	3939:i2:+	chr11:18417813-18418157:+	-1	_LDHA	1.00747
3953	3953:i3:+	chr1:65991372-65991501:+	-1	_LEPR	-3.60538
3953	3953:i22:+	chr1:66095885-66096095:+	1	_LEPR	-3.60538
3977	3977:i1:-	chr5:38595363-38595507:-	-1	_LIFR	-3.53293
3983	3983:i14:-	chr10:116245056-116245139:-	-1	_ABLIM1	-1.16135
3985	3985:i18:+	chr22:31672775-31673624:+	1	_LIMK2	0.51241
3987	3987:i2:+	chr2:109204757-109204881:+	1	_LIMS1	0.524997
3987	3987:i6:+	chr2:109271268-109271712:+	-1	_LIMS1	0.524997
3988	3988:i3:-	chr10:91172395-91172679:-	1	_LIPA	-0.3889
3988	3988:i1:-	chr10:91174164-91174382:-	1	_LIPA	-0.3889
3991	3991:i2:-	chr19:42927571-42928275:-	1	_LIPE	-6.21739
4000	4000:i3:+	chr1:156060262-156060373:+	1	_LMNA	0.742602
4000	4000:i2:+	chr1:156052739-156052975:+	1	_LMNA	0.742602
4008	4008:i1:+	chr13:76194570-76196004:+	-1	_LMO7	1.07579
4046	4046:i3:+	chr11:1887695-1888141:+	-1	_LSP1	0.553077
4046	4046:i1:+	chr11:1874200-1874427:+	1	_LSP1	0.553077
4047	4047:i26:-	chr21:47608360-47608735:-	-1	_LSS	0.662091
4054	4054:i33:-	chr11:65307015-65307099:-	1	_LTBP3	-0.259359
4054	4054:i35:-	chr11:65306799-65306930:-	1	_LTBP3	-0.259359
4054	4054:i31:-	chr11:65307191-65307352:-	1	_LTBP3	-0.259359
4054	4054:i36:-	chr11:65306030-65306702:-	1	_LTBP3	-0.259359
4055	4055:i1:+	chr12:6484534-6484760:+	-1	_LTBR	1.27598
4059	4059:i13_14:+	chr19:45322839-45324079:+	1	_BCAM	-0.954318
4065	4065:i2:-	chr2:160758876-160760116:-	1	_LY75	-0.902026
4076	4076:i4:+	chr11:34074528-34074732:+	1	_CAPRIN1	0.61163
4076	4076:i1:+	chr11:34073230-34073418:+	1	_CAPRIN1	0.61163
4086	4086:i1:+	chr4:146402951-146403190:+	1	_SMAD1	NA
4089	4089:i1:+	chr18:48494387-48494484:+	1	_SMAD4	-0.264935
4089	4089:i7:+	chr18:48577724-48577785:+	-1	_SMAD4	-0.264935
4116	4116:i1:-	chr1:53704033-53704282:-	1	_MAGOH	1.40004
4122	4122:i1:+	chr15:91446566-91446662:+	-1	_MAN2A2	-0.26757
4128	4128:i2:+	chrX:43517110-43517217:+	-1	_MAOA	-4.65738
4129	4129:i3:-	chrX:43703138-43703180:-	-1	_MAOB	-1.6599
4133	4133:i10:+	chr2:210557349-210561074:+	-1	_MAP2	1.31202
4133	4133:i12:+	chr2:210561266-210561472:+	-1	_MAP2	1.31202
4133	4133:i13:+	chr2:210561641-210561775:+	-1	_MAP2	1.31202
4134	4134:i12:-	chr3:47950528-47951878:-	1	_MAP4	0.101824
4134	4134:i11:-	chr3:47952553-47953911:-	1	_MAP4	0.101824
4140	4140:i20:+	chr14:103964839-103964865:+	-1	_MARK3	0.325592
4140	4140:i18:+	chr14:103957289-103957444:+	-1	_MARK3	0.325592
4140	4140:i21:+	chr14:103966205-103966537:+	-1	_MARK3	0.325592
4141	4141:i1:+	chr12:57881077-57881608:+	-1	_MARS	1.10562
4141	4141:i28:+	chr12:57911066-57911334:+	-1	_MARS	1.10562
4149	4149:i11:-	chr14:65472819-65473002:-	-1	_MAX	0.277488
4149	4149:i5:-	chr14:65550457-65551017:-	1	_MAX	0.277488
4154	4154:i14:+	chr3:152175919-152175982:+	-1	_MBNL1	-0.606604
4154	4154:i9:+	chr3:152164493-152164546:+	1	_MBNL1	-0.606604
4172	4172:i4:-	chr6:52146843-52146973:-	-1	_MCM3	2.01455
4172	4172:i1:-	chr6:52149395-52149679:-	-1	_MCM3	2.01455
4172	4172:i5:-	chr6:52144159-52144397:-	-1	_MCM3	2.01455
4172	4172:i2:-	chr6:52148092-52148204:-	-1	_MCM3	2.01455
4172	4172:i3:-	chr6:52147451-52147659:-	-1	_MCM3	2.01455
4174	4174:i1:+	chr22:35796116-35796201:+	-1	_MCM5	1.98976
4176	4176:i2:-	chr7:99697836-99698380:-	-1	_MCM7	2.02146
4190	4190:i2:+	chr2:63816285-63816518:+	-1	_MDH1	0.819587
4193	4193:i14_15:+	chr12:69233054-69239320:+	1	_MDM2	-0.267967
4201	4201:i6:-	chr6:42948082-42948581:-	-1	_MEA1	NA
4209	4209:i10:-	chr1:156446286-156446306:-	1	_MEF2D	0.418197
4212	4212:i1:-	chr15:37393093-37393500:-	1	_MEIS2	-1.31258
4212	4212:i15:-	chr15:37188829-37189241:-	-1	_MEIS2	-1.31258
4214	4214:i20:+	chr5:56189358-56191978:+	1	_MAP3K1	-1.05191
4221	4221:i17:-	chr11:64572506-64572670:-	1	_MEN1	1.24897
4234	4234:i1:-	chr12:58165757-58165914:-	1	_METTL1	1.16615
4237	4237:i1:-	chr1:17308009-17308081:-	1	_MFAP2	3.42271
4240	4240:i2:-	chr15:89455659-89455755:-	-1	_MFGE8	0.0796551
4240	4240:i3:-	chr15:89455355-89455407:-	-1	_MFGE8	0.0796551
4249	4249:i16:+	chr2:135206220-135212192:+	1	_MGAT5	-0.0318453
4253	4253:i1:+	chr14:39734476-39734625:+	-1	_CTAGE5	0.187616
4258	4258:i7:+	chr4:140661366-140661899:+	-1	_MGST2	-0.520011
4287	4287:i23:-	chr14:92524896-92530758:-	-1	_ATXN3	NA
4288	4288:i1:-	chr10:129924363-129924468:-	1	_MKI67	4.73035
4289	4289:i22:+	chr7:131172366-131181398:+	-1	_MKLN1	0.621473
4291	4291:i4:+	chr3:158306641-158306713:+	-1	_MLF1	1.6147
4296	4296:i2:-	chr11:65378283-65378543:-	-1	_MAP3K11	0.904798
4297	4297:i39:+	chr11:118392003-118392132:+	1	_KMT2A	-1.12652
4297	4297:i38:+	chr11:118391517-118391600:+	1	_KMT2A	-1.12652
4297	4297:i33:+	chr11:118379851-118379915:+	1	_KMT2A	-1.12652
4297	4297:i1:+	chr11:118307205-118307659:+	1	_KMT2A	-1.12652
4297	4297:i40:+	chr11:118392612-118397539:+	1	_KMT2A	-1.12652
4298	4298:i12:-	chr19:6210392-6213181:-	1	_MLLT1	0.417658
4299	4299:i2:+	chr4:87857562-87857633:+	1	_AFF1	-1.48158
4299	4299:i1:+	chr4:87856154-87856392:+	1	_AFF1	-1.48158
4299	4299:i26:+	chr4:88056732-88062206:+	1	_AFF1	-1.48158
4306	4306:i9:-	chr4:148999915-149002650:-	1	_NR3C2	-2.5221
4311	4311:i4_5:+	chr3:154797953-154798255:+	-1	_MME	-3.80244
4320	4320:i1:+	chr22:24115036-24115165:+	1	_MMP11	6.59716
4321	4321:i5:-	chr11:102738795-102738799:-	1	_MMP12	4.09872
4322	4322:i10:-	chr11:102813721-102815095:-	-1	_MMP13	NA
4323	4323:i10:+	chr14:23314917-23316803:+	1	_MMP14	1.59779
4436	4436:i20:+	chr2:47739442-47739559:+	-1	_MSH2	NA
4481	4481:i10:-	chr8:15996826-15998554:-	1	_MSR1	1.6468
4528	4528:i12:-	chr2:55478757-55479060:-	-1	_MTIF2	0.851564
4595	4595:i1:-	chr1:45805891-45806142:-	-1	_MUTYH	NA
4595	4595:i3:-	chr1:45805571-45805629:-	-1	_MUTYH	NA
4598	4598:i5:+	chr12:110016970-110017087:+	-1	_MVK	NA
4599	4599:i2:+	chr21:42793765-42794022:+	-1	_MX1	2.47395
4599	4599:i1:+	chr21:42792520-42792744:+	-1	_MX1	2.47395
4599	4599:i3:+	chr21:42794683-42794838:+	-1	_MX1	2.47395
4600	4600:i2:+	chr21:42735196-42739233:+	-1	_MX2	1.49048
4600	4600:i3:+	chr21:42742012-42742276:+	1	_MX2	1.49048
4601	4601:i1:+	chr10:111967363-111967840:+	1	_MXI1	-0.877822
4603	4603:i1:-	chr8:67525054-67525480:-	-1	_MYBL1	NA
4604	4604:i2:+	chr12:102008274-102008309:+	-1	_MYBPC1	-1.73944
4604	4604:i3:+	chr12:102010980-102011021:+	-1	_MYBPC1	-1.73944
4604	4604:i1:+	chr12:101988709-101988873:+	-1	_MYBPC1	-1.73944
4605	4605:i1:+	chr20:42295709-42295943:+	1	_MYBL2	6.10968
4627	4627:i36:-	chr22:36684773-36684985:-	1	_MYH9	-0.0415442
4627	4627:i32:-	chr22:36689805-36689909:-	1	_MYH9	-0.0415442
4627	4627:i35:-	chr22:36685131-36685343:-	1	_MYH9	-0.0415442
4627	4627:i40:-	chr22:36681704-36681827:-	1	_MYH9	-0.0415442
4627	4627:i37:-	chr22:36684298-36684459:-	1	_MYH9	-0.0415442
4627	4627:i43:-	chr22:36680139-36680311:-	1	_MYH9	-0.0415442
4627	4627:i42:-	chr22:36680449-36680557:-	1	_MYH9	-0.0415442
4627	4627:i38:-	chr22:36682764-36682892:-	1	_MYH9	-0.0415442
4627	4627:i41:-	chr22:36681167-36681375:-	1	_MYH9	-0.0415442
4627	4627:i33:-	chr22:36689375-36689527:-	1	_MYH9	-0.0415442
4627	4627:i39:-	chr22:36681911-36681999:-	1	_MYH9	-0.0415442
4627	4627:i34:-	chr22:36688032-36688280:-	1	_MYH9	-0.0415442
4628	4628:i6:-	chr17:8479961-8479990:-	-1	_MYH10	NA
4629	4629:i8:-	chr16:15878555-15878575:-	-1	_MYH11	NA
4636	4636:i1:+	chr4:667369-669643:+	1	_MYL5	-0.40683
4637	4637:i4:+	chr12:56552686-56552704:+	-1	_MYL6	0.427773
4638	4638:i5:-	chr3:123518680-123519035:-	-1	_MYLK	-2.04879
4641	4641:i1:-	chr17:1395707-1396001:-	-1	_MYO1C	-0.133066
4642	4642:i24:-	chr17:30819628-30821933:-	1	_MYO1D	0.34436
4646	4646:i29:+	chr6:76603648-76604977:+	-1	_MYO6	0.431737
4646	4646:i31:+	chr6:76608090-76608128:+	-1	_MYO6	0.431737
4651	4651:i21:-	chr5:16741913-16742337:-	-1	_MYO10	1.34239
4660	4660:i23:+	chr1:202531906-202532050:+	-1	_PPP1R12B	-0.60994
4660	4660:i24:+	chr1:202533571-202533675:+	-1	_PPP1R12B	-0.60994
4660	4660:i26:+	chr1:202538275-202538325:+	-1	_PPP1R12B	-0.60994
4660	4660:i28:+	chr1:202549602-202557697:+	-1	_PPP1R12B	-0.60994
4660	4660:i25:+	chr1:202536906-202536959:+	-1	_PPP1R12B	-0.60994
4664	4664:i2:+	chr2:191514572-191514708:+	-1	_NAB1	-0.231866
4666	4666:i5_7:-	chr12:57109655-57115243:-	-1	_NACA	-0.302134
4676	4676:i2:-	chr11:3010359-3010501:-	1	_NAP1L4	NA
4678	4678:i10:+	chr1:46077135-46078920:+	-1	_NASP	1.332
4684	4684:i9_10:+	chr11:113092018-113092626:+	-1	_NCAM1	-2.6683
4696	4696:i3:+	chr19:54608904-54609010:+	1	_NDUFA3	0.839122
4704	4704:i8:+	chr12:4776703-4776820:+	-1	_NDUFA9	NA
4705	4705:i10:-	chr2:240951135-240954277:-	-1	_NDUFA10	0.510492
4705	4705:i1:-	chr2:240964644-240964819:-	1	_NDUFA10	0.510492
4708	4708:i2:+	chr7:140397875-140398068:+	-1	_NDUFB2	1.04552
4715	4715:i5:+	chr8:125579888-125580751:+	-1	_NDUFB9	1.58453
4717	4717:i2_3:-	chr4:140221756-140222388:-	-1	_NDUFC1	0.495821
4735	4735:i13:+	chr2:242274737-242274766:+	-1	_SEPT2	0.156248
4739	4739:i1:-	chr6:11382372-11382581:-	1	_NEDD9	-1.25727
4739	4739:i2:-	chr6:11306225-11306388:-	1	_NEDD9	-1.25727
4750	4750:i38:-	chr4:170314421-170315674:-	1	_NEK1	-0.65894
4763	4763:i35:+	chr17:29576973-29579822:+	1	_NF1	NA
4763	4763:i69:+	chr17:29708891-29708905:+	1	_NF1	NA
4772	4772:i15:+	chr18:77287528-77289323:+	-1	_NFATC1	0.560383
4772	4772:i13:+	chr18:77246248-77246937:+	-1	_NFATC1	0.560383
4772	4772:i2:+	chr18:77160326-77160479:+	-1	_NFATC1	0.560383
4775	4775:i1:+	chr16:68118654-68119083:+	-1	_NFATC3	0.261435
4781	4781:i4:-	chr9:14180658-14180797:-	-1	_NFIB	NA
4795	4795:i1:+	chr6:31514628-31514750:+	-1	_NFKBIL1	0.867328
4798	4798:i3:-	chr11:129763192-129763280:-	1	_NFRKB	-0.213214
4799	4799:i1:+	chr9:33290418-33290595:+	-1	_NFX1	0.300255
4800	4800:i4:+	chr6:41048550-41048636:+	-1	_NFYA	0.921654
4800	4800:i2:+	chr6:41040961-41041330:+	-1	_NFYA	0.921654
4801	4801:i3:-	chr12:104524910-104525616:-	-1	_NFYB	0.166678
4802	4802:i4:+	chr1:41175038-41175288:+	-1	_NFYC	0.868586
4820	4820:i11:+	chr3:42668678-42672808:+	-1	_NKTR	-0.549432
4830	4830:i2:+	chr17:49231586-49231805:+	1	_NME1	2.12206
4831	4831:i3:+	chr17:49243862-49243924:+	1	_NME2	NA
4835	4835:i2:+	chr6:2994165-2994287:+	-1	_NQO2	0.555583
4837	4837:i2:+	chr11:114133570-114133656:+	-1	_NNMT	-0.716814
4837	4837:i1:+	chr11:114128553-114128600:+	-1	_NNMT	-0.716814
4839	4839:i9:-	chr12:6673316-6673414:-	-1	_NOP2	1.78985
4843	4843:i3:-	chr17:26207300-26207392:-	-1	_NOS2	0.772268
4843	4843:i2:-	chr17:26209595-26209738:-	-1	_NOS2	0.772268
4848	4848:i9:+	chr12:70723203-70723350:+	-1	_CNOT2	0.176119
4848	4848:i8:+	chr12:70713078-70713144:+	-1	_CNOT2	0.176119
4848	4848:i7:+	chr12:70704675-70704797:+	-1	_CNOT2	0.176119
4850	4850:i13:-	chr7:135048606-135048818:-	1	_CNOT4	0.115491
4869	4869:i10:+	chr5:170833401-170833731:+	1	_NPM1	0.591439
4891	4891:i1:-	chr12:51421960-51422058:-	1	_SLC11A2	-0.174263
4891	4891:i3:-	chr12:51420093-51420199:-	-1	_SLC11A2	-0.174263
4898	4898:i5:-	chr1:52303159-52303292:-	-1	_NRD1	0.91362
4898	4898:i3:-	chr1:52343655-52343712:-	-1	_NRD1	0.91362
4898	4898:i27:-	chr1:52260730-52260880:-	-1	_NRD1	0.91362
4898	4898:i6:-	chr1:52302041-52302110:-	-1	_NRD1	0.91362
4899	4899:i2:+	chr7:129269919-129270009:+	1	_NRF1	0.28124
4915	4915:i22:+	chr9:87549077-87549207:+	-1	_NTRK2	-3.95041
4915	4915:i5:+	chr9:87287002-87287086:+	-1	_NTRK2	-3.95041
4920	4920:i1:-	chr9:94712149-94712444:-	1	_ROR2	0.144432
4925	4925:i25:+	chr11:17358895-17359081:+	-1	_NUCB2	0.151452
4931	4931:i5:-	chr1:224500242-224500857:-	-1	_NVL	1.39494
4938	4938:i11:+	chr12:113369683-113369990:+	-1	_OAS1	2.09075
4946	4946:i6:+	chr19:2272971-2273487:+	-1	_OAZ1	0.704949
4967	4967:i4:+	chr7:44687043-44687133:+	1	_OGDH	0.356069
4968	4968:i12:+	chr3:9807493-9808353:+	-1	_OGG1	0.6652
4968	4968:i10:+	chr3:9800871-9800970:+	-1	_OGG1	0.6652
4969	4969:i9:-	chr9:95146249-95148072:-	1	_OGN	-5.5028
4983	4983:i3:-	chrX:67650427-67650919:-	1	_OPHN1	-0.384537
5000	5000:i1:-	chr2:148779017-148779173:-	-1	_ORC4	NA
5010	5010:i5:+	chr3:170425833-170425983:+	-1	_CLDN11	-3.16533
5048	5048:i13_15:+	chr17:2585023-2588909:+	-1	_PAFAH1B1	0.47545
5052	5052:i4:-	chr1:45987281-45987610:-	-1	_PRDX1	1.85945
5058	5058:i2:-	chr11:77122819-77122997:-	-1	_PAK1	1.06991
5058	5058:i1:-	chr11:77184597-77185108:-	1	_PAK1	1.06991
5074	5074:i1:-	chr12:80084652-80084790:-	1	_PAWR	0.357166
5080	5080:i23:-	chr11:31806340-31811567:-	-1	_PAX6	9.43955
5090	5090:i1:+	chr9:128509617-128509932:+	1	_PBX3	-0.0579536
5094	5094:i3:+	chr12:53837175-53837557:+	1	_PCBP2	-0.0910664
5094	5094:i2:+	chr12:53836479-53836517:+	1	_PCBP2	-0.0910664
5094	5094:i1:+	chr12:53835433-53835576:+	1	_PCBP2	-0.0910664
5095	5095:i1:+	chr13:100741269-100741479:+	-1	_PCCA	-1.28677
5096	5096:i20:+	chr3:136052244-136056737:+	-1	_PCCB	1.02312
5108	5108:i40:+	chr8:17871473-17871545:+	1	_PCM1	-0.940624
5108	5108:i35:+	chr8:17863772-17863906:+	1	_PCM1	-0.940624
5108	5108:i43:+	chr8:17883053-17883167:+	1	_PCM1	-0.940624
5108	5108:i34:+	chr8:17850992-17851128:+	1	_PCM1	-0.940624
5108	5108:i39:+	chr8:17869176-17869336:+	1	_PCM1	-0.940624
5108	5108:i38:+	chr8:17868746-17868875:+	1	_PCM1	-0.940624
5108	5108:i28:+	chr8:17840742-17840798:+	1	_PCM1	-0.940624
5108	5108:i42:+	chr8:17882870-17882962:+	1	_PCM1	-0.940624
5108	5108:i37:+	chr8:17868118-17868177:+	1	_PCM1	-0.940624
5108	5108:i41:+	chr8:17872093-17872349:+	1	_PCM1	-0.940624
5108	5108:i36:+	chr8:17867056-17867253:+	1	_PCM1	-0.940624
5110	5110:i10:+	chr6:150131752-150132557:+	-1	_PCMT1	1.0254
5111	5111:i1:-	chr20:5107146-5107268:-	-1	_PCNA	2.49062
5125	5125:i40:+	chr9:78973429-78977255:+	1	_PCSK5	-1.25062
5127	5127:i3:+	chrX:47082417-47082710:+	-1	_CDK16	1.65556
5130	5130:i1:-	chr3:196014486-196014584:-	-1	_PCYT1A	0.655761
5134	5134:i11:-	chr6:170887570-170887744:-	1	_PDCD2	0.445859
5142	5142:i6:+	chr1:66713143-66713337:+	-1	_PDE4B	-0.194821
5151	5151:i10:+	chr15:85633949-85634146:+	-1	_PDE8A	0.0539928
5152	5152:i7:+	chr21:44151880-44152059:+	-1	_PDE9A	0.426928
5155	5155:i1:-	chr22:39639906-39640957:-	-1	_PDGFB	0.676987
5156	5156:i34:+	chr4:55147748-55148145:+	1	_PDGFRA	-1.50849
5156	5156:i7:+	chr4:54256688-54256795:+	1	_PDGFRA	-1.50849
5156	5156:i8:+	chr4:54257176-54257306:+	1	_PDGFRA	-1.50849
5156	5156:i10:+	chr4:54265897-54266006:+	1	_PDGFRA	-1.50849
5156	5156:i5:+	chr4:54249940-54250043:+	1	_PDGFRA	-1.50849
5156	5156:i6:+	chr4:54255976-54256040:+	1	_PDGFRA	-1.50849
5156	5156:i4:+	chr4:54248445-54248502:+	1	_PDGFRA	-1.50849
5156	5156:i12:+	chr4:54292039-54292132:+	1	_PDGFRA	-1.50849
5156	5156:i9:+	chr4:54257597-54257665:+	1	_PDGFRA	-1.50849
5156	5156:i11:+	chr4:54280782-54280889:+	1	_PDGFRA	-1.50849
5156	5156:i3:+	chr4:54245392-54245431:+	1	_PDGFRA	-1.50849
5156	5156:i2:+	chr4:54245240-54245284:+	1	_PDGFRA	-1.50849
5156	5156:i1:+	chr4:54243820-54244090:+	1	_PDGFRA	-1.50849
5167	5167:i1:+	chr6:132129156-132129415:+	1	_ENPP1	-1.1124
5169	5169:i8:+	chr6:131973971-131974031:+	-1	_ENPP3	-2.3837
5172	5172:i23:+	chr7:107355868-107358252:+	1	_SLC26A4	-6.9913
5174	5174:i10:+	chr1:145763570-145764206:+	1	_PDZK1	-4.58022
5174	5174:i1:+	chr1:145727666-145727749:+	-1	_PDZK1	-4.58022
5190	5190:i2:-	chr6:42942613-42942776:-	-1	_PEX6	0.599712
5190	5190:i3:-	chr6:42941741-42941824:-	-1	_PEX6	0.599712
5192	5192:i1:-	chr1:2343830-2344010:-	1	_PEX10	0.411318
5195	5195:i4:+	chr1:10579860-10580067:+	1	_PEX14	0.174158
5207	5207:i2:-	chrX:55020344-55020511:-	-1	_PFKFB1	-4.56463
5208	5208:i4:+	chr1:207226620-207226711:+	1	_PFKFB2	0.676853
5209	5209:i17:+	chr10:6266469-6266586:+	-1	_PFKFB3	-0.779446
5211	5211:i3:+	chr21:45725071-45725300:+	-1	_PFKL	1.09436
5211	5211:i5:+	chr21:45725683-45725818:+	-1	_PFKL	1.09436
5212	5212:i14:+	chr2:37028444-37028547:+	1	_VIT	-11.4677
5212	5212:i16:+	chr2:37035615-37036128:+	1	_VIT	-11.4677
5212	5212:i17:+	chr2:37041326-37041937:+	1	_VIT	-11.4677
5212	5212:i15:+	chr2:37032581-37032807:+	1	_VIT	-11.4677
5213	5213:i3:+	chr12:48501855-48501977:+	-1	_PFKM	-0.0676423
5214	5214:i10:+	chr10:3146885-3146980:+	-1	_PFKP	1.93424
5218	5218:i1:+	chr7:90095738-90095827:+	1	_CDK14	-0.528898
5236	5236:i2:+	chr1:64059480-64059815:+	1	_PGM1	0.442486
5238	5238:i3:-	chr6:83900906-83901042:-	-1	_PGM3	1.12149
5238	5238:i1:-	chr6:83903542-83903655:-	-1	_PGM3	1.12149
5245	5245:i7:-	chr17:47481420-47482566:-	-1	_PHB	0.940972
5253	5253:i25:+	chr9:96438876-96439245:+	1	_PHF2	-0.458361
5265	5265:i3_7:-	chr14:94854897-94855347:-	-1	_SERPINA1	0.340757
5269	5269:i6:-	chr6:2962128-2962404:-	-1	_SERPINB6	-0.0832298
5269	5269:i5:-	chr6:2969013-2969147:-	-1	_SERPINB6	-0.0832298
5272	5272:i1:-	chr6:2903435-2903546:-	1	_SERPINB9	0.0209922
5286	5286:i37:-	chr11:17099277-17099469:-	1	_PIK3C2A	-0.766376
5296	5296:i26:+	chr19:18288521-18288574:+	1	_PIK3R2	1.06965
5296	5296:i21:+	chr19:18284614-18284783:+	1	_PIK3R2	1.06965
5296	5296:i27:+	chr19:18288659-18288927:+	1	_PIK3R2	1.06965
5296	5296:i22:+	chr19:18285850-18286032:+	1	_PIK3R2	1.06965
5296	5296:i23:+	chr19:18286121-18286195:+	1	_PIK3R2	1.06965
5296	5296:i25:+	chr19:18287950-18288102:+	1	_PIK3R2	1.06965
5296	5296:i24:+	chr19:18286415-18286507:+	1	_PIK3R2	1.06965
5298	5298:i5:-	chr1:151282687-151282731:-	-1	_PI4KB	0.749934
5300	5300:i2:+	chr19:9946122-9946688:+	-1	_PIN1	1.0629
5303	5303:i5:+	chrX:71482557-71483814:+	-1	_PIN4	0.743404
5306	5306:i2:-	chr17:1463050-1463095:-	-1	_PITPNA	0.62526
5315	5315:i4:-	chr15:72521888-72522063:-	-1	_PKM	1.71378
5315	5315:i16:-	chr15:72495363-72495529:-	-1	_PKM	1.71378
5335	5335:i35:+	chr20:39803107-39804357:+	1	_PLCG1	0.171177
5335	5335:i20:+	chr20:39796492-39796569:+	1	_PLCG1	0.171177
5335	5335:i32:+	chr20:39802563-39802651:+	1	_PLCG1	0.171177
5335	5335:i30:+	chr20:39802060-39802453:+	1	_PLCG1	0.171177
5335	5335:i26:+	chr20:39800833-39800929:+	1	_PLCG1	0.171177
5335	5335:i33:+	chr20:39802764-39802951:+	1	_PLCG1	0.171177
5335	5335:i28:+	chr20:39801369-39801517:+	1	_PLCG1	0.171177
5335	5335:i21:+	chr20:39797407-39797510:+	1	_PLCG1	0.171177
5335	5335:i23:+	chr20:39798097-39798166:+	1	_PLCG1	0.171177
5335	5335:i22:+	chr20:39797719-39797815:+	1	_PLCG1	0.171177
5335	5335:i27:+	chr20:39801061-39801285:+	1	_PLCG1	0.171177
5335	5335:i24_25:+	chr20:39798752-39799233:+	1	_PLCG1	0.171177
5336	5336:i5:+	chr16:81891868-81891961:+	-1	_PLCG2	0.792225
5336	5336:i11:+	chr16:81922777-81922878:+	-1	_PLCG2	0.792225
5336	5336:i1:+	chr16:81812899-81813029:+	1	_PLCG2	0.792225
5336	5336:i6:+	chr16:81892721-81892768:+	-1	_PLCG2	0.792225
5336	5336:i2:+	chr16:81819351-81819787:+	-1	_PLCG2	0.792225
5336	5336:i10:+	chr16:81916874-81916946:+	-1	_PLCG2	0.792225
5337	5337:i1:-	chr3:171528189-171528504:-	1	_PLD1	-0.357577
5337	5337:i23:-	chr3:171371032-171372083:-	1	_PLD1	-0.357577
5337	5337:i16:-	chr3:171404475-171404588:-	-1	_PLD1	-0.357577
5339	5339:i3:-	chr8:145047571-145047697:-	1	_PLEC	0.206722
5339	5339:i4:-	chr8:145027894-145028088:-	-1	_PLEC	0.206722
5349	5349:i3:+	chr19:35608161-35608282:+	-1	_FXYD3	1.58493
5352	5352:i23:-	chr3:145787228-145788659:-	1	_PLOD2	1.44916
5358	5358:i2:+	chrX:114827819-114827944:+	-1	_PLS3	0.0902683
5358	5358:i5:+	chrX:114848465-114848846:+	-1	_PLS3	0.0902683
5365	5365:i3:+	chrX:153031614-153031779:+	-1	_PLXNB3	1.0382
5393	5393:i15:+	chr4:122737927-122738176:+	1	_EXOSC9	0.48116
5393	5393:i13:+	chr4:122737299-122737349:+	1	_EXOSC9	0.48116
5414	5414:i3:-	chr17:56609322-56609443:-	1	_SEPT4	-0.88036
5414	5414:i6:-	chr17:56604517-56605391:-	-1	_SEPT4	-0.88036
5438	5438:i1:-	chr19:36605700-36606206:-	1	_POLR2I	NA
5446	5446:i4:-	chr7:95006845-95006988:-	-1	_PON3	-0.0727701
5447	5447:i3:+	chr7:75597161-75597446:+	-1	_POR	1.26254
5447	5447:i4:+	chr7:75600305-75600410:+	-1	_POR	1.26254
5469	5469:i17_19:-	chr17:37560538-37566974:-	1	_MED1	-0.424462
5498	5498:i18:+	chr1:161146639-161147801:+	1	_PPOX	NA
5499	5499:i2:-	chr11:67186879-67187068:-	-1	_PPP1CA	1.49399
5504	5504:i1:-	chr3:195269727-195270224:-	1	_PPP1R2	0.657883
5518	5518:i3:+	chr19:52704346-52704947:+	-1	_PPP2R1A	1.03513
5519	5519:i17:-	chr11:111608172-111608293:-	-1	_PPP2R1B	-0.0321397
5520	5520:i2:+	chr8:25231134-25231174:+	1	_PPP2R2A	0.00421758
5520	5520:i5:+	chr8:25237821-25237910:+	1	_PPP2R2A	0.00421758
5520	5520:i3:+	chr8:25232080-25232170:+	1	_PPP2R2A	0.00421758
5520	5520:i7:+	chr8:25246607-25246748:+	1	_PPP2R2A	0.00421758
5520	5520:i6:+	chr8:25240190-25240294:+	1	_PPP2R2A	0.00421758
5520	5520:i1:+	chr8:25230075-25230234:+	1	_PPP2R2A	0.00421758
5520	5520:i4:+	chr8:25234821-25234940:+	1	_PPP2R2A	0.00421758
5524	5524:i14:+	chr9:131902209-131902430:+	-1	_PPP2R4	0.602432
5527	5527:i22:+	chr14:102384168-102384284:+	-1	_PPP2R5C	0.555855
5527	5527:i23:+	chr14:102391478-102394328:+	-1	_PPP2R5C	0.555855
5531	5531:i1_2:+	chr16:30087350-30087421:+	1	_PPP4C	NA
5532	5532:i17:-	chr10:75203560-75204580:-	1	_PPP3CB	-0.413283
5533	5533:i16:+	chr8:22396982-22397011:+	1	_PPP3CC	0.00147668
5537	5537:i9:-	chr9:127908852-127912200:-	-1	_PPP6C	0.165134
5538	5538:i10:-	chr1:40538382-40539855:-	1	_PPT1	0.420044
5558	5558:i1:+	chr6:57182422-57182499:+	1	_PRIM2	1.86
5562	5562:i4:-	chr5:40775030-40775074:-	-1	_PRKAA1	-0.43625
5565	5565:i2:-	chr1:146643568-146643746:-	1	_PRKAB2	0.0239918
5566	5566:i3:-	chr19:14223045-14223459:-	-1	_PRKACA	0.295271
5567	5567:i16_17:+	chr1:84670162-84670979:+	1	_PRKACB	-0.31723
5570	5570:i1:+	chr6:122793062-122793186:+	1	_PKIB	-0.636761
5570	5570:i2:+	chr6:122798996-122799084:+	1	_PKIB	-0.636761
5570	5570:i4:+	chr6:122907066-122907152:+	1	_PKIB	-0.636761
5573	5573:i17:+	chr17:66547225-66547457:+	1	_PRKAR1A	-0.240043
5576	5576:i13:-	chr3:48785218-48785373:-	1	_PRKAR2A	NA
5576	5576:i1:-	chr3:48884768-48885270:-	1	_PRKAR2A	NA
5581	5581:i9:+	chr2:46072534-46072897:+	1	_PRKCE	-0.383711
5583	5583:i15:+	chr14:62010080-62011392:+	-1	_PRKCH	-0.407563
5585	5585:i1:+	chr19:14544166-14544354:+	1	_PKN1	1.10423
5590	5590:i23:+	chr1:2113271-2113353:+	-1	_PRKCZ	1.24509
5592	5592:i1:+	chr10:52750911-52751404:+	1	_PRKG1	-1.5992
5595	5595:i1:-	chr16:30134361-30134630:-	1	_MAPK3	-0.177151
5596	5596:i3:+	chr18:48189459-48190874:+	-1	_MAPK4	1.5292
5597	5597:i6:+	chr15:52356099-52358462:+	1	_MAPK6	0.430965
5599	5599:i1:+	chr10:49514786-49514864:+	1	_MAPK8	0.230986
5606	5606:i3:+	chr17:21198987-21199081:+	-1	_MAP2K3	0.6187
5606	5606:i4:+	chr17:21199398-21199522:+	-1	_MAP2K3	0.6187
5609	5609:i4:+	chr19:7970693-7971931:+	-1	_MAP2K7	0.319035
5612	5612:i5:-	chr11:76061004-76063838:-	1	_PRKRIR	0.171941
5634	5634:i1:+	chrX:12809474-12809738:+	1	_PRPS2	1.10965
5648	5648:i19:-	chr3:186933873-186938049:-	1	_MASP1	-8.60156
5648	5648:i13:-	chr3:186951870-186954355:-	1	_MASP1	-8.60156
5649	5649:i59:-	chr7:103131115-103131276:-	1	_RELN	NA
5649	5649:i1:-	chr7:103629578-103629963:-	1	_RELN	NA
5649	5649:i66:-	chr7:103112231-103113355:-	1	_RELN	NA
5682	5682:i2:-	chr11:14632512-14632697:-	-1	_PSMA1	NA
5690	5690:i10:-	chr1:36035413-36040299:-	-1	_PSMB2	1.55495
5690	5690:i9:-	chr1:36042923-36043093:-	-1	_PSMB2	1.55495
5695	5695:i7_8:-	chr9:127118294-127119194:-	-1	_PSMB7	0.999106
5696	5696:i2:-	chr6:32811627-32811816:-	-1	_PSMB8	1.41766
5706	5706:i15:+	chr14:53188218-53190592:+	-1	_PSMC6	0.517774
5706	5706:i5:+	chr14:53176293-53177053:+	-1	_PSMC6	0.517774
5709	5709:i17:+	chr17:38153757-38154213:+	1	_PSMD3	0.941876
5709	5709:i1_3:+	chr17:38137021-38137443:+	1	_PSMD3	0.941876
5709	5709:i15:+	chr17:38152954-38153046:+	-1	_PSMD3	0.941876
5718	5718:i3:-	chr17:65357211-65357377:-	-1	_PSMD12	NA
5720	5720:i2:+	chr14:24606194-24606226:+	-1	_PSME1	0.662946
5720	5720:i1:+	chr14:24605378-24605510:+	-1	_PSME1	0.662946
5720	5720:i3:+	chr14:24606352-24606414:+	-1	_PSME1	0.662946
5723	5723:i5:-	chr7:56109313-56109655:-	-1	_PSPH	NA
5723	5723:i4:-	chr7:56110084-56110336:-	-1	_PSPH	NA
5723	5723:i3:-	chr7:56110841-56110954:-	-1	_PSPH	NA
5727	5727:i5:-	chr9:98270216-98270322:-	1	_PTCH1	-0.95467
5727	5727:i3:-	chr9:98270443-98270831:-	1	_PTCH1	-0.95467
5728	5728:i10:+	chr10:89725044-89728532:+	-1	_PTEN	-0.0744252
5747	5747:i29:-	chr8:141728416-141728460:-	-1	_PTK2	0.869395
5754	5754:i2:+	chr6:43044552-43044724:+	-1	_PTK7	1.97833
5757	5757:i2:+	chr2:232574491-232575011:+	-1	_PTMA	1.4632
5757	5757:i1:+	chr2:232573235-232573461:+	1	_PTMA	1.4632
5763	5763:i2:+	chr12:6878219-6878343:+	-1	_PTMS	1.61062
5764	5764:i1:-	chr7:137028185-137028546:-	-1	_PTN	-4.47187
5771	5771:i6:-	chr18:12819213-12819281:-	-1	_PTPN2	0.922355
5777	5777:i1:+	chr12:7055740-7055902:+	-1	_PTPN6	1.48974
5781	5781:i17:+	chr12:112943629-112947717:+	1	_PTPN11	-0.418582
5784	5784:i19:-	chr1:214537855-214538018:-	1	_PTPN14	-0.918406
5784	5784:i17:-	chr1:214546054-214546182:-	1	_PTPN14	-0.918406
5784	5784:i2:-	chr1:214701619-214706750:-	1	_PTPN14	-0.918406
5784	5784:i20:-	chr1:214522039-214531393:-	1	_PTPN14	-0.918406
5784	5784:i18:-	chr1:214542800-214543034:-	1	_PTPN14	-0.918406
5792	5792:i27:+	chr1:44078439-44078471:+	-1	_PTPRF	0.435757
5792	5792:i17:+	chr1:44067742-44067768:+	1	_PTPRF	0.435757
5796	5796:i2:-	chr6:128812877-128812994:-	-1	_PTPRK	0.536273
5802	5802:i11:-	chr19:5256119-5256130:-	-1	_PTPRS	-0.0942427
5805	5805:i8:+	chr11:112108176-112108229:+	-1	_PTS	1.58927
5805	5805:i7:+	chr11:112106572-112106757:+	-1	_PTS	1.58927
5810	5810:i2:-	chr5:34918157-34918241:-	-1	_RAD1	NA
5810	5810:i1:-	chr5:34918337-34918383:-	-1	_RAD1	NA
5818	5818:i6:-	chr11:119545099-119545357:-	1	_PVRL1	-0.0413452
5825	5825:i26:+	chr1:94982608-94984219:+	1	_ABCD3	-0.0532373
5825	5825:i10:+	chr1:94944080-94944260:+	1	_ABCD3	-0.0532373
5829	5829:i10:-	chr12:120654076-120654919:-	-1	_PXN	-0.455825
5829	5829:i2:-	chr12:120687686-120687964:-	-1	_PXN	-0.455825
5829	5829:i9:-	chr12:120657010-120657894:-	-1	_PXN	-0.455825
5831	5831:i1:-	chr17:79895138-79895172:-	1	_PYCR1	2.98378
5831	5831:i2:-	chr17:79895056-79895115:-	1	_PYCR1	2.98378
5833	5833:i10:-	chr17:79865080-79865133:-	1	_PCYT2	1.08029
5837	5837:i3:-	chr11:64525909-64525987:-	-1	_PYGM	-2.81451
5863	5863:i2:-	chr6:33266232-33266428:-	-1	_RGL2	0.310242
5863	5863:i1:-	chr6:33266647-33267165:-	-1	_RGL2	0.310242
5869	5869:i7:+	chr12:56385881-56390467:+	1	_RAB5B	-0.496585
5873	5873:i1:-	chr15:55581914-55582013:-	1	_RAB27A	0.638631
5883	5883:i12:+	chr11:67164935-67165883:+	1	_RAD9A	0.812152
5888	5888:i5:+	chr15:40994004-40994124:+	-1	_RAD51	4.14133
5892	5892:i5:-	chr17:33443878-33444056:-	-1	_RAD51D	0.529398
5898	5898:i1:+	chr7:39663152-39663424:+	1	_RALA	1.26634
5898	5898:i5:+	chr7:39745722-39747723:+	-1	_RALA	1.26634
5899	5899:i5:+	chr2:121038411-121038483:+	-1	_RALB	0.248846
5902	5902:i1:+	chr22:20105024-20105187:+	1	_RANBP1	1.68197
5903	5903:i21:+	chr2:109388157-109388327:+	1	_RANBP2	-0.489617
5903	5903:i23:+	chr2:109389324-109389502:+	1	_RANBP2	-0.489617
5903	5903:i29:+	chr2:109400052-109402267:+	1	_RANBP2	-0.489617
5903	5903:i22:+	chr2:109388945-109389037:+	1	_RANBP2	-0.489617
5903	5903:i27:+	chr2:109398584-109398857:+	1	_RANBP2	-0.489617
5903	5903:i28:+	chr2:109398984-109399318:+	1	_RANBP2	-0.489617
5903	5903:i24:+	chr2:109392188-109392392:+	1	_RANBP2	-0.489617
5903	5903:i25:+	chr2:109393586-109393687:+	1	_RANBP2	-0.489617
5903	5903:i26:+	chr2:109397725-109397885:+	1	_RANBP2	-0.489617
5905	5905:i3:-	chr22:41680905-41681157:-	-1	_RANGAP1	1.81289
5909	5909:i23:-	chr1:21930151-21930405:-	-1	_RAP1GAP	0.316688
5916	5916:i5:-	chr12:53613734-53614197:-	-1	_RARG	0.464556
5921	5921:i4:+	chr5:86626755-86626800:+	-1	_RASA1	-0.649355
5921	5921:i31:+	chr5:86686617-86687743:+	1	_RASA1	-0.649355
5921	5921:i16:+	chr5:86662168-86662312:+	-1	_RASA1	-0.649355
5936	5936:i7:+	chr11:66433327-66435858:+	-1	_RBM4	0.700366
5939	5939:i6:+	chr12:56974062-56974159:+	-1	_RBMS2	-0.143444
5955	5955:i4:+	chr15:77233978-77234031:+	-1	_RCN2	0.854213
5966	5966:i9:+	chr2:61147518-61147613:+	1	_REL	-0.0770023
5980	5980:i11:-	chr6:111709204-111709288:-	-1	_REV3L	-0.284708
5980	5980:i12:-	chr6:111708968-111709116:-	-1	_REV3L	-0.284708
5980	5980:i16:-	chr6:111693799-111697960:-	-1	_REV3L	-0.284708
5980	5980:i14:-	chr6:111701185-111701422:-	-1	_REV3L	-0.284708
5980	5980:i15:-	chr6:111698904-111699046:-	-1	_REV3L	-0.284708
5980	5980:i13:-	chr6:111702528-111702647:-	-1	_REV3L	-0.284708
5980	5980:i7:-	chr6:111726673-111726833:-	-1	_REV3L	-0.284708
5980	5980:i9:-	chr6:111711289-111711383:-	-1	_REV3L	-0.284708
5980	5980:i6:-	chr6:111732683-111732757:-	-1	_REV3L	-0.284708
5980	5980:i10:-	chr6:111710309-111710413:-	-1	_REV3L	-0.284708
5980	5980:i8:-	chr6:111714079-111714175:-	-1	_REV3L	-0.284708
5980	5980:i5:-	chr6:111737486-111737675:-	-1	_REV3L	-0.284708
5998	5998:i35:+	chr9:116353613-116355283:+	1	_RGS3	-0.0634545
5998	5998:i5:+	chr9:116225980-116226161:+	1	_RGS3	-0.0634545
5998	5998:i27:+	chr9:116327234-116327640:+	1	_RGS3	-0.0634545
5998	5998:i12:+	chr9:116259594-116259684:+	1	_RGS3	-0.0634545
5998	5998:i10:+	chr9:116247905-116247973:+	1	_RGS3	-0.0634545
5998	5998:i9:+	chr9:116246418-116246512:+	1	_RGS3	-0.0634545
6001	6001:i2:-	chr10:121295976-121296045:-	-1	_RGS10	1.55056
6001	6001:i1:-	chr10:121302102-121302222:-	1	_RGS10	1.55056
6006	6006:i13:-	chr1:25688740-25689044:-	-1	_RHCE	2.3005
6018	6018:i9:+	chr1:40701464-40706593:+	1	_RLF	-0.146624
6095	6095:i5:-	chr15:60884586-60884707:-	1	_RORA	-0.280496
6100	6100:i1:-	chr7:33148833-33149002:-	1	_RP9	0.97897
6102	6102:i5:+	chrX:46739121-46741791:+	1	_RP2	-0.00365421
6120	6120:i7:+	chr2:210880928-210880981:+	-1	_RPE	0.712951
6124	6124:i2:-	chr15:66797666-66798086:-	1	_RPL4	-0.0959004
6128	6128:i2:-	chr12:112847215-112847443:-	1	_RPL6	0.0348076
6130	6130:i2:+	chr9:136215777-136215897:+	1	_RPL7A	-0.0484703
6132	6132:i2:-	chr8:146017630-146017729:-	1	_RPL8	0.781419
6150	6150:i5:+	chr11:1977486-1977839:+	1	_MRPL23	0.831898
6156	6156:i6:-	chr8:99037079-99037966:-	-1	_RPL30	0.461559
6156	6156:i2:-	chr8:99057575-99057627:-	1	_RPL30	0.461559
6165	6165:i2:+	chr3:197677095-197677170:+	1	_RPL35A	0.285107
6184	6184:i1:-	chr3:128399597-128399918:-	-1	_RPN1	1.43131
6188	6188:i11:+	chr11:75132771-75133345:+	-1	_RPS3	NA
6195	6195:i5:+	chr1:26872343-26872526:+	1	_RPS6KA1	1.23917
6195	6195:i4:+	chr1:26869653-26869712:+	-1	_RPS6KA1	1.23917
6196	6196:i2:-	chr6:167271688-167271747:-	1	_RPS6KA2	-1.05364
6202	6202:i2:+	chr1:45241706-45241812:+	1	_RPS8	0.169869
6210	6210:i2:-	chr16:18801566-18801656:-	1	_RPS15A	0.129359
6224	6224:i7:-	chr8:56980739-56981089:-	-1	_RPS20	0.288112
6224	6224:i6:-	chr8:56982262-56982392:-	-1	_RPS20	0.288112
6229	6229:i5:+	chr10:79797723-79797740:+	-1	_RPS24	0.137749
6238	6238:i2:-	chr20:17660644-17660720:-	-1	_RRBP1	NA
6238	6238:i17:-	chr20:17603493-17603975:-	-1	_RRBP1	NA
6242	6242:i2:-	chr2:74667480-74667710:-	-1	_RTKN	1.69082
6242	6242:i3:-	chr2:74666678-74667104:-	-1	_RTKN	1.69082
6249	6249:i12:-	chr12:122831922-122832026:-	-1	_CLIP1	-0.111653
6251	6251:i11:-	chr10:16632617-16635495:-	-1	_RSU1	1.13767
6257	6257:i1:-	chr6:33168544-33168630:-	1	_RXRB	0.550839
6261	6261:i50:+	chr19:38994860-38995000:+	-1	_RYR1	0.807505
6261	6261:i54:+	chr19:38996446-38996586:+	-1	_RYR1	0.807505
6261	6261:i60:+	chr19:39001300-39001421:+	-1	_RYR1	0.807505
6263	6263:i104:+	chr15:34157332-34158303:+	1	_RYR3	-6.25358
6263	6263:i88:+	chr15:34129107-34129188:+	1	_RYR3	-6.25358
6263	6263:i102:+	chr15:34153279-34153379:+	1	_RYR3	-6.25358
6263	6263:i101:+	chr15:34152796-34152860:+	1	_RYR3	-6.25358
6263	6263:i89:+	chr15:34129832-34131159:+	1	_RYR3	-6.25358
6263	6263:i99:+	chr15:34149981-34150115:+	1	_RYR3	-6.25358
6263	6263:i100:+	chr15:34151776-34151932:+	1	_RYR3	-6.25358
6263	6263:i97:+	chr15:34146590-34146650:+	1	_RYR3	-6.25358
6263	6263:i95:+	chr15:34145246-34145288:+	1	_RYR3	-6.25358
6263	6263:i98:+	chr15:34146967-34147113:+	1	_RYR3	-6.25358
6263	6263:i96:+	chr15:34145756-34145883:+	1	_RYR3	-6.25358
6296	6296:i15:+	chr16:20807692-20807811:+	1	_ACSM3	-0.958043
6296	6296:i1:+	chr16:20775312-20775447:+	-1	_ACSM3	-0.958043
6296	6296:i16:+	chr16:20808208-20808479:+	1	_ACSM3	-0.958043
6300	6300:i5:-	chr22:50695778-50696374:-	-1	_MAPK12	0.924194
6314	6314:i1:+	chr3:63850233-63850675:+	1	_ATXN7	-0.402649
6319	6319:i1:+	chr10:102106772-102107288:+	1	_SCD	-1.62884
6326	6326:i10:+	chr2:166168535-166168598:+	-1	_SCN2A	-2.74947
6326	6326:i8:+	chr2:166165862-166165953:+	-1	_SCN2A	-2.74947
6328	6328:i19:-	chr2:165986450-165986806:-	1	_SCN3A	-7.5822
6328	6328:i32:-	chr2:165944030-165947855:-	1	_SCN3A	-7.5822
6331	6331:i34:-	chr3:38589553-38593049:-	1	_SCN5A	NA
6331	6331:i3:-	chr3:38674526-38674850:-	1	_SCN5A	NA
6335	6335:i18:-	chr2:167133493-167133849:-	1	_SCN9A	-6.05716
6337	6337:i2:-	chr12:6484671-6484905:-	-1	_SCNN1A	NA
6342	6342:i12:+	chr1:53458930-53461672:+	1	_SCP2	-0.703778
6383	6383:i1:+	chr8:97505882-97506559:+	1	_SDC2	0.199495
6388	6388:i1:-	chr17:26989064-26989207:-	-1	_SDF2	0.646768
6397	6397:i1:+	chr17:75084725-75085031:+	1	_SEC14L1	-0.220807
6397	6397:i2:+	chr17:75085235-75085353:+	1	_SEC14L1	-0.220807
6403	6403:i1:-	chr1:169599310-169599377:-	-1	_SELP	-2.4337
6418	6418:i1:+	chr9:131445934-131446286:+	1	_SET	0.839176
6428	6428:i5:+	chr6:36567598-36568658:+	-1	_SRSF3	0.7207
6429	6429:i6:-	chr1:29486376-29486603:-	-1	_SRSF4	0.610082
6429	6429:i2:-	chr1:29495015-29495150:-	-1	_SRSF4	0.610082
6429	6429:i3:-	chr1:29493241-29493424:-	-1	_SRSF4	0.610082
6429	6429:i4:-	chr1:29492402-29492576:-	-1	_SRSF4	0.610082
6430	6430:i1:+	chr14:70193619-70193908:+	1	_SRSF5	-0.816629
6430	6430:i8:+	chr14:70235515-70237257:+	-1	_SRSF5	-0.816629
6432	6432:i4:-	chr2:38976040-38976488:-	-1	_SRSF7	0.814024
6432	6432:i9:-	chr2:38970741-38972329:-	-1	_SRSF7	0.814024
6433	6433:i19:+	chr12:132281723-132281905:+	1	_SFSWAP	0.437024
6434	6434:i2:-	chr3:185652217-185655208:-	-1	_TRA2B	0.725155
6434	6434:i3:-	chr3:185649365-185649640:-	-1	_TRA2B	0.725155
6446	6446:i1:-	chr6:134638530-134639196:-	-1	_SGK1	-1.20666
6446	6446:i4:-	chr6:134528494-134528569:-	-1	_SGK1	-1.20666
6446	6446:i5:-	chr6:134498801-134499010:-	1	_SGK1	-1.20666
6451	6451:i4:+	chrX:80492617-80492779:+	1	_SH3BGRL	-0.566096
6452	6452:i20:+	chr4:2835424-2842823:+	-1	_SH3BP2	0.660087
6452	6452:i3:+	chr4:2813946-2814204:+	-1	_SH3BP2	0.660087
6453	6453:i25:+	chr21:35189535-35189918:+	1	_ITSN1	-0.509388
6464	6464:i1:-	chr1:154946724-154946959:-	1	_SHC1	0.524287
6468	6468:i1:-	chr10:103454138-103454743:-	1	_FBXW4	-0.318514
6472	6472:i2:+	chr12:57623828-57624027:+	1	_SHMT2	1.93455
6472	6472:i3_5:+	chr12:57624111-57624449:+	1	_SHMT2	1.93455
6480	6480:i1:+	chr3:186648315-186648623:+	1	_ST6GAL1	0.617292
6484	6484:i2:+	chr11:126225789-126226197:+	-1	_ST3GAL4	1.53396
6493	6493:i13:+	chr21:38119966-38122510:+	-1	_SIM2	NA
6506	6506:i16:-	chr11:35272752-35282512:-	-1	_SLC1A2	0.0550621
6509	6509:i1:+	chr2:65215579-65215754:+	-1	_SLC1A4	0.648971
6510	6510:i2:-	chr19:47290496-47290545:-	-1	_SLC1A5	0.846526
6520	6520:i4:+	chr11:62644256-62644351:+	1	_SLC3A2	1.2537
6520	6520:i3:+	chr11:62639049-62639141:+	1	_SLC3A2	1.2537
6520	6520:i1:+	chr11:62623484-62623853:+	1	_SLC3A2	1.2537
6525	6525:i15:+	chr22:31489344-31489862:+	-1	_SMTN	0.591034
6536	6536:i21:-	chr1:44457172-44457664:-	-1	_SLC6A9	2.45565
6542	6542:i1:+	chr8:17354597-17354746:+	-1	_SLC7A2	-3.80315
6542	6542:i9:+	chr8:17412455-17412591:+	-1	_SLC7A2	-3.80315
6567	6567:i6:+	chrX:73751168-73753764:+	1	_SLC16A2	-1.00782
6575	6575:i3:-	chr8:42358549-42358978:-	-1	_SLC20A2	0.439352
6575	6575:i1:-	chr8:42396964-42397356:-	1	_SLC20A2	0.439352
6597	6597:i1:+	chr19:11071598-11071850:+	1	_SMARCA4	1.32051
6601	6601:i31:-	chr12:56558087-56558515:-	1	_SMARCC2	-0.480058
6603	6603:i3:-	chr17:61915970-61916088:-	-1	_SMARCD2	0.81675
6603	6603:i1_2:-	chr17:61919741-61920351:-	1	_SMARCD2	0.81675
6606	6606:i8:+	chr5:70220768-70221011:+	1	_SMN1	0.334506
6607	6607:i10:+	chr5:70220768-70221011:+	1	_SMN2	0.360237
6618	6618:i2:+	chr19:7985867-7986004:+	-1	_SNAPC2	0.712658
6618	6618:i1:+	chr19:7985194-7985434:+	1	_SNAPC2	0.712658
6619	6619:i12:+	chr9:15462863-15462988:+	-1	_SNAPC3	0.568584
6624	6624:i1:+	chr7:5632436-5633399:+	1	_FSCN1	1.85573
6625	6625:i9:+	chr19:49605371-49606844:+	-1	_SNRNP70	NA
6628	6628:i3_4:-	chr20:2446882-2447961:-	-1	_SNRPB	1.98465
6634	6634:i6:+	chr22:24977900-24978854:+	-1	_SNRPD3	NA
6638	6638:i24:+	chr15:25244117-25244225:+	-1	_SNRPN	0.152431
6638	6638:i16:+	chr15:25219789-25220104:+	-1	_SNRPN	0.152431
6641	6641:i5:-	chr8:121582500-121583604:-	1	_SNTB1	0.315961
6642	6642:i18_19:+	chr15:64429767-64436433:+	-1	_SNX1	-0.0589531
6660	6660:i5:-	chr12:24366277-24366351:-	-1	_SOX5	-2.1431
6660	6660:i3:-	chr12:24521497-24521573:-	-1	_SOX5	-2.1431
6667	6667:i1:+	chr12:53773979-53774082:+	-1	_SP1	-0.32017
6696	6696:i8:+	chr4:88903644-88904563:+	1	_SPP1	2.90837
6696	6696:i4:+	chr4:88898814-88899002:+	-1	_SPP1	2.90837
6709	6709:i40:+	chr9:131371930-131371944:+	-1	_SPTAN1	NA
6711	6711:i3:+	chr2:54753509-54753703:+	-1	_SPTBN1	NA
6711	6711:i4:+	chr2:54785531-54786024:+	1	_SPTBN1	NA
6711	6711:i1:+	chr2:54683454-54683655:+	-1	_SPTBN1	NA
6714	6714:i1:+	chr20:35973088-35973290:+	1	_SRC	1.40268
6714	6714:i2:+	chr20:35974557-35974658:+	1	_SRC	1.40268
6717	6717:i13:-	chr7:87834432-87835819:-	-1	_SRI	NA
6727	6727:i4:-	chr15:40329510-40329549:-	-1	_SRP14	0.13807
6728	6728:i7:+	chr5:112227300-112228776:+	-1	_SRP19	0.671607
6733	6733:i6_7:-	chr7:104909253-104909524:-	-1	_SRPK2	NA
6733	6733:i25:-	chr7:104755716-104755950:-	-1	_SRPK2	NA
6733	6733:i2:-	chr7:105029238-105029377:-	1	_SRPK2	NA
6741	6741:i2:+	chr2:170655789-170656026:+	1	_SSB	0.675581
6747	6747:i6:-	chr3:156257929-156261058:-	-1	_SSR3	0.795425
6748	6748:i2:+	chrX:153059904-153060040:+	-1	_SSR4	1.3255
6760	6760:i1:-	chr18:23671060-23671164:-	1	_SS18	0.235596
6764	6764:i6:-	chr11:8853103-8853235:-	1	_ST5	-0.137558
6764	6764:i8:-	chr11:8832064-8832224:-	-1	_ST5	-0.137558
6764	6764:i4:-	chr11:8892501-8892635:-	1	_ST5	-0.137558
6773	6773:i27:-	chr12:56735382-56737315:-	1	_STAT2	0.252056
6774	6774:i25_27:-	chr17:40465343-40468919:-	1	_STAT3	0.00552574
6774	6774:i1:-	chr17:40540297-40540513:-	1	_STAT3	0.00552574
6778	6778:i1:-	chr12:57522756-57522883:-	-1	_STAT6	-0.362016
6780	6780:i5:-	chr20:47782534-47782822:-	1	_STAU1	0.821991
6780	6780:i3:-	chr20:47795659-47795781:-	-1	_STAU1	0.821991
6788	6788:i1:-	chr8:99954606-99954799:-	-1	_STK3	0.834104
6789	6789:i13:+	chr20:43703659-43708593:+	1	_STK4	0.344235
6794	6794:i9:+	chr19:1226453-1226662:+	1	_STK11	NA
6809	6809:i10:+	chr11:59563075-59563185:+	-1	_STX3	0.83269
6810	6810:i1:+	chr16:31044416-31044627:+	1	_STX4	0.781096
6818	6818:i1:+	chr16:29471207-29471306:+	-1	_SULT1A3	-0.0491593
6827	6827:i6:-	chr17:56422536-56423674:-	-1	_SUPT4H1	0.562272
6829	6829:i26:+	chr19:39963049-39963133:+	1	_SUPT5H	0.90424
6829	6829:i35:+	chr19:39965155-39965865:+	1	_SUPT5H	0.90424
6829	6829:i37:+	chr19:39966896-39967308:+	1	_SUPT5H	0.90424
6829	6829:i36:+	chr19:39966721-39966816:+	1	_SUPT5H	0.90424
6829	6829:i31:+	chr19:39964056-39964161:+	1	_SUPT5H	0.90424
6829	6829:i30:+	chr19:39963843-39963970:+	1	_SUPT5H	0.90424
6829	6829:i32:+	chr19:39964603-39964761:+	1	_SUPT5H	0.90424
6829	6829:i33:+	chr19:39964874-39965042:+	1	_SUPT5H	0.90424
6829	6829:i27:+	chr19:39963450-39963569:+	1	_SUPT5H	0.90424
6829	6829:i29:+	chr19:39963652-39963754:+	1	_SUPT5H	0.90424
6830	6830:i2:+	chr17:26999775-26999876:+	-1	_SUPT6H	-0.293438
6833	6833:i1:-	chr11:17498176-17498449:-	1	_ABCC8	NA
6836	6836:i6:-	chr9:136237752-136237839:-	-1	_SURF4	0.843596
6836	6836:i5:-	chr9:136237928-136238016:-	-1	_SURF4	0.843596
6836	6836:i4:-	chr9:136239462-136239529:-	-1	_SURF4	0.843596
6836	6836:i2:-	chr9:136242110-136242433:-	-1	_SURF4	0.843596
6840	6840:i12:-	chr10:29821458-29822387:-	-1	_SVIL	-0.436788
6840	6840:i5:-	chr10:29923349-29923901:-	-1	_SVIL	-0.436788
6840	6840:i13:-	chr10:29820931-29821101:-	-1	_SVIL	-0.436788
6840	6840:i22:-	chr10:29797271-29797318:-	-1	_SVIL	-0.436788
6840	6840:i17:-	chr10:29815890-29815985:-	-1	_SVIL	-0.436788
6840	6840:i11:-	chr10:29824918-29824998:-	-1	_SVIL	-0.436788
6844	6844:i1:-	chr17:8066196-8066293:-	1	_VAMP2	-0.711956
6856	6856:i7:-	chr7:105730814-105732385:-	1	_SYPL1	-0.0598547
6867	6867:i5:+	chr8:38644722-38645261:+	1	_TACC1	-1.55423
6867	6867:i1:+	chr8:38585704-38586189:+	-1	_TACC1	-1.55423
6868	6868:i12:-	chr2:9661725-9662567:-	-1	_ADAM17	0.577559
6872	6872:i47:+	chrX:70749563-70750254:+	1	_TAF1	-0.423565
6878	6878:i1:-	chr7:99717318-99717481:-	-1	_TAF6	NA
6898	6898:i8:-	chr16:71606089-71606227:-	1	_TAT	-13.2693
6898	6898:i14:-	chr16:71600754-71602187:-	1	_TAT	-13.2693
6899	6899:i10:+	chr22:19766743-19767068:+	-1	_TBX1	2.12769
6904	6904:i23:+	chr17:80866173-80866313:+	-1	_TBCD	0.75098
6905	6905:i11:+	chr1:235596261-235596486:+	-1	_TBCE	1.30473
6907	6907:i6:+	chrX:9621585-9621729:+	-1	_TBL1X	NA
6907	6907:i21:+	chrX:9684260-9687780:+	1	_TBL1X	NA
6907	6907:i2:+	chrX:9433201-9433487:+	1	_TBL1X	NA
6913	6913:i8:-	chr1:119433490-119433588:-	-1	_TBX15	-1.86859
6916	6916:i4:+	chr7:139487137-139487225:+	1	_TBXAS1	0.411873
6916	6916:i2:+	chr7:139480539-139480623:+	1	_TBXAS1	0.411873
6925	6925:i11:-	chr18:53177810-53178000:-	-1	_TCF4	-0.777801
6932	6932:i2:+	chr5:133451012-133451078:+	-1	_TCF7	-0.163284
6934	6934:i24:+	chr10:114919679-114919751:+	-1	_TCF7L2	-0.494941
6934	6934:i23:+	chr10:114918426-114918476:+	-1	_TCF7L2	-0.494941
6934	6934:i11:+	chr10:114889060-114889131:+	-1	_TCF7L2	-0.494941
6935	6935:i1:+	chr10:31607424-31607509:+	1	_ZEB1	-1.26222
6935	6935:i2:+	chr10:31607712-31608062:+	1	_ZEB1	-1.26222
6936	6936:i1_2:-	chr2:75937570-75938111:-	1	_GCFC2	0.360438
6936	6936:i3:-	chr2:75933649-75933777:-	1	_GCFC2	0.360438
6936	6936:i4_5:-	chr2:75928909-75929549:-	1	_GCFC2	0.360438
6938	6938:i1:+	chr15:57210323-57210554:+	1	_TCF12	-0.350951
6938	6938:i20:+	chr15:57544397-57544690:+	1	_TCF12	-0.350951
6940	6940:i1:-	chr5:178157557-178157703:-	1	_ZNF354A	0.557025
6950	6950:i2:-	chr6:160209469-160210334:-	-1	_TCP1	0.774583
7003	7003:i16:+	chr11:12958656-12966284:+	1	_TEAD1	-1.30459
7022	7022:i2:+	chr20:55205938-55206044:+	1	_TFAP2C	0.0890048
7027	7027:i3:+	chr13:114239588-114239742:+	1	_TFDP1	1.07894
7029	7029:i7:-	chr3:141719094-141719229:-	-1	_TFDP2	0.64609
7035	7035:i1:-	chr2:188418927-188419219:-	-1	_TFPI	-2.35962
7037	7037:i20:-	chr3:195776155-195779055:-	1	_TFRC	1.14827
7050	7050:i4:+	chr18:3449973-3450068:+	1	_TGIF1	0.532381
7051	7051:i6:-	chr14:24729146-24729264:-	1	_TGM1	0.656767
7051	7051:i3:-	chr14:24731240-24731560:-	1	_TGM1	0.656767
7051	7051:i5:-	chr14:24729656-24729904:-	1	_TGM1	0.656767
7059	7059:i3:-	chr1:155176508-155176605:-	-1	_THBS3	NA
7064	7064:i15:+	chr19:2812197-2812370:+	-1	_THOP1	1.52575
7068	7068:i7:-	chr3:24359849-24359985:-	1	_THRB	-2.00981
7068	7068:i6:-	chr3:24378791-24378862:-	-1	_THRB	-2.00981
7068	7068:i10:-	chr3:24270429-24270492:-	-1	_THRB	-2.00981
7071	7071:i6:-	chr8:103661005-103662619:-	1	_KLF10	-0.950359
7073	7073:i1:-	chr10:121355946-121356541:-	1	_TIAL1	0.501303
7073	7073:i17:-	chr10:121332978-121335303:-	-1	_TIAL1	0.501303
7082	7082:i22:-	chr15:30011981-30012220:-	-1	_TJP1	-0.573363
7086	7086:i21:-	chr3:53258723-53259625:-	1	_TKT	1.1125
7094	7094:i47:-	chr9:35703988-35704171:-	1	_TLN1	-0.0364058
7094	7094:i48:-	chr9:35703772-35703897:-	1	_TLN1	-0.0364058
7094	7094:i50:-	chr9:35700188-35700373:-	1	_TLN1	-0.0364058
7094	7094:i53:-	chr9:35699029-35699153:-	1	_TLN1	-0.0364058
7094	7094:i51:-	chr9:35699971-35700078:-	1	_TLN1	-0.0364058
7094	7094:i56:-	chr9:35698320-35698502:-	1	_TLN1	-0.0364058
7094	7094:i54:-	chr9:35698805-35698930:-	1	_TLN1	-0.0364058
7094	7094:i52:-	chr9:35699353-35699458:-	1	_TLN1	-0.0364058
7094	7094:i49:-	chr9:35703557-35703673:-	1	_TLN1	-0.0364058
7094	7094:i45:-	chr9:35704666-35704812:-	1	_TLN1	-0.0364058
7094	7094:i46:-	chr9:35704329-35704495:-	1	_TLN1	-0.0364058
7094	7094:i57:-	chr9:35698041-35698169:-	1	_TLN1	-0.0364058
7094	7094:i55:-	chr9:35698614-35698676:-	1	_TLN1	-0.0364058
7103	7103:i5:-	chr12:71551710-71551779:-	-1	_TSPAN8	-2.85102
7106	7106:i5:+	chr11:844446-844587:+	-1	_TSPAN4	-0.405487
7108	7108:i1_4:+	chr11:64879326-64880337:+	1	_TM7SF2	-0.637587
7109	7109:i7:+	chr21:45479346-45480110:+	1	_TRAPPC10	0.544017
7111	7111:i11:+	chr9:100361916-100364025:+	1	_TMOD1	-2.23617
7113	7113:i4:-	chr21:42879877-42879992:-	1	_TMPRSS2	NA
7145	7145:i25:-	chr2:218723952-218724424:-	1	_TNS1	-2.10371
7145	7145:i30:-	chr2:218695090-218695113:-	-1	_TNS1	-2.10371
7145	7145:i31:-	chr2:218694567-218694605:-	-1	_TNS1	-2.10371
7148	7148:i1:-	chr6:32085364-32085471:-	1	_TNXB	-4.6682
7148	7148:i3:-	chr6:32084814-32084884:-	1	_TNXB	-4.6682
7148	7148:i4:-	chr6:32084481-32084592:-	1	_TNXB	-4.6682
7148	7148:i2:-	chr6:32085100-32085181:-	1	_TNXB	-4.6682
7153	7153:i33:-	chr17:38548320-38548363:-	1	_TOP2A	4.39911
7158	7158:i27:-	chr15:43707420-43708007:-	1	_TP53BP1	-0.446029
7158	7158:i21:-	chr15:43714053-43714324:-	1	_TP53BP1	-0.446029
7158	7158:i23:-	chr15:43712503-43712933:-	1	_TP53BP1	-0.446029
7158	7158:i28:-	chr15:43705317-43705532:-	1	_TP53BP1	-0.446029
7158	7158:i22:-	chr15:43713223-43713372:-	1	_TP53BP1	-0.446029
7158	7158:i20:-	chr15:43720214-43720366:-	1	_TP53BP1	-0.446029
7158	7158:i24:-	chr15:43708423-43709414:-	1	_TP53BP1	-0.446029
7158	7158:i32:-	chr15:43700141-43700286:-	1	_TP53BP1	-0.446029
7158	7158:i31:-	chr15:43701095-43701294:-	1	_TP53BP1	-0.446029
7158	7158:i33:-	chr15:43699412-43699768:-	1	_TP53BP1	-0.446029
7158	7158:i19:-	chr15:43724392-43724875:-	1	_TP53BP1	-0.446029
7158	7158:i30:-	chr15:43701845-43701939:-	1	_TP53BP1	-0.446029
7161	7161:i4:+	chr1:3607236-3607508:+	-1	_TP73	-0.543866
7163	7163:i3:-	chr8:80992550-80993010:-	-1	_TPD52	1.77152
7165	7165:i10:+	chr20:62517369-62517395:+	-1	_TPD52L2	1.09235
7167	7167:i2:+	chr12:6977278-6977673:+	-1	_TPI1	2.04107
7168	7168:i10:+	chr15:63353912-63353987:+	-1	_TPM1	NA
7168	7168:i3:+	chr15:63335905-63336030:+	-1	_TPM1	NA
7168	7168:i17:+	chr15:63362069-63362831:+	-1	_TPM1	NA
7169	7169:i8:-	chr9:35684729-35684804:-	1	_TPM2	0.0841009
7169	7169:i11:-	chr9:35682923-35683238:-	-1	_TPM2	0.0841009
7170	7170:i19:-	chr1:154134289-154140416:-	-1	_TPM3	1.71298
7170	7170:i14:-	chr1:154143889-154143964:-	-1	_TPM3	1.71298
7171	7171:i4:+	chr19:16191823-16191885:+	-1	_TPM4	0.75406
7181	7181:i12_13:-	chr12:95424185-95424649:-	1	_NR2C1	-0.154704
7182	7182:i1:+	chr3:14989236-14989413:+	1	_NR2C2	-0.112947
7185	7185:i2:-	chr9:123688828-123689173:-	-1	_TRAF1	1.51974
7186	7186:i2:+	chr9:139777119-139777162:+	1	_TRAF2	1.57498
7188	7188:i14:+	chr1:211545470-211548286:+	1	_TRAF5	0.147488
7226	7226:i35:+	chr21:45855014-45855100:+	1	_TRPM2	0.899775
7226	7226:i37:+	chr21:45858950-45859051:+	1	_TRPM2	0.899775
7226	7226:i38:+	chr21:45860672-45860788:+	1	_TRPM2	0.899775
7226	7226:i32:+	chr21:45846543-45846619:+	1	_TRPM2	0.899775
7226	7226:i36:+	chr21:45856945-45857050:+	1	_TRPM2	0.899775
7226	7226:i30:+	chr21:45845412-45845710:+	1	_TRPM2	0.899775
7226	7226:i39:+	chr21:45861575-45862964:+	1	_TRPM2	0.899775
7248	7248:i17:-	chr9:135785198-135786079:-	1	_TSC1	-0.316275
7249	7249:i27:+	chr16:2127599-2127727:+	1	_TSC2	-0.0292238
7264	7264:i2:-	chr8:144699598-144699622:-	1	_TSTA3	2.12581
7266	7266:i13:-	chr17:40139695-40139712:-	-1	_DNAJC7	0.813907
7273	7273:i339:-	chr2:179414713-179415000:-	1	_TTN	-1.1493
7273	7273:i357:-	chr2:179402069-179402644:-	1	_TTN	-1.1493
7273	7273:i351:-	chr2:179406991-179407290:-	1	_TTN	-1.1493
7273	7273:i326:-	chr2:179441650-179442237:-	1	_TTN	-1.1493
7273	7273:i311:-	chr2:179449799-179450074:-	1	_TTN	-1.1493
7273	7273:i218:-	chr2:179511212-179511286:-	-1	_TTN	-1.1493
7273	7273:i328:-	chr2:179424038-179441143:-	1	_TTN	-1.1493
7273	7273:i75:-	chr2:179588583-179588870:-	-1	_TTN	-1.1493
7273	7273:i356:-	chr2:179403267-179403566:-	1	_TTN	-1.1493
7273	7273:i353:-	chr2:179404795-179405097:-	1	_TTN	-1.1493
7273	7273:i74:-	chr2:179588987-179589265:-	-1	_TTN	-1.1493
7273	7273:i343:-	chr2:179411327-179411632:-	1	_TTN	-1.1493
7273	7273:i355:-	chr2:179403673-179403978:-	1	_TTN	-1.1493
7273	7273:i350:-	chr2:179407389-179407676:-	1	_TTN	-1.1493
7273	7273:i354:-	chr2:179404109-179404693:-	1	_TTN	-1.1493
7273	7273:i348:-	chr2:179408561-179408842:-	1	_TTN	-1.1493
7273	7273:i327:-	chr2:179441256-179441558:-	1	_TTN	-1.1493
7273	7273:i360:-	chr2:179394968-179400576:-	1	_TTN	-1.1493
7273	7273:i321:-	chr2:179444288-179444575:-	1	_TTN	-1.1493
7273	7273:i349:-	chr2:179407796-179408389:-	1	_TTN	-1.1493
7273	7273:i319:-	chr2:179445049-179445336:-	1	_TTN	-1.1493
7273	7273:i325:-	chr2:179442329-179442625:-	1	_TTN	-1.1493
7273	7273:i312:-	chr2:179449396-179449695:-	1	_TTN	-1.1493
7273	7273:i340:-	chr2:179414297-179414596:-	1	_TTN	-1.1493
7273	7273:i322:-	chr2:179443533-179444120:-	1	_TTN	-1.1493
7273	7273:i324:-	chr2:179442715-179442912:-	1	_TTN	-1.1493
7273	7273:i352:-	chr2:179406009-179406311:-	1	_TTN	-1.1493
7273	7273:i346:-	chr2:179410115-179410420:-	1	_TTN	-1.1493
7273	7273:i345:-	chr2:179410547-179410843:-	1	_TTN	-1.1493
7273	7273:i338:-	chr2:179415694-179415987:-	1	_TTN	-1.1493
7273	7273:i347:-	chr2:179408928-179409233:-	1	_TTN	-1.1493
7273	7273:i320:-	chr2:179444666-179444956:-	1	_TTN	-1.1493
7273	7273:i344:-	chr2:179410939-179411229:-	1	_TTN	-1.1493
7273	7273:i341:-	chr2:179412134-179414200:-	1	_TTN	-1.1493
7273	7273:i342:-	chr2:179411730-179412032:-	1	_TTN	-1.1493
7273	7273:i323:-	chr2:179443338-179443442:-	1	_TTN	-1.1493
7275	7275:i7:+	chr11:8115593-8115736:+	-1	_TUB	-0.379326
7289	7289:i1:+	chr12:2986365-2986448:+	1	_TULP3	0.496037
7290	7290:i8:-	chr22:19392986-19393054:-	-1	_HIRA	0.358192
7296	7296:i27:+	chr12:104742131-104744085:+	1	_TXNRD1	0.692364
7296	7296:i4:+	chr12:104645305-104645456:+	-1	_TXNRD1	0.692364
7297	7297:i5:-	chr19:10478971-10479094:-	-1	_TYK2	0.858159
7297	7297:i3:-	chr19:10490291-10490455:-	-1	_TYK2	0.858159
7297	7297:i4:-	chr19:10488890-10489102:-	-1	_TYK2	0.858159
7297	7297:i6:-	chr19:10478731-10478878:-	-1	_TYK2	0.858159
7297	7297:i1_2:-	chr19:10491056-10491277:-	-1	_TYK2	0.858159
7307	7307:i6:-	chr21:44517750-44521542:-	-1	_U2AF1	1.40518
7322	7322:i2:+	chr5:138941829-138941992:+	1	_UBE2D2	0.532419
7323	7323:i1:-	chr4:103789872-103790032:-	1	_UBE2D3	0.392194
7324	7324:i3:+	chr3:23851934-23852019:+	1	_UBE2E1	0.716134
7327	7327:i2:-	chr21:46221199-46221313:-	1	_UBE2G2	0.542982
7335	7335:i1_4:-	chr20:48732022-48732496:-	-1	_UBE2V1	0.791162
7353	7353:i13_16:-	chr22:19437464-19442353:-	-1	_UFD1L	1.0342
7355	7355:i11:-	chrX:48760459-48760742:-	-1	_SLC35A2	1.74572
7374	7374:i1:+	chr12:109535399-109535616:+	1	_UNG	0.740827
7378	7378:i12:+	chr7:48143379-48143567:+	-1	_UPP1	1.23786
7381	7381:i6:-	chr8:97243454-97243743:-	1	_UQCRB	0.597718
7388	7388:i3:+	chr1:46775569-46775716:+	-1	_UQCRH	1.71055
7398	7398:i3:+	chr1:62902383-62903071:+	1	_USP1	0.941334
7402	7402:i4:+	chr6:144743014-144743106:+	-1	_UTRN	-1.53294
7402	7402:i3:+	chr6:144724259-144724320:+	-1	_UTRN	-1.53294
7405	7405:i20:+	chr11:75848238-75848496:+	-1	_UVRAG	0.077907
7414	7414:i24:+	chr10:75871667-75871870:+	-1	_VCL	-0.367682
7417	7417:i7:+	chr10:76977646-76977749:+	-1	_VDAC2	0.700492
7421	7421:i3:-	chr12:48293620-48293741:-	1	_VDR	0.348311
7433	7433:i5:+	chr3:42555241-42555346:+	-1	_VIPR1	-1.84018
7436	7436:i17:+	chr9:2651415-2651498:+	-1	_VLDLR	0.151765
7444	7444:i10:+	chr2:58285487-58285623:+	-1	_VRK2	1.1089
7464	7464:i1:-	chr9:100954841-100954956:-	1	_CORO2A	0.62104
7465	7465:i2:+	chr11:9596234-9596922:+	-1	_WEE1	-0.61193
7466	7466:i1:+	chr4:6271577-6271741:+	1	_WFS1	-0.469662
7485	7485:i2:+	chr21:40759692-40759781:+	1	_WRB	0.401723
7485	7485:i1:+	chr21:40752213-40752412:+	-1	_WRB	0.401723
7490	7490:i1:-	chr11:32456246-32457081:-	-1	_WT1	NA
7494	7494:i1:-	chr22:29196286-29196560:-	1	_XBP1	-1.75593
7514	7514:i8:-	chr2:61752405-61752468:-	-1	_XPO1	0.529317
7525	7525:i1:-	chr18:812385-812542:-	-1	_YES1	0.845232
7531	7531:i2:-	chr17:1273003-1273035:-	-1	_YWHAE	0.539307
7534	7534:i5:-	chr8:101963414-101963560:-	1	_YWHAZ	1.25821
7567	7567:i3:-	chr16:71518492-71518651:-	-1	_ZNF19	-0.921573
7567	7567:i4:-	chr16:71515985-71516046:-	-1	_ZNF19	-0.921573
7581	7581:i12:+	chr10:38328341-38328420:+	1	_ZNF33A	NA
7596	7596:i11:-	chr19:44416776-44419352:-	1	_ZNF45	-0.413203
7596	7596:i1:-	chr19:44439076-44439411:-	1	_ZNF45	-0.413203
7675	7675:i2:-	chr19:9694862-9695024:-	1	_ZNF121	0.283861
7678	7678:i9:-	chr1:247285277-247287173:-	-1	_ZNF124	1.70639
7733	7733:i9:-	chr19:44979859-44982363:-	1	_ZNF180	-0.215969
7739	7739:i13:+	chrX:152091264-152091353:+	-1	_ZNF185	-0.000870572
7756	7756:i11:+	chr17:30693684-30693776:+	-1	_ZNF207	0.642952
7756	7756:i17:+	chr17:30700418-30700472:+	-1	_ZNF207	0.642952
7756	7756:i18:+	chr17:30704937-30707975:+	-1	_ZNF207	0.642952
7763	7763:i1:-	chr9:74979612-74980163:-	1	_ZFAND5	-0.0978537
7784	7784:i11:+	chr7:76071159-76071388:+	-1	_ZP3	1.76181
7784	7784:i9:+	chr7:76069567-76069658:+	-1	_ZP3	1.76181
7784	7784:i10:+	chr7:76069792-76069928:+	-1	_ZP3	1.76181
7786	7786:i16:-	chr12:53874276-53875064:-	1	_MAP3K12	-0.927776
7791	7791:i5:+	chr7:143079103-143079184:+	-1	_ZYX	0.501286
7799	7799:i13:+	chr1:14113010-14114574:+	1	_PRDM2	-0.293798
7812	7812:i3:-	chr1:115284148-115284294:-	-1	_CSDE1	-0.0343313
7818	7818:i3:+	chr1:155678824-155678916:+	-1	_DAP3	1.39975
7840	7840:i5:+	chr2:73651558-73652030:+	-1	_ALMS1	0.737181
7840	7840:i6:+	chr2:73653581-73653681:+	-1	_ALMS1	0.737181
7840	7840:i8:+	chr2:73675090-73681194:+	-1	_ALMS1	0.737181
7840	7840:i3:+	chr2:73646251-73646446:+	-1	_ALMS1	0.737181
7840	7840:i1:+	chr2:73612886-73613320:+	-1	_ALMS1	0.737181
7840	7840:i7:+	chr2:73659326-73659419:+	-1	_ALMS1	0.737181
7840	7840:i4:+	chr2:73649985-73650102:+	-1	_ALMS1	0.737181
7846	7846:i6:-	chr12:49578578-49579773:-	1	_TUBA1A	0.239125
7866	7866:i1:-	chr3:50330324-50330349:-	1	_IFRD2	1.21527
7867	7867:i2:+	chr3:50650279-50650373:+	-1	_MAPKAPK3	0.808864
7867	7867:i3:+	chr3:50651223-50651449:+	-1	_MAPKAPK3	0.808864
7874	7874:i6:-	chr16:9023226-9023400:-	-1	_USP7	0.642828
7879	7879:i1:+	chr3:128444979-128445202:+	1	_RAB7A	0.670082
7881	7881:i4:+	chr3:156139405-156139448:+	-1	_KCNAB1	-1.44062
7881	7881:i1:+	chr3:155838337-155838675:+	-1	_KCNAB1	-1.44062
7905	7905:i5:-	chr5:112228147-112228514:-	1	_REEP5	-0.331106
7905	7905:i7:-	chr5:112212081-112214532:-	-1	_REEP5	-0.331106
7919	7919:i7:-	chr6:31506717-31506836:-	-1	_DDX39B	0.548102
7920	7920:i5:-	chr6:31670389-31670850:-	-1	_ABHD16A	1.16259
7942	7942:i2:-	chr6:41703088-41703265:-	1	_TFEB	0.502975
7991	7991:i10:+	chr8:15615300-15615364:+	-1	_TUSC3	0.763125
7994	7994:i20:-	chr8:41786997-41792385:-	1	_KAT6A	-0.66125
7994	7994:i3:-	chr8:41907094-41907225:-	1	_KAT6A	-0.66125
8021	8021:i35:+	chr9:134077034-134077104:+	1	_NUP214	-0.110193
8021	8021:i34:+	chr9:134072603-134074402:+	1	_NUP214	-0.110193
8021	8021:i40:+	chr9:134106017-134106156:+	1	_NUP214	-0.110193
8021	8021:i36:+	chr9:134090599-134090755:+	1	_NUP214	-0.110193
8021	8021:i37:+	chr9:134098165-134098317:+	1	_NUP214	-0.110193
8021	8021:i41:+	chr9:134107671-134107695:+	1	_NUP214	-0.110193
8021	8021:i39:+	chr9:134105050-134105212:+	1	_NUP214	-0.110193
8021	8021:i38:+	chr9:134103547-134103718:+	1	_NUP214	-0.110193
8021	8021:i42:+	chr9:134108841-134109091:+	1	_NUP214	-0.110193
8028	8028:i1_2:+	chr10:21823101-21823449:+	1	_MLLT10	0.134159
8028	8028:i3:+	chr10:21823574-21823733:+	1	_MLLT10	0.134159
8028	8028:i31:+	chr10:22027358-22027489:+	-1	_MLLT10	0.134159
8028	8028:i7:+	chr10:21845572-21846114:+	1	_MLLT10	0.134159
8028	8028:i6:+	chr10:21840745-21840850:+	1	_MLLT10	0.134159
8029	8029:i68:-	chr10:16870804-16871039:-	1	_CUBN	-1.395
8029	8029:i69:-	chr10:16865965-16867081:-	1	_CUBN	-1.395
8034	8034:i1:-	chr10:70287003-70287280:-	-1	_SLC25A16	-0.245334
8034	8034:i2:-	chr10:70276841-70277022:-	1	_SLC25A16	-0.245334
8065	8065:i1:+	chr11:107879408-107880098:+	1	_CUL5	-0.163632
8073	8073:i6:-	chr1:32372022-32374561:-	-1	_PTP4A2	0.438501
8079	8079:i1:-	chr12:6876307-6876641:-	-1	_MLF2	1.48633
8087	8087:i2:+	chr3:180632440-180632783:+	-1	_FXR1	0.492544
8099	8099:i3:-	chr12:123755434-123755649:-	-1	_CDK2AP1	2.07124
8131	8131:i6:-	chr16:174936-175072:-	-1	_NPRL3	0.940234
8140	8140:i10:-	chr16:87863629-87866631:-	1	_SLC7A5	2.89007
8192	8192:i1:+	chr19:6361463-6361783:+	1	_CLPP	1.09697
8202	8202:i1:+	chr20:46130601-46130763:+	1	_NCOA3	-0.0107231
8208	8208:i1:+	chr21:37757689-37757749:+	1	_CHAF1B	2.53146
8216	8216:i2:+	chr22:21334309-21334413:+	1	_LZTR1	0.373436
8216	8216:i1:+	chr22:21333751-21333991:+	1	_LZTR1	0.373436
8228	8228:i8:-	chrX:7866804-7868858:-	-1	_PNPLA4	-0.262209
8228	8228:i1:-	chrX:7895727-7895780:-	-1	_PNPLA4	-0.262209
8241	8241:i23:+	chrX:47044701-47044766:+	1	_RBM10	0.846536
8241	8241:i27:+	chrX:47045657-47045786:+	1	_RBM10	0.846536
8241	8241:i26:+	chrX:47045464-47045570:+	1	_RBM10	0.846536
8241	8241:i24:+	chrX:47044841-47045029:+	1	_RBM10	0.846536
8241	8241:i22:+	chrX:47044454-47044603:+	1	_RBM10	0.846536
8241	8241:i25:+	chrX:47045115-47045189:+	1	_RBM10	0.846536
8293	8293:i8:+	chr5:70212768-70214357:+	-1	_SERF1A	0.770979
8293	8293:i4:+	chr5:69337351-69338940:+	-1	_SERF1A	0.770979
8309	8309:i11:-	chr3:58510153-58510332:-	1	_ACOX2	-3.81942
8309	8309:i10:-	chr3:58512193-58512383:-	1	_ACOX2	-3.81942
8309	8309:i14:-	chr3:58494620-58494752:-	1	_ACOX2	-3.81942
8309	8309:i12:-	chr3:58508223-58508328:-	1	_ACOX2	-3.81942
8309	8309:i15:-	chr3:58490863-58491013:-	1	_ACOX2	-3.81942
8309	8309:i13:-	chr3:58502933-58503150:-	1	_ACOX2	-3.81942
8317	8317:i2:+	chr1:91966665-91966860:+	-1	_CDC7	2.87387
8379	8379:i1:-	chr7:2272507-2272583:-	1	_MAD1L1	0.985385
8379	8379:i21:-	chr7:1979724-1980185:-	1	_MAD1L1	0.985385
8394	8394:i4:+	chr1:151196847-151196882:+	-1	_PIP5K1A	1.0948
8396	8396:i9:-	chr17:36932226-36932330:-	1	_PIP4K2B	-0.524242
8396	8396:i8:-	chr17:36932851-36932878:-	1	_PIP4K2B	-0.524242
8398	8398:i6:-	chr22:38540903-38540985:-	-1	_PLA2G6	-0.461866
8404	8404:i5:-	chr4:88418283-88418391:-	-1	_SPARCL1	-2.22109
8405	8405:i3:-	chr17:47745389-47745440:-	-1	_SPOP	-0.123288
8409	8409:i1_3:-	chrX:47518229-47518579:-	1	_UXT	0.552297
8412	8412:i8:-	chr1:94079404-94079702:-	-1	_BCAR3	NA
8416	8416:i13:+	chr1:150967053-150967175:+	1	_ANXA9	NA
8416	8416:i14:+	chr1:150967736-150968114:+	1	_ANXA9	NA
8424	8424:i2:+	chr11:27062763-27063025:+	-1	_BBOX1	-0.805368
8425	8425:i14:+	chr19:41114126-41114275:+	-1	_LTBP4	-1.13734
8425	8425:i10:+	chr19:41111635-41111737:+	-1	_LTBP4	-1.13734
8425	8425:i11:+	chr19:41112139-41112213:+	-1	_LTBP4	-1.13734
8425	8425:i9:+	chr19:41111311-41111558:+	-1	_LTBP4	-1.13734
8425	8425:i16:+	chr19:41115436-41115567:+	-1	_LTBP4	-1.13734
8425	8425:i8:+	chr19:41110941-41111132:+	-1	_LTBP4	-1.13734
8434	8434:i12_13:+	chr9:36085172-36086182:+	1	_RECK	-1.68281
8438	8438:i20:+	chr1:46743744-46744145:+	-1	_RAD54L	4.31829
8443	8443:i3:+	chr1:231393968-231394055:+	-1	_GNPAT	0.913021
8449	8449:i11:-	chr6:30629533-30629760:-	-1	_DHX16	NA
8450	8450:i24:-	chrX:119658446-119660711:-	1	_CUL4B	NA
8451	8451:i2:+	chr13:113863931-113864089:+	1	_CUL4A	0.369038
8454	8454:i1:+	chr7:148395006-148395370:+	1	_CUL1	0.708349
8459	8459:i2:-	chr22:26961190-26961370:-	-1	_TPST2	0.0674669
8470	8470:i22:-	chr4:186560031-186560189:-	1	_SORBS2	-0.531204
8470	8470:i23:-	chr4:186559233-186559316:-	1	_SORBS2	-0.531204
8470	8470:i24:-	chr4:186556509-186556565:-	1	_SORBS2	-0.531204
8470	8470:i17:-	chr4:186577769-186578123:-	-1	_SORBS2	-0.531204
8481	8481:i7:+	chrX:13758208-13758332:+	-1	_OFD1	0.0820854
8490	8490:i1:-	chr1:163291412-163291581:-	1	_RGS5	-1.345
8490	8490:i3:-	chr1:163276023-163276119:-	1	_RGS5	-1.345
8490	8490:i4:-	chr1:163273996-163275103:-	1	_RGS5	-1.345
8490	8490:i2:-	chr1:163288972-163289081:-	1	_RGS5	-1.345
8495	8495:i33:+	chr11:7677958-7678358:+	-1	_PPFIBP2	0.327851
8495	8495:i4:+	chr11:7597998-7598869:+	-1	_PPFIBP2	0.327851
8496	8496:i35:+	chr12:27845729-27848497:+	1	_PPFIBP1	-0.692523
8496	8496:i11:+	chr12:27808076-27808168:+	-1	_PPFIBP1	-0.692523
8498	8498:i6:-	chr19:5935696-5935850:-	-1	_RANBP3	NA
8500	8500:i26:+	chr11:70211479-70211541:+	1	_PPFIA1	NA
8501	8501:i2:-	chr11:57282254-57282358:-	1	_SLC43A1	-0.661319
8509	8509:i1:-	chr10:75571232-75571589:-	1	_NDST2	0.0506748
8522	8522:i4:-	chr17:9939751-9940064:-	-1	_GAS7	-0.637179
8522	8522:i1:-	chr17:10101525-10101868:-	1	_GAS7	-0.637179
8522	8522:i2:-	chr17:10017759-10017870:-	-1	_GAS7	-0.637179
8525	8525:i2:+	chr11:46366817-46367135:+	-1	_DGKZ	1.00885
8537	8537:i11:-	chr20:52591928-52591969:-	-1	_BCAS1	-3.09623
8537	8537:i8:-	chr20:52611551-52611595:-	-1	_BCAS1	-3.09623
8539	8539:i18:+	chr11:43363978-43366080:+	1	_API5	0.181581
8546	8546:i24:-	chr5:77334867-77335098:-	1	_AP3B1	-0.0868928
8546	8546:i21:-	chr5:77406031-77406178:-	1	_AP3B1	-0.0868928
8546	8546:i20:-	chr5:77409576-77409747:-	1	_AP3B1	-0.0868928
8546	8546:i27:-	chr5:77311234-77311372:-	1	_AP3B1	-0.0868928
8546	8546:i25:-	chr5:77330185-77330269:-	1	_AP3B1	-0.0868928
8546	8546:i26:-	chr5:77316516-77316613:-	1	_AP3B1	-0.0868928
8546	8546:i22:-	chr5:77396777-77396849:-	1	_AP3B1	-0.0868928
8546	8546:i18:-	chr5:77423854-77423984:-	1	_AP3B1	-0.0868928
8546	8546:i23:-	chr5:77385217-77385323:-	1	_AP3B1	-0.0868928
8546	8546:i19:-	chr5:77411950-77412058:-	1	_AP3B1	-0.0868928
8546	8546:i28:-	chr5:77298150-77298879:-	1	_AP3B1	-0.0868928
8548	8548:i10:+	chr1:169365132-169365780:+	-1	_BLZF1	0.672935
8559	8559:i16:+	chr10:13689133-13689276:+	-1	_PRPF18	NA
8559	8559:i17:+	chr10:13690085-13690230:+	-1	_PRPF18	NA
8559	8559:i19:+	chr10:13697378-13697929:+	-1	_PRPF18	NA
8559	8559:i14:+	chr10:13680853-13680923:+	-1	_PRPF18	NA
8559	8559:i15:+	chr10:13686917-13687136:+	-1	_PRPF18	NA
8562	8562:i8:+	chr12:123253581-123255953:+	1	_DENR	0.606053
8563	8563:i12:-	chr22:29927067-29927099:-	-1	_THOC5	0.733771
8563	8563:i2:-	chr22:29949437-29949644:-	1	_THOC5	0.733771
8566	8566:i3:+	chr21:45152020-45152528:+	-1	_PDXK	1.95008
8566	8566:i5:+	chr21:45156835-45158742:+	-1	_PDXK	1.95008
8566	8566:i14:+	chr21:45175832-45182188:+	-1	_PDXK	1.95008
8567	8567:i19:+	chr11:47310519-47310578:+	-1	_MADD	-0.248693
8573	8573:i20:-	chrX:41416285-41416353:-	1	_CASK	0.696954
8575	8575:i6:-	chr2:179310153-179310262:-	-1	_PRKRA	0.608054
8604	8604:i5:-	chr2:172704683-172704786:-	-1	_SLC25A12	-0.0122471
8607	8607:i13:-	chr3:127783628-127784063:-	-1	_RUVBL1	1.81253
8607	8607:i1:-	chr3:127872046-127872757:-	-1	_RUVBL1	1.81253
8621	8621:i8:+	chr7:40100419-40102526:+	-1	_CDK13	0.309573
8621	8621:i11:+	chr7:40108909-40109667:+	-1	_CDK13	0.309573
8621	8621:i1:+	chr7:39989959-39991451:+	1	_CDK13	0.309573
8622	8622:i2:+	chr5:76607819-76607878:+	-1	_PDE8B	-3.7217
8625	8625:i1:+	chr19:19303008-19303363:+	-1	_RFXANK	1.39741
8635	8635:i2:-	chr6:167369585-167370077:-	1	_RNASET2	1.12453
8645	8645:i5:-	chr6:39156747-39159531:-	1	_KCNK5	3.05933
8646	8646:i3:+	chr3:184098864-184098918:+	-1	_CHRD	-1.16313
8650	8650:i16:-	chr14:73745989-73746132:-	1	_NUMB	-0.415899
8659	8659:i3:-	chr1:19216506-19216599:-	-1	_ALDH4A1	-1.14843
8665	8665:i1:+	chr11:8008445-8009263:+	1	_EIF3F	-0.0388085
8674	8674:i12:-	chr1:171669296-171671224:-	-1	_VAMP4	0.194861
8674	8674:i10_11:-	chr1:171669296-171673674:-	-1	_VAMP4	0.194861
8677	8677:i1:-	chr19:13260953-13261188:-	1	_STX10	1.18071
8704	8704:i3:+	chr1:44446177-44446286:+	1	_B4GALT2	1.43209
8704	8704:i2:+	chr1:44445608-44445718:+	1	_B4GALT2	1.43209
8706	8706:i6:-	chr3:160820901-160820993:-	-1	_B3GALNT1	0.945866
8726	8726:i10:+	chr11:85981125-85981199:+	1	_EED	0.733567
8729	8729:i37:+	chr10:104139041-104139191:+	1	_GBF1	0.0147129
8729	8729:i38:+	chr10:104139278-104139408:+	1	_GBF1	0.0147129
8729	8729:i43:+	chr10:104141813-104142656:+	1	_GBF1	0.0147129
8729	8729:i41:+	chr10:104140263-104140443:+	1	_GBF1	0.0147129
8729	8729:i39:+	chr10:104139610-104139711:+	1	_GBF1	0.0147129
8729	8729:i36:+	chr10:104136692-104136897:+	1	_GBF1	0.0147129
8729	8729:i42:+	chr10:104140884-104141012:+	1	_GBF1	0.0147129
8732	8732:i17:-	chr6:89319989-89322601:-	1	_RNGTT	0.416656
8733	8733:i1:+	chr8:145137524-145137707:+	1	_GPAA1	1.12268
8736	8736:i13:-	chr18:3149143-3149199:-	-1	_MYOM1	-3.01261
8737	8737:i1:+	chr6:3064122-3064293:+	1	_RIPK1	0.0675601
8737	8737:i6:+	chr6:3082781-3082894:+	-1	_RIPK1	0.0675601
8742	8742:i6:+	chr17:7456904-7457142:+	1	_TNFSF12	-0.518497
8743	8743:i6:-	chr3:172223298-172224709:-	1	_TNFSF10	-0.592782
8760	8760:i2:+	chr20:5108796-5109396:+	-1	_CDS2	0.250786
8760	8760:i16:+	chr20:5170748-5178533:+	-1	_CDS2	0.250786
8763	8763:i6_8:-	chr6:109687717-109690220:-	1	_CD164	-0.365703
8766	8766:i6_7:+	chr15:66180039-66184329:+	-1	_RAB11A	0.453934
8767	8767:i2:+	chr8:90775057-90775210:+	-1	_RIPK2	1.99548
8773	8773:i8:+	chr15:42823611-42825259:+	1	_SNAP23	-0.18095
8775	8775:i4:-	chr19:47999030-48000171:-	-1	_NAPA	0.537814
8776	8776:i17:+	chrX:149919502-149919712:+	1	_MTMR1	0.445163
8780	8780:i16:+	chr18:21061136-21063099:+	1	_RIOK3	0.36739
8794	8794:i1:+	chr8:22960327-22960694:+	1	_TNFRSF10C	-1.3435
8803	8803:i1:-	chr13:48611742-48612125:-	1	_SUCLA2	-0.456204
8805	8805:i1:+	chr7:138145079-138145657:+	1	_TRIM24	0.78629
8816	8816:i9:-	chr14:69555921-69557873:-	1	_DCAF5	-0.524358
8821	8821:i8:-	chr4:143350326-143350370:-	-1	_INPP4B	-2.48425
8825	8825:i4:-	chr12:81241878-81241954:-	-1	_LIN7A	-3.08404
8844	8844:i17:+	chr17:25928386-25928427:+	1	_KSR1	-0.185003
8859	8859:i15:+	chr6:31950082-31950280:+	-1	_STK19	0.992642
8859	8859:i16:+	chr6:31950495-31950696:+	-1	_STK19	0.992642
8861	8861:i2:-	chr10:103874163-103874723:-	1	_LDB1	0.304599
8871	8871:i2_3:+	chr6:158438080-158438322:+	1	_SYNJ2	-0.136827
8871	8871:i1:+	chr6:158402888-158403120:+	1	_SYNJ2	-0.136827
8877	8877:i3:+	chr17:74377618-74377739:+	-1	_SPHK1	1.52341
8879	8879:i3:+	chr10:72579940-72580240:+	1	_SGPL1	0.41849
8879	8879:i18:+	chr10:72636952-72640932:+	1	_SGPL1	0.41849
8879	8879:i10:+	chr10:72628943-72629181:+	-1	_SGPL1	0.41849
8880	8880:i23:-	chr1:78413138-78413237:-	-1	_FUBP1	0.823963
8880	8880:i3:-	chr1:78434706-78434768:-	-1	_FUBP1	0.823963
8880	8880:i24:-	chr1:78412167-78412261:-	-1	_FUBP1	0.823963
8883	8883:i2:-	chr16:66861883-66861980:-	-1	_NAE1	0.9288
8884	8884:i3:-	chr2:27434579-27434620:-	1	_SLC5A6	1.37455
8893	8893:i1:+	chr3:183852810-183853368:+	1	_EIF2B5	NA
8893	8893:i9:+	chr3:183857868-183858009:+	-1	_EIF2B5	NA
8893	8893:i5:+	chr3:183855408-183855863:+	-1	_EIF2B5	NA
8893	8893:i7:+	chr3:183855954-183856034:+	-1	_EIF2B5	NA
8895	8895:i18:+	chr8:87570516-87573726:+	1	_CPNE3	0.083457
8897	8897:i20:+	chr22:30419446-30419472:+	-1	_MTMR3	-0.525537
8898	8898:i7:-	chr11:95615538-95615660:-	-1	_MTMR2	0.847614
8899	8899:i16_24:+	chr6:4060647-4065217:+	1	_PRPF4B	0.120029
8904	8904:i8:-	chr20:34246852-34246936:-	-1	_CPNE1	NA
8904	8904:i10:-	chr20:34243124-34243266:-	-1	_CPNE1	NA
8905	8905:i8:-	chrX:15849325-15849691:-	1	_AP1S2	NA
8913	8913:i44_46:+	chr17:48703378-48704832:+	1	_CACNA1G	-5.96955
8916	8916:i1:+	chr4:89513574-89513725:+	-1	_HERC3	-0.83078
8926	8926:i5:+	chr15:25224683-25224789:+	-1	_SNURF	NA
8935	8935:i4:-	chr7:26897070-26897297:-	-1	_SKAP2	-0.810661
8938	8938:i40:+	chr16:1398380-1399442:+	1	_BAIAP3	-1.84554
8943	8943:i7:-	chr19:2129317-2129456:-	-1	_AP3D1	0.862904
8943	8943:i5:-	chr19:2132470-2132577:-	-1	_AP3D1	0.862904
8943	8943:i12:-	chr19:2121733-2121878:-	-1	_AP3D1	0.862904
8943	8943:i11:-	chr19:2123357-2123405:-	-1	_AP3D1	0.862904
[truncated: 3,820 more rows]

## Sheet: HN
Entrez	Exon	Coordinate	sign_hn	Symbol	lFC
25	25:i2:+	chr9:133710831-133710912:+	-1	_ABL1	0.237855
27	27:i13:-	chr1:179079716-179079980:-	-1	_ABL2	0.505508
28	28:i10:-	chr9:136130563-136131743:-	1	_ABO	NA
30	30:i1:-	chr3:38178356-38178733:-	-1	_ACAA1	0.414439
31	31:i65:-	chr17:35441927-35444374:-	1	_ACACA	0.335079
38	38:i6:+	chr11:108006797-108007666:+	-1	_ACAT1	-0.0549547
39	39:i2:+	chr6:160183511-160183811:+	-1	_ACAT2	1.54032
59	59:i1:-	chr10:90750696-90751147:-	1	_ACTA2	-1.15173
72	72:i2:+	chr2:74123879-74124441:+	-1	_ACTG2	-4.40386
91	91:i13:+	chr12:52387769-52390863:+	1	_ACVR1B	0.508
91	91:i6:+	chr12:52376470-52376592:+	-1	_ACVR1B	0.508
92	92:i1:+	chr2:148602086-148602275:+	1	_ACVR2A	-0.73829
93	93:i12:+	chr3:38524629-38534633:+	-1	_ACVR2B	0.94664
104	104:i4:+	chr21:46540709-46540874:+	1	_ADARB1	-0.00506952
109	109:i24:-	chr2:25042039-25042983:-	1	_ADCY3	-0.807788
109	109:i22:-	chr2:25044386-25044509:-	1	_ADCY3	-0.807788
109	109:i23:-	chr2:25043593-25043717:-	1	_ADCY3	-0.807788
118	118:i24:+	chr4:2928369-2928402:+	1	_ADD1	-0.158097
118	118:i21:+	chr4:2911066-2911158:+	-1	_ADD1	-0.158097
120	120:i2:+	chr10:111765722-111765909:+	-1	_ADD3	-1.22177
120	120:i18:+	chr10:111892063-111892158:+	1	_ADD3	-1.22177
120	120:i4:+	chr10:111767711-111768057:+	1	_ADD3	-1.22177
157	157:i14:+	chr22:26098809-26098958:+	-1	_ADRBK2	-0.479772
159	159:i7:-	chr1:244593333-244593401:-	-1	_ADSS	1.05889
159	159:i2:-	chr1:244613292-244613473:-	-1	_ADSS	1.05889
160	160:i23:+	chr19:50305238-50307797:+	1	_AP2A1	0.866863
160	160:i29:+	chr19:50308918-50309034:+	1	_AP2A1	0.866863
160	160:i28:+	chr19:50308710-50308833:+	1	_AP2A1	0.866863
160	160:i32:+	chr19:50309376-50309510:+	1	_AP2A1	0.866863
163	163:i20:+	chr17:33997876-33997917:+	-1	_AP2B1	NA
166	166:i1:-	chr19:3062698-3062964:-	-1	_AES	0.252782
196	196:i11:+	chr7:17382545-17385775:+	1	_AHR	-0.753969
204	204:i2:-	chr1:33497145-33497262:-	-1	_AK2	0.64237
204	204:i10:-	chr1:33473541-33476434:-	-1	_AK2	0.64237
207	207:i2:-	chr14:105260456-105260528:-	1	_AKT1	1.37427
208	208:i2:-	chr19:40785014-40785237:-	-1	_AKT2	0.26521
213	213:i1:+	chr4:74269972-74270123:+	-1	_ALB	-4.8485
213	213:i2:+	chr4:74270812-74270890:+	-1	_ALB	-4.8485
224	224:i4:+	chr17:19558594-19558700:+	-1	_ALDH3A2	-0.886298
226	226:i11:+	chr16:30078206-30078359:+	1	_ALDOA	1.54077
226	226:i9:+	chr16:30075818-30076105:+	-1	_ALDOA	1.54077
240	240:i14:+	chr10:45939564-45939734:+	1	_ALOX5	-0.319772
240	240:i10:+	chr10:45938486-45938664:+	1	_ALOX5	-0.319772
240	240:i12:+	chr10:45938864-45938985:+	1	_ALOX5	-0.319772
240	240:i13:+	chr10:45939176-45939276:+	1	_ALOX5	-0.319772
272	272:i6:+	chr11:10477481-10477949:+	1	_AMPD3	0.392189
273	273:i21:-	chr7:38457425-38457550:-	-1	_AMPH	0.384514
273	273:i16_17:-	chr7:38467438-38469177:-	1	_AMPH	0.384514
274	274:i12:-	chr2:127818172-127818216:-	-1	_BIN1	-1.06736
275	275:i5:-	chr3:49459415-49459482:-	1	_AMT	-1.98488
276	276:i9:-	chr1:104233916-104234015:-	-1	_AMY1A	-1.36443
280	280:i7:+	chr1:104089599-104089657:+	1	_AMY2B	-1.44237
280	280:i1:+	chr1:104078748-104078816:+	1	_AMY2B	-1.44237
280	280:i4:+	chr1:104085918-104086069:+	1	_AMY2B	-1.44237
280	280:i9:+	chr1:104094343-104094414:+	1	_AMY2B	-1.44237
280	280:i3:+	chr1:104083972-104084097:+	1	_AMY2B	-1.44237
280	280:i6:+	chr1:104088870-104088964:+	1	_AMY2B	-1.44237
280	280:i5:+	chr1:104087563-104087724:+	1	_AMY2B	-1.44237
280	280:i2:+	chr1:104079964-104080106:+	1	_AMY2B	-1.44237
280	280:i8:+	chr1:104093563-104093695:+	1	_AMY2B	-1.44237
287	287:i25:+	chr4:114214138-114214455:+	-1	_ANK2	-2.28482
288	288:i22:-	chr10:61941087-61941185:-	-1	_ANK3	0.368067
288	288:i10:-	chr10:62021617-62021715:-	-1	_ANK3	0.368067
288	288:i23:-	chr10:61932846-61932944:-	-1	_ANK3	0.368067
288	288:i24:-	chr10:61932658-61932756:-	-1	_ANK3	0.368067
288	288:i11:-	chr10:61994446-61994544:-	-1	_ANK3	0.368067
288	288:i12:-	chr10:61973170-61973268:-	-1	_ANK3	0.368067
288	288:i27:-	chr10:61926349-61926411:-	-1	_ANK3	0.368067
288	288:i6:-	chr10:62038808-62038906:-	-1	_ANK3	0.368067
288	288:i15:-	chr10:61962760-61962858:-	-1	_ANK3	0.368067
288	288:i16:-	chr10:61959887-61960021:-	-1	_ANK3	0.368067
288	288:i14:-	chr10:61965550-61965648:-	-1	_ANK3	0.368067
288	288:i9:-	chr10:62023593-62023778:-	-1	_ANK3	0.368067
288	288:i20:-	chr10:61955903-61956001:-	-1	_ANK3	0.368067
288	288:i7:-	chr10:62038532-62038630:-	-1	_ANK3	0.368067
288	288:i18:-	chr10:61958098-61958295:-	-1	_ANK3	0.368067
288	288:i13:-	chr10:61967794-61967991:-	-1	_ANK3	0.368067
288	288:i8:-	chr10:62029889-62029987:-	-1	_ANK3	0.368067
288	288:i19:-	chr10:61956285-61956383:-	-1	_ANK3	0.368067
288	288:i5:-	chr10:62039296-62039397:-	-1	_ANK3	0.368067
288	288:i1:-	chr10:62493021-62493284:-	-1	_ANK3	0.368067
288	288:i21:-	chr10:61946473-61946670:-	-1	_ANK3	0.368067
290	290:i1:-	chr15:90358004-90358072:-	-1	_ANPEP	-2.48062
302	302:i3:-	chr15:60689457-60689537:-	1	_ANXA2	0.816459
302	302:i2:-	chr15:60690070-60690185:-	-1	_ANXA2	0.816459
307	307:i4:+	chr2:70030525-70030647:+	-1	_ANXA4	0.602042
313	313:i21:-	chr7:36554078-36554196:-	-1	_AOAH	0.390328
318	318:i1:+	chr9:34329504-34329597:+	1	_NUDT2	0.497839
318	318:i2:+	chr9:34336227-34336339:+	-1	_NUDT2	0.497839
320	320:i6:-	chr9:72073072-72073104:-	-1	_APBA1	-2.07389
324	324:i19:+	chr5:112173250-112181936:+	1	_APC	-0.272839
332	332:i6:+	chr17:76212047-76212147:+	1	_BIRC5	4.85404
334	334:i17:+	chr11:130009465-130009550:+	-1	_APLP2	0.0160342
341	341:i1:+	chr19:45417577-45417746:+	-1	_APOC1	2.4404
351	351:i11:-	chr21:27369675-27369731:-	-1	_APP	-0.141019
355	355:i4:+	chr10:90751045-90751383:+	-1	_FAS	-0.375973
358	358:i15:+	chr7:30963065-30965131:+	-1	_AQP1	-0.492549
358	358:i13:+	chr7:30961681-30961845:+	-1	_AQP1	-0.492549
358	358:i14:+	chr7:30962179-30962259:+	-1	_AQP1	-0.492549
358	358:i7_8:+	chr7:30951415-30951908:+	-1	_AQP1	-0.492549
367	367:i8:+	chrX:66914515-66915580:+	1	_AR	0.937913
373	373:i11_15:-	chr5:64885507-64887775:-	1	_TRIM23	-0.472451
392	392:i1:-	chr11:46722101-46722215:-	-1	_ARHGAP1	0.794777
393	393:i7:-	chrX:153185021-153185140:-	-1	_ARHGAP4	0.468952
395	395:i2:-	chrX:11445668-11445893:-	1	_ARHGAP6	-1.28842
395	395:i7:-	chrX:11215045-11215116:-	-1	_ARHGAP6	-1.28842
400	400:i8:-	chr12:101786903-101789448:-	-1	_ARL1	0.881702
405	405:i7:-	chr1:150814900-150814944:-	-1	_ARNT	NA
406	406:i7:+	chr11:13376773-13376843:+	-1	_ARNTL	0.0915766
408	408:i13:-	chr11:74982745-74982768:-	-1	_ARRB1	-0.855504
409	409:i1:+	chr17:4613789-4614039:+	1	_ARRB2	0.354748
412	412:i1:+	chrX:7065293-7065643:+	1	_STS	-0.126354
415	415:i1:-	chrX:2886190-2886286:-	-1	_ARSE	0.571362
421	421:i20:-	chr22:19958739-19958858:-	1	_ARVCF	0.417927
427	427:i1:-	chr8:17942185-17942507:-	-1	_ASAH1	0.103993
440	440:i3:-	chr7:97501031-97501477:-	-1	_ASNS	1.36346
460	460:i1:-	chr1:177133530-177134024:-	1	_ASTN1	-7.26877
460	460:i28:-	chr1:176830203-176833657:-	1	_ASTN1	-7.26877
473	473:i11:-	chr1:8568686-8568734:-	1	_RERE	-0.569358
473	473:i13:-	chr1:8555123-8555222:-	1	_RERE	-0.569358
473	473:i16:-	chr1:8483621-8483747:-	-1	_RERE	-0.569358
473	473:i5:-	chr1:8684369-8684439:-	1	_RERE	-0.569358
473	473:i12:-	chr1:8557465-8557589:-	1	_RERE	-0.569358
473	473:i7:-	chr1:8617477-8617582:-	1	_RERE	-0.569358
473	473:i4:-	chr1:8716032-8716500:-	1	_RERE	-0.569358
473	473:i15:-	chr1:8525030-8526083:-	1	_RERE	-0.569358
473	473:i6:-	chr1:8674620-8674745:-	1	_RERE	-0.569358
473	473:i8:-	chr1:8616534-8616630:-	1	_RERE	-0.569358
473	473:i9:-	chr1:8601273-8601377:-	1	_RERE	-0.569358
476	476:i3:+	chr1:116916489-116916863:+	-1	_ATP1A1	0.177289
487	487:i3:+	chr16:28890822-28890904:+	1	_ATP2A1	0.867738
488	488:i21_24:+	chr12:110784006-110788897:+	-1	_ATP2A2	1.09576
489	489:i22:-	chr17:3831521-3831621:-	1	_ATP2A3	1.96164
493	493:i23:+	chr1:203702351-203702757:+	-1	_ATP2B4	-0.758656
501	501:i19:-	chr5:125877533-125880711:-	-1	_ALDH7A1	0.455227
509	509:i11:+	chr10:7848937-7848973:+	1	_ATP5C1	1.17598
515	515:i1:+	chr1:111991462-111991571:+	-1	_ATP5F1	0.564922
517	517:i3:-	chr12:54067480-54067596:-	-1	_ATP5G2	0.725783
521	521:i3:-	chr4:667296-667610:-	1	_ATP5I	0.882513
523	523:i16:+	chr3:113528182-113530905:+	1	_ATP6V1A	0.612594
528	528:i14:+	chr8:104080880-104085285:+	-1	_ATP6V1C1	0.836717
535	535:i27:+	chr17:40672353-40672679:+	-1	_ATP6V0A1	-0.329426
549	549:i7:-	chr9:94056665-94057079:-	-1	_AUH	-0.467108
550	550:i1:-	chr2:74756707-74756974:-	1	_AUP1	0.959293
577	577:i27:+	chr6:70049225-70049396:+	1	_ADGRB3	NA
578	578:i8:-	chr6:33542283-33542302:-	-1	_BAK1	1.36809
581	581:i5:+	chr19:49463496-49463593:+	-1	_BAX	1.29889
582	582:i1:+	chr11:66276550-66276785:+	1	_BBS1	-0.093013
593	593:i2:+	chr19:41884186-41884424:+	-1	_BCKDHA	0.385155
593	593:i1:+	chr19:41882438-41882759:+	-1	_BCKDHA	0.385155
604	604:i1:-	chr3:187463198-187463513:-	1	_BCL6	-1.16964
604	604:i2:-	chr3:187453878-187454285:-	-1	_BCL6	-1.16964
607	607:i1:+	chr1:147013182-147013444:+	-1	_BCL9	1.32571
617	617:i3:+	chr2:219524495-219525144:+	-1	_BCS1L	NA
622	622:i2:-	chr3:197282652-197282858:-	1	_BDH1	0.932154
631	631:i4:-	chr20:17539333-17539605:-	-1	_BFSP1	1.00051
631	631:i1:-	chr20:17549816-17549865:-	-1	_BFSP1	1.00051
634	634:i9:-	chr19:43020925-43021017:-	-1	_CEACAM1	0.16564
634	634:i12:-	chr19:43015728-43015780:-	-1	_CEACAM1	0.16564
637	637:i2:-	chr22:18257147-18257261:-	1	_BID	1.49841
637	637:i9:-	chr22:18216906-18218357:-	-1	_BID	1.49841
639	639:i4:+	chr6:106546737-106546969:+	-1	_PRDM1	1.08523
644	644:i3:+	chr7:43810737-43810769:+	1	_BLVRA	1.08808
649	649:i20:+	chr8:22056777-22056900:+	-1	_BMP1	1.31632
654	654:i7:+	chr6:7880427-7881961:+	1	_BMP6	NA
655	655:i8:-	chr20:55743809-55746164:-	-1	_BMP7	-0.019093
659	659:i5:+	chr2:203335008-203335067:+	1	_BMPR2	-0.131238
663	663:i2:-	chr15:59980931-59981125:-	1	_BNIP2	-0.352008
665	665:i8:+	chr8:26267880-26270644:+	-1	_BNIP3L	-0.239047
667	667:i21:-	chr6:56506745-56506899:-	-1	_DST	NA
667	667:i23:-	chr6:56504727-56504855:-	-1	_DST	NA
667	667:i25:-	chr6:56504248-56504409:-	-1	_DST	NA
667	667:i36:-	chr6:56495043-56495181:-	-1	_DST	NA
667	667:i24:-	chr6:56504494-56504571:-	-1	_DST	NA
667	667:i38:-	chr6:56492797-56492959:-	-1	_DST	NA
667	667:i22:-	chr6:56504941-56505403:-	-1	_DST	NA
667	667:i27:-	chr6:56503714-56504161:-	-1	_DST	NA
667	667:i37:-	chr6:56494048-56494241:-	-1	_DST	NA
667	667:i29:-	chr6:56500387-56500512:-	-1	_DST	NA
667	667:i35:-	chr6:56496009-56496187:-	-1	_DST	NA
667	667:i31:-	chr6:56499260-56499414:-	-1	_DST	NA
667	667:i28:-	chr6:56501355-56501450:-	-1	_DST	NA
667	667:i33:-	chr6:56497652-56497835:-	-1	_DST	NA
667	667:i39:-	chr6:56492002-56492085:-	-1	_DST	NA
667	667:i20:-	chr6:56507208-56507301:-	-1	_DST	NA
667	667:i19:-	chr6:56507420-56507694:-	-1	_DST	NA
667	667:i41_42:-	chr6:56489171-56489426:-	-1	_DST	NA
667	667:i43:-	chr6:56482784-56485513:-	-1	_DST	NA
667	667:i30:-	chr6:56499599-56499751:-	-1	_DST	NA
667	667:i40:-	chr6:56489955-56490062:-	-1	_DST	NA
667	667:i32:-	chr6:56498930-56499056:-	-1	_DST	NA
667	667:i34:-	chr6:56496681-56496838:-	-1	_DST	NA
667	667:i48:-	chr6:56468635-56474142:-	-1	_DST	NA
667	667:i44:-	chr6:56479375-56482216:-	-1	_DST	NA
670	670:i8:+	chr6:3138275-3138413:+	-1	_BPHL	0.709964
672	672:i1:-	chr17:41322143-41322420:-	-1	_BRCA1	1.2711
672	672:i21:-	chr17:41231351-41231416:-	-1	_BRCA1	1.2711
682	682:i1:+	chr19:571277-571579:+	1	_BSG	1.07056
684	684:i5:-	chr19:17513755-17514135:-	1	_BST2	1.14985
685	685:i1:-	chr4:75719472-75719882:-	1	_BTC	-0.819261
716	716:i2:+	chr12:7105317-7105434:+	1	_C1S	-0.905501
716	716:i1:+	chr12:7096260-7096461:+	1	_C1S	-0.905501
718	718:i15:-	chr19:6707811-6707940:-	1	_C3	-1.75147
744	744:i2:-	chr11:30605673-30605750:-	-1	_MPPED2	-2.48645
744	744:i5:-	chr11:30526283-30526380:-	-1	_MPPED2	-2.48645
752	752:i19:+	chr17:43319214-43319513:+	1	_FMNL1	0.513214
757	757:i9:-	chr21:34811521-34811604:-	-1	_TMEM50B	0.345861
757	757:i6:-	chr21:34828311-34828404:-	-1	_TMEM50B	0.345861
770	770:i9:-	chr19:49141272-49141401:-	1	_CA11	-2.11121
770	770:i2:-	chr19:49148660-49148734:-	-1	_CA11	-2.11121
771	771:i2:-	chr15:63667857-63667877:-	1	_CA12	0.758307
771	771:i1:-	chr15:63673835-63674075:-	1	_CA12	0.758307
775	775:i36:+	chr12:2742795-2742878:+	1	_CACNA1C	-0.702089
784	784:i1:+	chr12:49208215-49208336:+	-1	_CACNB3	1.85472
800	800:i21:+	chr7:134647571-134647685:+	-1	_CALD1	-0.203189
800	800:i11:+	chr7:134620439-134620516:+	-1	_CALD1	-0.203189
800	800:i4:+	chr7:134576151-134576424:+	-1	_CALD1	-0.203189
801	801:i2:+	chr14:90864609-90864832:+	-1	_CALM1	0.71811
813	813:i2:+	chr7:128387607-128388421:+	-1	_CALU	1.09498
821	821:i19:+	chr5:179155592-179158639:+	1	_CANX	0.572076
822	822:i3:-	chr2:85629246-85629281:-	1	_CAPG	1.62925
822	822:i2:-	chr2:85637440-85637820:-	1	_CAPG	1.62925
823	823:i1:+	chr11:64948686-64948881:+	1	_CAPN1	0.89157
824	824:i1:+	chr1:223889295-223889533:+	-1	_CAPN2	0.652447
825	825:i3:+	chr15:42643527-42643630:+	1	_CAPN3	-1.29701
825	825:i2:+	chr15:42641581-42641693:+	1	_CAPN3	-1.29701
825	825:i1:+	chr15:42640301-42640414:+	1	_CAPN3	-1.29701
825	825:i4:+	chr15:42644228-42644322:+	1	_CAPN3	-1.29701
826	826:i1_2:+	chr19:36630918-36631167:+	1	_CAPNS1	0.663555
828	828:i1:+	chr19:5914193-5914320:+	-1	_CAPS	2.72149
831	831:i45:+	chr5:96112572-96112658:+	-1	_CAST	0.216974
831	831:i7:+	chr5:96038493-96038619:+	-1	_CAST	0.216974
831	831:i10:+	chr5:96062498-96062563:+	-1	_CAST	0.216974
831	831:i46:+	chr5:96115026-96115299:+	-1	_CAST	0.216974
832	832:i1:-	chr1:19811930-19812066:-	1	_CAPZB	0.665636
833	833:i21:-	chr11:3028850-3028964:-	-1	_CARS	0.969251
835	835:i2:+	chr7:142986681-142986749:+	-1	_CASP2	0.619656
835	835:i14:+	chr7:142997473-142997533:+	-1	_CASP2	0.619656
836	836:i1:-	chr4:185570549-185570629:-	1	_CASP3	1.26811
840	840:i12:+	chr10:115485576-115485649:+	-1	_CASP7	0.351148
841	841:i18:+	chr2:202146556-202146638:+	-1	_CASP8	0.525615
841	841:i3:+	chr2:202098739-202098835:+	1	_CASP8	0.525615
841	841:i2:+	chr2:202098166-202098345:+	1	_CASP8	0.525615
841	841:i4:+	chr2:202104993-202107648:+	1	_CASP8	0.525615
847	847:i10:+	chr11:34479323-34479394:+	-1	_CAT	-1.25512
860	860:i3:+	chr6:45296398-45296521:+	1	_RUNX2	1.49032
861	861:i21:-	chr21:36202149-36202268:-	-1	_RUNX1	0.288807
861	861:i22:-	chr21:36193574-36193993:-	-1	_RUNX1	0.288807
861	861:i11:-	chr21:36421139-36421641:-	1	_RUNX1	0.288807
862	862:i3:-	chr8:93107575-93107882:-	-1	_RUNX1T1	NA
864	864:i3:-	chr1:25291005-25291501:-	1	_RUNX3	-0.438043
871	871:i2:+	chr11:75273415-75274815:+	-1	_SERPINH1	1.45055
883	883:i1_2:-	chr9:131644176-131644354:-	1	_CCBL1	0.0835976
883	883:i5:-	chr9:131608959-131609138:-	-1	_CCBL1	0.0835976
890	890:i8:-	chr4:122737599-122738841:-	-1	_CCNA2	3.9649
892	892:i13:-	chr6:99997188-99997275:-	-1	_CCNC	0.447211
896	896:i1:-	chr6:42016239-42016610:-	-1	_CCND3	-0.0411571
896	896:i2:-	chr6:41909190-41909552:-	1	_CCND3	-0.0411571
905	905:i6:+	chr2:135703459-135703545:+	-1	_CCNT2	-0.0148703
948	948:i1:+	chr7:79998891-79999097:+	-1	_CD36	-4.77899
948	948:i8:+	chr7:80275645-80275675:+	-1	_CD36	-4.77899
960	960:i7:+	chr11:35219668-35219793:+	1	_CD44	-0.33424
960	960:i9:+	chr11:35223218-35223334:+	1	_CD44	-0.33424
960	960:i6:+	chr11:35218293-35218421:+	1	_CD44	-0.33424
960	960:i8:+	chr11:35222629-35222742:+	1	_CD44	-0.33424
961	961:i11:-	chr3:107761941-107766139:-	-1	_CD47	0.355378
961	961:i9:-	chr3:107769425-107769449:-	1	_CD47	0.355378
961	961:i10:-	chr3:107768466-107768498:-	1	_CD47	0.355378
971	971:i1:-	chr9:35646400-35646854:-	-1	_CD72	1.70134
972	972:i7:-	chr5:149782684-149782875:-	1	_CD74	0.567496
974	974:i1:-	chr17:62009555-62009704:-	1	_CD79B	-0.826122
983	983:i3:+	chr10:62538291-62538426:+	1	_CDK1	3.83996
984	984:i16:-	chr1:1580487-1580625:-	1	_CDK11B	0.236345
984	984:i5:-	chr1:1654027-1654073:-	-1	_CDK11B	0.236345
987	987:i1:-	chr4:151936625-151936649:-	-1	_LRBA	0.767857
993	993:i4:-	chr3:48225290-48225326:-	1	_CDC25A	2.92845
994	994:i1:+	chr20:3767578-3767786:+	-1	_CDC25B	1.84562
994	994:i2_3:+	chr20:3776386-3777378:+	-1	_CDC25B	1.84562
995	995:i14:-	chr5:137625190-137625252:-	1	_CDC25C	4.70416
995	995:i8:-	chr5:137661710-137661743:-	1	_CDC25C	4.70416
995	995:i7:-	chr5:137664173-137664218:-	1	_CDC25C	4.70416
998	998:i5:+	chr1:22405199-22405374:+	-1	_CDC42	0.47081
1002	1002:i19:+	chr20:60511795-60515673:+	1	_CDH4	-6.22032
1002	1002:i16:+	chr20:60504667-60504900:+	1	_CDH4	-6.22032
1002	1002:i13:+	chr20:60498509-60498762:+	1	_CDH4	-6.22032
1002	1002:i15:+	chr20:60503248-60503481:+	1	_CDH4	-6.22032
1010	1010:i9:-	chr5:21975200-21975494:-	1	_CDH12	NA
1010	1010:i1:-	chr5:22853167-22853731:-	1	_CDH12	NA
1018	1018:i1_2:+	chr17:73996987-73997622:+	1	_CDK3	-0.462642
1021	1021:i2:-	chr7:92463187-92463231:-	1	_CDK6	NA
1060	1060:i10:-	chr4:68376391-68376743:-	-1	_CENPC	-0.399805
1062	1062:i38:-	chr4:104060946-104061236:-	1	_CENPE	3.63954
1062	1062:i17:-	chr4:104084636-104084710:-	1	_CENPE	3.63954
1062	1062:i8:-	chr4:104115386-104115451:-	1	_CENPE	3.63954
1062	1062:i9:-	chr4:104106967-104107018:-	1	_CENPE	3.63954
1075	1075:i4_5:-	chr11:88053981-88059611:-	-1	_CTSC	0.949533
1102	1102:i14:-	chr13:49078362-49078526:-	-1	_RCBTB2	-1.09583
1104	1104:i2:+	chr1:28834640-28834672:+	-1	_RCC1	1.45876
1104	1104:i5:+	chr1:28843237-28843379:+	-1	_RCC1	1.45876
1104	1104:i6:+	chr1:28844745-28844820:+	1	_RCC1	1.45876
1104	1104:i4:+	chr1:28835342-28835417:+	-1	_RCC1	1.45876
1111	1111:i1:+	chr11:125495031-125495907:+	-1	_CHEK1	NA
1111	1111:i2:+	chr11:125496124-125496537:+	-1	_CHEK1	NA
1112	1112:i3:-	chr14:89883215-89883454:-	-1	_FOXN3	-0.964122
1117	1117:i1:+	chr1:111770281-111770391:+	-1	_CHI3L2	-2.32925
1119	1119:i1:-	chr11:67888295-67888858:-	1	_CHKA	0.326538
1120	1120:i2_4:-	chr22:51020178-51021253:-	-1	_CHKB	-0.241972
1121	1121:i6:-	chrX:85224099-85226590:-	1	_CHM	-0.26052
1130	1130:i3:-	chr1:235996878-235996967:-	1	_LYST	-0.420862
1130	1130:i2:-	chr1:236030143-236030227:-	1	_LYST	-0.420862
1130	1130:i6:-	chr1:235989623-235992336:-	1	_LYST	-0.420862
1130	1130:i5:-	chr1:235992708-235993724:-	1	_LYST	-0.420862
1130	1130:i36:-	chr1:235910470-235910631:-	1	_LYST	-0.420862
1145	1145:i12:-	chr17:4801064-4802186:-	1	_CHRNE	-0.675107
1147	1147:i1:-	chr10:101989185-101989344:-	1	_CHUK	NA
1153	1153:i6:+	chr19:1271328-1271466:+	1	_CIRBP	-0.279306
1160	1160:i3:+	chr5:80539861-80540024:+	1	_CKMT2	-3.15333
1160	1160:i2:+	chr5:80529139-80529200:+	1	_CKMT2	-3.15333
1161	1161:i13:-	chr5:60187864-60189470:-	1	_ERCC8	0.171031
1161	1161:i6:-	chr5:60203107-60203350:-	-1	_ERCC8	0.171031
1161	1161:i3:-	chr5:60220118-60220335:-	-1	_ERCC8	0.171031
1182	1182:i3:+	chr4:170581213-170581599:+	-1	_CLCN3	0.253283
1188	1188:i9_10:+	chr1:16375257-16375740:+	1	_CLCNKB	NA
1188	1188:i23:+	chr1:16383364-16383821:+	1	_CLCNKB	NA
1192	1192:i1:-	chr6:31704039-31704341:-	1	_CLIC1	1.00064
1195	1195:i2:-	chr2:201728824-201729284:-	1	_CLK1	-0.964602
1198	1198:i1:+	chr15:74900713-74900767:+	1	_CLK3	0.242641
1201	1201:i21:-	chr16:28490965-28491086:-	-1	_CLN3	1.38038
1201	1201:i26:-	chr16:28477974-28478223:-	-1	_CLN3	1.38038
1209	1209:i1:+	chr19:45457842-45457958:+	-1	_CLPTM1	0.931816
1209	1209:i3:+	chr19:45458599-45458724:+	1	_CLPTM1	0.931816
1211	1211:i6:+	chr9:36210622-36210657:+	-1	_CLTA	0.812475
1212	1212:i6:-	chr5:175823480-175823533:-	1	_CLTB	0.725336
1212	1212:i3:-	chr5:175833158-175833709:-	-1	_CLTB	0.725336
1235	1235:i17:+	chr6:167549728-167552629:+	-1	_CCR6	1.17908
1235	1235:i16:+	chr6:167549526-167549631:+	-1	_CCR6	1.17908
1272	1272:i21:+	chr12:41410484-41410718:+	1	_CNTN1	-2.25673
1272	1272:i25:+	chr12:41422865-41423021:+	1	_CNTN1	-2.25673
1272	1272:i26:+	chr12:41463761-41466213:+	1	_CNTN1	-2.25673
1272	1272:i19:+	chr12:41386922-41387071:+	1	_CNTN1	-2.25673
1272	1272:i22:+	chr12:41414139-41414242:+	1	_CNTN1	-2.25673
1272	1272:i20:+	chr12:41408030-41408100:+	1	_CNTN1	-2.25673
1272	1272:i23:+	chr12:41418952-41419138:+	1	_CNTN1	-2.25673
1272	1272:i24:+	chr12:41421659-41421771:+	1	_CNTN1	-2.25673
1291	1291:i29:+	chr21:47420673-47420681:+	-1	_COL6A1	1.23495
1293	1293:i3:-	chr2:238303230-238303847:-	1	_COL6A3	1.27089
1293	1293:i4:-	chr2:238296225-238296827:-	1	_COL6A3	1.27089
1293	1293:i6:-	chr2:238287279-238287878:-	1	_COL6A3	1.27089
1299	1299:i24:+	chr20:61461869-61461940:+	-1	_COL9A3	0.446062
1301	1301:i65:-	chr1:103352363-103352612:-	-1	_COL11A1	14.3667
1301	1301:i1:-	chr1:103573629-103574052:-	-1	_COL11A1	14.3667
1301	1301:i9:-	chr1:103488298-103488552:-	-1	_COL11A1	14.3667
1301	1301:i67:-	chr1:103347253-103347321:-	-1	_COL11A1	14.3667
1301	1301:i2:-	chr1:103548361-103548528:-	-1	_COL11A1	14.3667
1301	1301:i68:-	chr1:103345239-103345472:-	-1	_COL11A1	14.3667
1301	1301:i5:-	chr1:103496672-103496800:-	-1	_COL11A1	14.3667
1301	1301:i6:-	chr1:103491772-103491888:-	-1	_COL11A1	14.3667
1301	1301:i4:-	chr1:103540174-103540336:-	-1	_COL11A1	14.3667
1301	1301:i3:-	chr1:103544214-103544427:-	-1	_COL11A1	14.3667
1301	1301:i69:-	chr1:103342023-103343721:-	-1	_COL11A1	14.3667
1303	1303:i10:-	chr6:75892766-75893368:-	1	_COL12A1	2.47269
1303	1303:i15:-	chr6:75875223-75875495:-	1	_COL12A1	2.47269
1303	1303:i18:-	chr6:75864132-75864253:-	1	_COL12A1	2.47269
1303	1303:i11:-	chr6:75890655-75890927:-	1	_COL12A1	2.47269
1303	1303:i13:-	chr6:75887368-75887651:-	1	_COL12A1	2.47269
1303	1303:i17:-	chr6:75865378-75865570:-	1	_COL12A1	2.47269
1303	1303:i4:-	chr6:75901928-75902071:-	1	_COL12A1	2.47269
1303	1303:i16:-	chr6:75865973-75866239:-	1	_COL12A1	2.47269
1303	1303:i6:-	chr6:75899268-75899531:-	1	_COL12A1	2.47269
1303	1303:i9:-	chr6:75893570-75893860:-	1	_COL12A1	2.47269
1303	1303:i14:-	chr6:75884754-75885026:-	1	_COL12A1	2.47269
1303	1303:i8:-	chr6:75898078-75898251:-	1	_COL12A1	2.47269
1307	1307:i41:-	chr1:32145405-32145452:-	1	_COL16A1	-0.073169
1315	1315:i22:-	chr11:14481754-14481843:-	1	_COPB1	0.641983
1315	1315:i21:-	chr11:14482732-14482877:-	1	_COPB1	0.641983
1315	1315:i24:-	chr11:14479049-14479429:-	1	_COPB1	0.641983
1315	1315:i23:-	chr11:14480078-14480233:-	1	_COPB1	0.641983
1317	1317:i7:+	chr9:116028516-116029217:+	-1	_SLC31A1	1.13819
1356	1356:i26:-	chr3:148880197-148880662:-	1	_CP	-0.635538
1374	1374:i1:-	chr11:68609243-68609399:-	1	_CPT1A	0.410079
1384	1384:i3:-	chr9:131871042-131871182:-	1	_CRAT	2.01456
1386	1386:i18:-	chr2:175939728-175939815:-	-1	_ATF2	0.0377837
1387	1387:i31:-	chr16:3775056-3779875:-	1	_CREBBP	-0.206092
1388	1388:i23:-	chr6:32065573-32065983:-	-1	_ATF6B	NA
1390	1390:i16:+	chr10:35484830-35485070:+	-1	_CREM	0.534396
1394	1394:i20:+	chr17:43911990-43913194:+	1	_CRHR1	-7.98029
1394	1394:i2:+	chr17:43699274-43699407:+	1	_CRHR1	-7.98029
1394	1394:i3:+	chr17:43707270-43707524:+	1	_CRHR1	-7.98029
1396	1396:i1:+	chr14:105953257-105953309:+	-1	_CRIP1	3.36555
1397	1397:i5:+	chr14:105942196-105943079:+	-1	_CRIP2	1.88065
1400	1400:i16:-	chr4:5822491-5823578:-	-1	_CRMP1	1.15785
1400	1400:i15:-	chr4:5827221-5827386:-	-1	_CRMP1	1.15785
1416	1416:i7:+	chr22:25905150-25905309:+	-1	_CRYBB2P1	0.170505
1416	1416:i9:+	chr22:25906596-25907585:+	-1	_CRYBB2P1	0.170505
1434	1434:i29:+	chr20:47712713-47712737:+	1	_CSE1L	NA
1445	1445:i2:+	chr15:75074425-75075061:+	1	_CSK	1.08389
1452	1452:i6:-	chr5:148897357-148897440:-	-1	_CSNK1A1	0.459313
1454	1454:i5:-	chr22:38732613-38732711:-	-1	_CSNK1E	0.400241
1454	1454:i2:-	chr22:38776942-38776995:-	-1	_CSNK1E	0.400241
1454	1454:i3:-	chr22:38776375-38776428:-	-1	_CSNK1E	0.400241
1454	1454:i4:-	chr22:38757404-38757565:-	-1	_CSNK1E	0.400241
1456	1456:i14:+	chr5:122941033-122941056:+	-1	_CSNK1G3	NA
1457	1457:i2:-	chr20:508577-508693:-	1	_CSNK2A1	0.969089
1462	1462:i8:+	chr5:82815168-82818128:+	-1	_VCAN	2.33352
1465	1465:i9:-	chr1:201455286-201456143:-	-1	_CSRP1	-0.986635
1479	1479:i2_5:-	chr11:33162977-33163532:-	-1	_CSTF3	1.12232
1488	1488:i3:-	chr10:126847204-126847285:-	-1	_CTBP2	0.763873
1488	1488:i2:-	chr10:126848888-126849103:-	1	_CTBP2	0.763873
1497	1497:i13_15:+	chr17:3563530-3566397:+	1	_CTNS	-0.057116
1499	1499:i5:+	chr3:41265681-41265812:+	-1	_CTNNB1	-0.0635342
1500	1500:i5:+	chr11:57556509-57556627:+	-1	_CTNND1	0.310222
1500	1500:i24:+	chr11:57583387-57583473:+	1	_CTNND1	0.310222
1500	1500:i6:+	chr11:57558857-57559145:+	-1	_CTNND1	0.310222
1512	1512:i3:-	chr15:79230028-79230165:-	-1	_CTSH	0.785881
1515	1515:i3:-	chr9:99801353-99801592:-	1	_CTSV	0.757502
1528	1528:i4:-	chr18:71924065-71924088:-	-1	_CYB5A	0.511609
1540	1540:i27:+	chr16:50830235-50835846:+	-1	_CYLD	0.509421
1540	1540:i4:+	chr16:50776673-50776752:+	-1	_CYLD	0.509421
1540	1540:i26:+	chr16:50829459-50829635:+	-1	_CYLD	0.509421
1571	1571:i12:+	chr10:135368165-135374724:+	-1	_CYP2E1	-0.422912
1589	1589:i13:+	chr6:32008646-32009447:+	-1	_CYP21A2	2.45972
1590	1590:i8:+	chr6:31975911-31976712:+	-1	_CYP21A1P	1.99089
1593	1593:i1:+	chr2:219646472-219647160:+	-1	_CYP27A1	NA
1594	1594:i1:-	chr12:58160630-58160976:-	-1	_CYP27B1	1.70317
1604	1604:i14:+	chr1:207527352-207527444:+	-1	_CD55	0.721091
1606	1606:i1:+	chr12:56324946-56325128:+	1	_DGKA	0.15447
1606	1606:i35:+	chr12:56347134-56347194:+	1	_DGKA	0.15447
1622	1622:i9:+	chr2:120125251-120125507:+	-1	_DBI	0.887883
1627	1627:i12:-	chr5:176889233-176889390:-	-1	_DBN1	1.39444
1627	1627:i15:-	chr5:176886604-176886741:-	-1	_DBN1	1.39444
1629	1629:i2:-	chr1:100714455-100714641:-	-1	_DBT	0.0790282
1642	1642:i19:-	chr11:61082804-61082995:-	-1	_DDB1	0.748368
1645	1645:i5:+	chr10:4994989-4995183:+	1	_AKR1C1	-4.50009
1654	1654:i4:+	chrX:41196944-41197822:+	-1	_DDX3X	-0.209085
1655	1655:i2:-	chr17:62501864-62501950:-	-1	_DDX5	0.189893
1656	1656:i2:-	chr11:118661564-118661657:-	-1	_DDX6	0.267498
1660	1660:i7:+	chr1:182824712-182824848:+	-1	_DHX9	0.77242
1665	1665:i11:-	chr4:24538674-24540773:-	-1	_DHX15	0.822029
1666	1666:i2:+	chr8:91017676-91018073:+	-1	_DECR1	0.301089
1666	1666:i3:+	chr8:91018264-91018505:+	-1	_DECR1	0.301089
1676	1676:i6:-	chr1:10520603-10523266:-	-1	_DFFA	NA
1690	1690:i15:+	chr14:31364119-31364261:+	1	_COCH	-0.841295
1729	1729:i2:-	chr5:140967791-140967817:-	-1	_DIAPH1	0.557361
1729	1729:i1:-	chr5:140998365-140998622:-	1	_DIAPH1	0.557361
1739	1739:i2_3:-	chr3:197025289-197025502:-	1	_DLG1	0.228662
1740	1740:i8:-	chr11:84245613-84245774:-	-1	_DLG2	-1.21244
1756	1756:i7:-	chrX:32862900-32862977:-	-1	_DMD	-3.61445
1756	1756:i8:-	chrX:32841412-32841504:-	-1	_DMD	-3.61445
1756	1756:i5:-	chrX:33038256-33038317:-	-1	_DMD	-3.61445
1756	1756:i71:-	chrX:31341715-31341775:-	-1	_DMD	-3.61445
1756	1756:i6:-	chrX:32867845-32867937:-	-1	_DMD	-3.61445
1760	1760:i18:-	chr19:46274608-46274654:-	1	_DMPK	0.484457
1760	1760:i19:-	chr19:46274229-46274318:-	1	_DMPK	0.484457
1768	1768:i2:+	chr2:84744943-84745175:+	1	_DNAH6	-5.81276
1768	1768:i4:+	chr2:84756028-84756290:+	1	_DNAH6	-5.81276
1768	1768:i3:+	chr2:84752689-84752862:+	1	_DNAH6	-5.81276
1770	1770:i5:+	chr17:11514967-11516150:+	1	_DNAH9	NA
1773	1773:i3:+	chr16:3705850-3705938:+	1	_DNASE1	1.27381
1781	1781:i1:+	chr2:172543919-172544137:+	1	_DYNC1I2	0.329314
1781	1781:i9:+	chr2:172569277-172569336:+	1	_DYNC1I2	0.329314
1785	1785:i13:+	chr19:10908056-10908194:+	-1	_DNM2	0.748421
1785	1785:i1:+	chr19:10823794-10823873:+	-1	_DNM2	0.748421
1785	1785:i2:+	chr19:10824045-10824270:+	-1	_DNM2	0.748421
1787	1787:i3:-	chr10:17211309-17211538:-	-1	_TRDMT1	-0.648343
1788	1788:i5_6:-	chr2:25504321-25505580:-	-1	_DNMT3A	1.73704
1788	1788:i8:-	chr2:25497810-25497956:-	-1	_DNMT3A	1.73704
1788	1788:i3:-	chr2:25536782-25537030:-	-1	_DNMT3A	1.73704
1788	1788:i4:-	chr2:25523008-25523112:-	-1	_DNMT3A	1.73704
1788	1788:i9:-	chr2:25475063-25475184:-	1	_DNMT3A	1.73704
1789	1789:i25:+	chr20:31393144-31393213:+	1	_DNMT3B	2.67345
1801	1801:i18:+	chr17:1945899-1946725:+	1	_DPH1	0.0365424
1801	1801:i16:+	chr17:1945062-1945169:+	1	_DPH1	0.0365424
1801	1801:i17:+	chr17:1945062-1946719:+	1	_DPH1	0.0365424
1804	1804:i30:+	chr7:154684044-154685995:+	1	_DPP6	NA
1804	1804:i6:+	chr7:154172024-154172998:+	1	_DPP6	NA
1806	1806:i6:-	chr1:98185314-98186482:-	1	_DPYD	-1.23282
1809	1809:i15:-	chr5:146770371-146773686:-	-1	_DPYSL3	0.544013
1821	1821:i24:+	chrX:100515486-100519485:+	-1	_DRP2	NA
1823	1823:i17:-	chr18:28709214-28710674:-	1	_DSC1	-7.73231
1823	1823:i15:-	chr18:28711557-28711805:-	1	_DSC1	-7.73231
1824	1824:i17:-	chr18:28648265-28648310:-	-1	_DSC2	-0.456211
1824	1824:i1:-	chr18:28681866-28682388:-	1	_DSC2	-0.456211
1827	1827:i4:-	chr21:35898961-35899261:-	-1	_RCAN1	-2.35042
1827	1827:i1:-	chr21:35987059-35987382:-	1	_RCAN1	-2.35042
1828	1828:i16:+	chr18:28934260-28937393:+	1	_DSG1	NA
1837	1837:i2:+	chr18:32173282-32173502:+	-1	_DTNA	NA
1846	1846:i3:-	chr8:29202887-29203591:-	-1	_DUSP4	0.82849
1850	1850:i7:-	chr11:1575281-1578804:-	-1	_DUSP8	1.06107
1854	1854:i3:+	chr15:48624365-48624603:+	1	_DUT	0.55151
1854	1854:i2:+	chr15:48623621-48623992:+	-1	_DUT	0.55151
1857	1857:i20:+	chr3:183888107-183891314:+	-1	_DVL3	1.06885
1870	1870:i2:-	chr1:23850875-23850980:-	1	_E2F2	3.12848
1875	1875:i5:+	chr8:86118412-86118455:+	1	_E2F5	1.08287
1877	1877:i1:+	chr16:2273567-2273771:+	1	_E4F1	0.992917
1902	1902:i1:-	chr9:113801150-113801526:-	-1	_LPAR1	-0.548842
1908	1908:i1:+	chr20:57875499-57875919:+	1	_EDN3	NA
1911	1911:i20:+	chr12:9091901-9094060:+	1	_PHC1	NA
1936	1936:i5:-	chr8:144672778-144672908:-	-1	_EEF1D	0.807881
1936	1936:i2:-	chr8:144679049-144679558:-	1	_EEF1D	0.807881
1937	1937:i1:-	chr11:62342149-62342401:-	1	_EEF1G	-0.0264569
1944	1944:i2:+	chr1:155051348-155051545:+	1	_EFNA3	2.85144
1944	1944:i1:+	chr1:155036213-155036412:+	-1	_EFNA3	2.85144
1946	1946:i6:-	chr5:106712590-106717077:-	-1	_EFNA5	0.0522743
1947	1947:i1:+	chrX:68048840-68049747:+	1	_EFNB1	-0.761307
1948	1948:i5:-	chr13:107142079-107145776:-	1	_EFNB2	-0.386541
1951	1951:i54:-	chr3:48667495-48667590:-	-1	_CELSR3	3.75025
1951	1951:i61:-	chr3:48663651-48663787:-	-1	_CELSR3	3.75025
1951	1951:i55:-	chr3:48667305-48667411:-	-1	_CELSR3	3.75025
1951	1951:i52:-	chr3:48668040-48668153:-	-1	_CELSR3	3.75025
1951	1951:i60:-	chr3:48664064-48664118:-	-1	_CELSR3	3.75025
1951	1951:i47:-	chr3:48669678-48669829:-	-1	_CELSR3	3.75025
1951	1951:i51:-	chr3:48668426-48668573:-	-1	_CELSR3	3.75025
1951	1951:i56:-	chr3:48667075-48667144:-	-1	_CELSR3	3.75025
1951	1951:i1:-	chr3:48709857-48709981:-	-1	_CELSR3	3.75025
1951	1951:i45:-	chr3:48670407-48670517:-	-1	_CELSR3	3.75025
1951	1951:i50:-	chr3:48668657-48668739:-	-1	_CELSR3	3.75025
1951	1951:i53:-	chr3:48667871-48667948:-	-1	_CELSR3	3.75025
1951	1951:i49:-	chr3:48669082-48669234:-	-1	_CELSR3	3.75025
1951	1951:i43:-	chr3:48670910-48671068:-	-1	_CELSR3	3.75025
1951	1951:i57:-	chr3:48666055-48666147:-	-1	_CELSR3	3.75025
1951	1951:i59:-	chr3:48664309-48664505:-	-1	_CELSR3	3.75025
1951	1951:i44:-	chr3:48670684-48670823:-	-1	_CELSR3	3.75025
1951	1951:i58:-	chr3:48665848-48665974:-	-1	_CELSR3	3.75025
1951	1951:i48:-	chr3:48669313-48669477:-	-1	_CELSR3	3.75025
1952	1952:i33:+	chr1:109816058-109816292:+	1	_CELSR2	-0.677653
1953	1953:i4:-	chr1:3496389-3496493:-	-1	_MEGF6	0.326866
1954	1954:i42:+	chr19:42879659-42882921:+	1	_MEGF8	-0.966513
1955	1955:i9:-	chr9:123363196-123367919:-	1	_MEGF9	-0.16712
1965	1965:i8:+	chr14:67850032-67853233:+	-1	_EIF2S1	1.17089
1969	1969:i2:-	chr1:16477391-16477458:-	-1	_EPHA2	-0.984336
1974	1974:i10_13:+	chr3:186505284-186507685:+	1	_EIF4A2	-0.406584
1975	1975:i8:+	chr12:53416038-53416150:+	1	_EIF4B	-0.408113
1982	1982:i4:-	chr11:10829081-10829631:-	-1	_EIF4G2	0.530988
1982	1982:i2:-	chr11:10829824-10830043:-	-1	_EIF4G2	0.530988
1983	1983:i1:+	chr14:103800339-103800597:+	-1	_EIF5	0.428354
1984	1984:i3:+	chr17:7210856-7211071:+	1	_EIF5A	0.955044
1984	1984:i1:+	chr17:7210318-7210434:+	-1	_EIF5A	0.955044
1992	1992:i3:-	chr6:2839569-2839700:-	-1	_SERPINB1	0.0602286
2001	2001:i2:-	chr11:34533091-34533346:-	-1	_ELF5	-2.65489
2002	2002:i2:-	chrX:47509320-47509425:-	-1	_ELK1	0.855296
2013	2013:i1:-	chr16:10674406-10674539:-	1	_EMP2	1.11905
2029	2029:i2:-	chr1:150601537-150601609:-	1	_ENSA	1.30364
2035	2035:i1:+	chr1:29213603-29213722:+	1	_EPB41	-0.0953653
2036	2036:i26:+	chr20:34797410-34797820:+	-1	_EPB41L1	-0.0741657
2036	2036:i24:+	chr20:34793771-34795702:+	-1	_EPB41L1	-0.0741657
2037	2037:i21:-	chr6:131191468-131191521:-	-1	_EPB41L2	-0.875378
2037	2037:i18:-	chr6:131201284-131201346:-	-1	_EPB41L2	-0.875378
2037	2037:i20:-	chr6:131197814-131197915:-	-1	_EPB41L2	-0.875378
2037	2037:i16:-	chr6:131201741-131204234:-	-1	_EPB41L2	-0.875378
2037	2037:i19:-	chr6:131199244-131199390:-	-1	_EPB41L2	-0.875378
2039	2039:i4:+	chr8:21916686-21917007:+	-1	_DMTN	-1.98151
2047	2047:i2:+	chr3:134644658-134644722:+	-1	_EPHB1	-3.94265
2054	2054:i10:-	chr12:131280540-131280665:-	1	_STX2	NA
2059	2059:i1:-	chr12:15942095-15942510:-	1	_EPS8	-0.580191
2059	2059:i2:-	chr12:15865787-15865859:-	-1	_EPS8	-0.580191
2064	2064:i2:+	chr17:37844949-37845053:+	-1	_ERBB2	5.06089
2064	2064:i1:+	chr17:37844393-37844531:+	-1	_ERBB2	5.06089
2064	2064:i3:+	chr17:37849514-37849578:+	-1	_ERBB2	5.06089
2064	2064:i5:+	chr17:37851241-37851434:+	-1	_ERBB2	5.06089
2078	2078:i3:-	chr21:39956768-39956869:-	1	_ERG	NA
2078	2078:i4:-	chr21:39947586-39947671:-	1	_ERG	NA
2081	2081:i1:-	chr17:62207336-62207502:-	1	_ERN1	-0.220826
2100	2100:i9:-	chr14:64746699-64746871:-	-1	_ESR2	-0.383709
2101	2101:i1:+	chr11:64073044-64073208:+	1	_ESRRA	0.677887
2110	2110:i2:+	chr4:159600442-159601238:+	-1	_ETFDH	-0.0296115
2113	2113:i1:-	chr11:128457383-128457453:-	1	_ETS1	-0.665392
2113	2113:i3:-	chr11:128426186-128426330:-	1	_ETS1	-0.665392
2113	2113:i2:-	chr11:128442957-128443039:-	1	_ETS1	-0.665392
2121	2121:i25:+	chr4:5830246-5830772:+	1	_EVC	-0.396727
2121	2121:i24:+	chr4:5825344-5825547:+	1	_EVC	-0.396727
2130	2130:i11:+	chr22:29685502-29688158:+	-1	_EWSR1	0.830353
2132	2132:i1:+	chr11:44097076-44097142:+	-1	_EXT2	0.280154
2137	2137:i2:+	chr8:28570974-28571067:+	-1	_EXTL3	-0.269044
2140	2140:i20:-	chr1:28303784-28303900:-	-1	_EYA3	0.00702249
2145	2145:i15:-	chr17:40860894-40860934:-	-1	_EZH1	-1.5735
2146	2146:i6:-	chr7:148533914-148534092:-	-1	_EZH2	2.88936
2146	2146:i14:-	chr7:148516070-148516151:-	-1	_EZH2	2.88936
2159	2159:i10:+	chr13:113803230-113803843:+	1	_F10	-2.69413
2161	2161:i8:-	chr5:176831500-176831665:-	-1	_F12	3.14615
2162	2162:i16_17:-	chr6:6144311-6146005:-	-1	_F13A1	-0.616329
2166	2166:i1:+	chr1:46859939-46860215:+	1	_FAAH	0.685515
2175	2175:i46:-	chr16:89805290-89805382:-	-1	_FANCA	2.74131
2175	2175:i45:-	chr16:89805537-89805697:-	-1	_FANCA	2.74131
2175	2175:i41_42:-	chr16:89806149-89806507:-	-1	_FANCA	2.74131
2175	2175:i43:-	chr16:89805886-89805961:-	-1	_FANCA	2.74131
2175	2175:i40:-	chr16:89807212-89807274:-	-1	_FANCA	2.74131
2175	2175:i47:-	chr16:89803959-89805116:-	-1	_FANCA	2.74131
2176	2176:i18:-	chr9:97872508-97873627:-	-1	_FANCC	1.00407
2177	2177:i3:+	chr3:10070309-10070405:+	1	_FANCD2	1.99854
2180	2180:i16:-	chr4:185691409-185691486:-	1	_ACSL1	-0.954471
2180	2180:i4:-	chr4:185726681-185726942:-	1	_ACSL1	-0.954471
2185	2185:i3:+	chr8:27170722-27170804:+	-1	_PTK2B	-0.133196
2185	2185:i2:+	chr8:27169821-27169904:+	-1	_PTK2B	-0.133196
2185	2185:i4:+	chr8:27179919-27180016:+	-1	_PTK2B	-0.133196
2185	2185:i1:+	chr8:27168999-27169226:+	-1	_PTK2B	-0.133196
2185	2185:i5:+	chr8:27180784-27180943:+	-1	_PTK2B	-0.133196
2186	2186:i5:+	chr17:65871672-65871860:+	-1	_BPTF	0.345097
2186	2186:i32:+	chr17:65977552-65977878:+	1	_BPTF	0.345097
2191	2191:i1:-	chr2:163099832-163100045:-	1	_FAP	2.53757
2196	2196:i4:-	chr5:150935821-150935963:-	-1	_FAT2	-4.42189
2199	2199:i11:+	chr3:13663275-13663415:+	-1	_FBLN2	NA
2202	2202:i2:-	chr2:56150034-56150074:-	-1	_EFEMP1	-1.98519
2203	2203:i1:-	chr9:97402326-97402531:-	-1	_FBP1	1.51837
2214	2214:i1:-	chr1:161520321-161520413:-	-1	_FCGR3A	1.73259
2222	2222:i2:+	chr8:11660190-11660440:+	1	_FDFT1	NA
2222	2222:i7:+	chr8:11665452-11665826:+	-1	_FDFT1	NA
2224	2224:i3:+	chr1:155279580-155279756:+	-1	_FDPS	1.5591
2242	2242:i1:+	chr15:91427665-91427774:+	-1	_FES	-1.11322
2246	2246:i2:-	chr5:142077187-142077635:-	1	_FGF1	-1.92628
2258	2258:i8:-	chrX:137792979-137793827:-	-1	_FGF13	0.727147
2260	2260:i15:-	chr8:38280543-38280693:-	-1	_FGFR1	-1.01846
2260	2260:i7:-	chr8:38286765-38286908:-	-1	_FGFR1	-1.01846
2261	2261:i11:+	chr4:1805419-1805563:+	-1	_FGFR3	1.89906
2263	2263:i26:-	chr10:123241367-123241691:-	1	_FGFR2	-2.20558
2263	2263:i13_15:-	chr10:123276726-123276986:-	1	_FGFR2	-2.20558
2273	2273:i4:+	chrX:135251455-135252139:+	1	_FHL1	NA
2280	2280:i3:-	chr20:1358074-1358155:-	-1	_FKBP1A	0.709699
2286	2286:i1_2:+	chr11:64008413-64008710:+	1	_FKBP2	0.958169
2305	2305:i7:-	chr12:2974521-2974565:-	-1	_FOXM1	4.68513
2316	2316:i1:-	chrX:153602874-153603006:-	-1	_FLNA	-0.487693
2317	2317:i42:+	chr3:58138435-58138581:+	-1	_FLNB	NA
2323	2323:i14:+	chr19:49990274-49990894:+	1	_FLT3LG	-0.63593
2326	2326:i5:+	chr1:171236682-171236870:+	-1	_FMO1	NA
2326	2326:i3:+	chr1:171227096-171227358:+	-1	_FMO1	NA
2332	2332:i16:+	chrX:147019618-147019680:+	1	_FMR1	0.413643
2335	2335:i26:-	chr2:216257654-216257926:-	1	_FN1	4.26584
2339	2339:i7:+	chr8:42932359-42935584:+	1	_FNTA	-0.206414
2348	2348:i1:+	chr11:71900602-71900803:+	-1	_FOLR1	-4.59755
2356	2356:i1:+	chr9:130556876-130557091:+	-1	_FPGS	0.63897
2539	2539:i1:-	chrX:153775683-153775787:-	-1	_G6PD	1.77649
2550	2550:i27:-	chr6:29523389-29524127:-	1	_GABBR1	-0.543116
2551	2551:i1_2:+	chr21:27107258-27107889:+	1	_GABPA	-0.276291
2553	2553:i1:-	chr15:50647182-50647605:-	-1	_GABPB1	0.926026
2564	2564:i6:-	chrX:151129755-151129837:-	-1	_GABRE	-3.36603
2580	2580:i4:-	chr4:905818-905962:-	-1	_GAK	0.773424
2588	2588:i3:-	chr16:88921536-88921930:-	-1	_GALNS	1.17545
2588	2588:i4:-	chr16:88909438-88909607:-	-1	_GALNS	1.17545
2591	2591:i1:-	chr2:166650835-166651169:-	-1	_GALNT3	NA
2595	2595:i28:+	chr15:42644228-42645864:+	1	_GANC	-0.440729
2597	2597:i3:+	chr12:6644409-6644635:+	-1	_GAPDH	1.93357
2618	2618:i28:-	chr21:34876238-34876622:-	1	_GART	0.504827
2618	2618:i25:-	chr21:34878281-34878411:-	1	_GART	0.504827
2618	2618:i23:-	chr21:34883559-34883765:-	1	_GART	0.504827
2618	2618:i27:-	chr21:34876719-34876834:-	1	_GART	0.504827
2618	2618:i24:-	chr21:34882090-34882227:-	1	_GART	0.504827
2618	2618:i26:-	chr21:34877868-34878009:-	1	_GART	0.504827
2622	2622:i1:+	chr16:90086069-90086176:+	1	_GAS8	0.402584
2631	2631:i10:+	chr7:56066701-56067875:+	1	_GBAS	0.0293942
2634	2634:i2:-	chr1:89614975-89615255:-	-1	_GBP2	-0.442402
2635	2635:i3:-	chr1:89485809-89485894:-	-1	_GBP3	0.644869
2651	2651:i10:+	chr6:10555949-10557575:+	-1	_GCNT2	0.10973
2651	2651:i6:+	chr6:10527707-10527893:+	-1	_GCNT2	0.10973
2670	2670:i11:-	chr17:42982994-42984756:-	1	_GFAP	-8.90601
2673	2673:i20:-	chr2:69546901-69553365:-	-1	_GFPT1	0.953821
2675	2675:i8:-	chr8:21551976-21552029:-	-1	_GFRA2	-2.3717
2675	2675:i3:-	chr8:21632484-21632567:-	-1	_GFRA2	-2.3717
2678	2678:i6:+	chr22:25004957-25005198:+	-1	_GGT1	2.79623
2678	2678:i1:+	chr22:24979718-24979776:+	-1	_GGT1	2.79623
2678	2678:i2:+	chr22:24999114-24999494:+	1	_GGT1	2.79623
2686	2686:i16:-	chr20:33438585-33438720:-	-1	_GGT7	-0.501742
2690	2690:i11:+	chr5:42565966-42566046:+	-1	_GHR	-1.90902
2744	2744:i9:+	chr2:191783989-191785782:+	-1	_GLS	-0.11869
2746	2746:i5:-	chr10:88849319-88849545:-	-1	_GLUD1	-0.142644
2770	2770:i2:+	chr7:79765071-79765388:+	-1	_GNAI1	-1.8841
2771	2771:i1:+	chr3:50263724-50264625:+	1	_GNAI2	NA
2778	2778:i1:+	chr20:57414795-57415941:+	-1	_GNAS	1.02562
2783	2783:i1:+	chr7:100271363-100271546:+	-1	_GNB2	1.07904
2801	2801:i4:-	chr9:131035064-131035144:-	-1	_GOLGA2	0.750896
2802	2802:i1:-	chr12:133405389-133405426:-	1	_GOLGA3	0.829136
2803	2803:i25:+	chr3:37402734-37402796:+	1	_GOLGA4	0.247536
2804	2804:i22:-	chr3:121386908-121387005:-	1	_GOLGB1	-0.0331584
2804	2804:i24:-	chr3:121383773-121383878:-	1	_GOLGB1	-0.0331584
2804	2804:i25:-	chr3:121382046-121383461:-	1	_GOLGB1	-0.0331584
2804	2804:i19:-	chr3:121395740-121395877:-	1	_GOLGB1	-0.0331584
2804	2804:i21:-	chr3:121388044-121388202:-	1	_GOLGB1	-0.0331584
2804	2804:i17:-	chr3:121400534-121400712:-	1	_GOLGB1	-0.0331584
2804	2804:i23:-	chr3:121386323-121386457:-	1	_GOLGB1	-0.0331584
2804	2804:i18:-	chr3:121396132-121396297:-	1	_GOLGB1	-0.0331584
2822	2822:i2:-	chr6:24486303-24486358:-	-1	_GPLD1	-2.63857
2822	2822:i8:-	chr6:24472810-24472864:-	-1	_GPLD1	-2.63857
2822	2822:i25:-	chr6:24433591-24433617:-	-1	_GPLD1	-2.63857
2824	2824:i1:-	chrX:13956626-13956831:-	1	_GPM6B	-2.41241
2824	2824:i3:-	chrX:13834963-13835314:-	-1	_GPM6B	-2.41241
2859	2859:i8:+	chr2:241569366-241570676:+	1	_GPR35	NA
2870	2870:i17:+	chr5:176868246-176868354:+	-1	_GRK6	0.904682
2874	2874:i8:-	chr17:7219595-7219646:-	-1	_GPS2	0.429211
2874	2874:i3:-	chr17:7221588-7221675:-	-1	_GPS2	0.429211
2874	2874:i5:-	chr17:7221107-7221251:-	-1	_GPS2	0.429211
2874	2874:i2:-	chr17:7221814-7221993:-	-1	_GPS2	0.429211
2874	2874:i7:-	chr17:7220524-7220689:-	-1	_GPS2	0.429211
2874	2874:i6:-	chr17:7220780-7220892:-	-1	_GPS2	0.429211
2874	2874:i1:-	chr17:7222369-7222527:-	-1	_GPS2	0.429211
2874	2874:i4:-	chr17:7221384-7221491:-	-1	_GPS2	0.429211
2879	2879:i2:+	chr19:1104649-1104928:+	-1	_GPX4	0.459009
2886	2886:i1:+	chr17:37894162-37894386:+	-1	_GRB7	4.09089
2887	2887:i2:-	chr7:50860139-50860666:-	-1	_GRB10	NA
2888	2888:i3:-	chr2:165424825-165425017:-	-1	_GRB14	-0.675466
2889	2889:i17:-	chr9:134479348-134479440:-	-1	_RAPGEF1	-0.231047
2889	2889:i1:-	chr9:134615157-134615217:-	-1	_RAPGEF1	-0.231047
2892	2892:i22:+	chrX:122622564-122624766:+	-1	_GRIA3	-0.4383
2893	2893:i24:+	chr11:105850302-105852819:+	1	_GRIA4	-8.63004
2897	2897:i19:-	chr21:30909254-30909706:-	1	_GRIK1	-7.221
2897	2897:i15:-	chr21:30949284-30949501:-	1	_GRIK1	-7.221
2897	2897:i5:-	chr21:31027130-31027183:-	1	_GRIK1	-7.221
2901	2901:i21:-	chr19:42502468-42503451:-	1	_GRIK5	-1.40083
2923	2923:i3:+	chr15:44043782-44043956:+	-1	_PDIA3	1.38769
2934	2934:i11:+	chr9:124043748-124043840:+	1	_GSN	-1.64012
2934	2934:i10:+	chr9:124030380-124030497:+	1	_GSN	-1.64012
2934	2934:i13:+	chr9:124044717-124044828:+	1	_GSN	-1.64012
2934	2934:i14:+	chr9:124045597-124045670:+	1	_GSN	-1.64012
2935	2935:i17:-	chr16:11961985-11967028:-	-1	_GSPT1	1.40556
2936	2936:i1:-	chr8:30585047-30585486:-	1	_GSR	NA
2946	2946:i1:+	chr1:110198698-110199047:+	1	_GSTM2	-2.9723
2947	2947:i10:-	chr1:110276554-110279791:-	-1	_GSTM3	0.486487
2949	2949:i1:+	chr1:110254864-110254970:+	-1	_GSTM5	-3.41601
2950	2950:i1:+	chr11:67351066-67351315:+	1	_GSTP1	-1.47199
2956	2956:i3:+	chr2:48018066-48018262:+	-1	_MSH6	0.992813
2957	2957:i1:-	chr14:81687492-81687575:-	-1	_GTF2A1	0.337792
2960	2960:i1:+	chr3:120461558-120461641:+	1	_GTF2E1	0.644052
2965	2965:i2:+	chr11:18347494-18347700:+	1	_GTF2H1	-0.0954486
2969	2969:i14:+	chr7:74133198-74133260:+	1	_GTF2I	0.0462523
2971	2971:i2:+	chr13:27999548-28000478:+	-1	_GTF3A	1.08948
2975	2975:i35:-	chr16:27475641-27476157:-	1	_GTF3C1	1.14001
2975	2975:i37:-	chr16:27473615-27473807:-	1	_GTF3C1	1.14001
2975	2975:i36:-	chr16:27474862-27474913:-	1	_GTF3C1	1.14001
2987	2987:i4:+	chr1:228332404-228332453:+	-1	_GUK1	1.51452
2987	2987:i3:+	chr1:228328825-228328989:+	-1	_GUK1	1.51452
2997	2997:i16:-	chr19:49471382-49472868:-	1	_GYS1	0.4859
3032	3032:i5:+	chr2:26483849-26483931:+	-1	_HADHB	0.286065
3033	3033:i8:+	chr4:108953483-108953533:+	-1	_HADH	-0.500648
3035	3035:i3:-	chr5:140063131-140064923:-	-1	_HARS	0.64875
3059	3059:i6:-	chr3:121362968-121363567:-	-1	_HCLS1	0.5771
3068	3068:i4_5:-	chr1:156721830-156722240:-	1	_HDGF	1.2643
3069	3069:i2:-	chr2:242212451-242212532:-	-1	_HDLBP	0.815858
3069	3069:i3:-	chr2:242212176-242212246:-	1	_HDLBP	0.815858
3071	3071:i13:+	chr12:54911317-54911426:+	1	_NCKAP1L	0.866915
3071	3071:i12:+	chr12:54910680-54910776:+	1	_NCKAP1L	0.866915
3074	3074:i1:+	chr5:73935848-73936383:+	1	_HEXB	0.60047
3082	3082:i11:-	chr7:81372007-81372265:-	1	_HGF	-1.03379
3084	3084:i6:+	chr8:32472032-32472082:+	-1	_NRG1	-2.3338
3092	3092:i1:-	chr7:75368119-75368283:-	-1	_HIP1	0.0366633
3093	3093:i8:+	chr4:39779980-39784410:+	-1	_UBE2K	1.03772
3115	3115:i4:+	chr6:33049784-33049915:+	-1	_HLA-DPB1	0.498731
3119	3119:i8:-	chr6:32628636-32628658:-	-1	_HLA-DQB1	1.09262
3134	3134:i10_11:+	chr6:29694660-29695073:+	-1	_HLA-F	0.58429
3134	3134:i14:+	chr6:29705899-29706966:+	-1	_HLA-F	0.58429
3134	3134:i13:+	chr6:29704192-29704347:+	-1	_HLA-F	0.58429
3137	3137:i6:+	chr6:29974577-29974846:+	-1	_HLA-J	1.04083
3137	3137:i7:+	chr6:29975966-29976239:+	-1	_HLA-J	1.04083
3137	3137:i4:+	chr6:29973748-29973916:+	-1	_HLA-J	1.04083
3140	3140:i7:+	chr1:181021371-181021646:+	1	_MR1	0.36114
3146	3146:i1:-	chr13:31191353-31191510:-	-1	_HMGB1	0.367996
3150	3150:i5:-	chr21:40717756-40718454:-	-1	_HMGN1	1.59109
3159	3159:i6:+	chr6:34207070-34207163:+	-1	_HMGA1	2.2118
3159	3159:i5:+	chr6:34206568-34206734:+	-1	_HMGA1	2.2118
3161	3161:i4:+	chr5:162894707-162894754:+	1	_HMMR	3.99558
3163	3163:i6:+	chr16:4552745-4552960:+	-1	_HMOX2	1.10462
3164	3164:i2:+	chr12:52435594-52435713:+	1	_NR4A1	-2.9776
3164	3164:i3:+	chr12:52437517-52437695:+	1	_NR4A1	-2.9776
3176	3176:i4:+	chr2:138738786-138739248:+	-1	_HNMT	-0.465974
3177	3177:i1:-	chr11:66139481-66139645:-	-1	_SLC29A2	1.42755
3182	3182:i8:+	chr5:177637133-177637273:+	1	_HNRNPAB	1.7108
3183	3183:i2:-	chr14:21731826-21731988:-	-1	_HNRNPC	0.849827
3185	3185:i1_2:-	chr10:43904538-43904696:-	-1	_HNRNPF	1.29004
3185	3185:i5:-	chr10:43892633-43892794:-	-1	_HNRNPF	1.29004
3185	3185:i3:-	chr10:43904175-43904332:-	1	_HNRNPF	1.29004
3189	3189:i13:+	chr10:70101735-70102953:+	-1	_HNRNPH3	0.26351
3190	3190:i2:-	chr9:86595068-86595184:-	1	_HNRNPK	0.683189
3191	3191:i22:-	chr19:39321718-39321806:-	-1	_HNRNPL	0.913837
3191	3191:i1:-	chr19:39342936-39342979:-	-1	_HNRNPL	0.913837
3191	3191:i21:-	chr19:39321949-39322156:-	-1	_HNRNPL	0.913837
3191	3191:i23:-	chr19:39308091-39308215:-	-1	_HNRNPL	0.913837
3242	3242:i17:-	chr12:122277433-122277744:-	1	_HPD	-8.00751
3242	3242:i16:-	chr12:122277838-122277954:-	1	_HPD	-8.00751
3242	3242:i13:-	chr12:122284958-122285120:-	1	_HPD	-8.00751
3265	3265:i1:-	chr11:535416-535550:-	1	_HRAS	1.27583
3265	3265:i5:-	chr11:533277-533358:-	-1	_HRAS	1.27583
3267	3267:i15:+	chr2:228419152-228425938:+	-1	_AGFG1	0.669517
3275	3275:i2:+	chr21:48056351-48056459:+	-1	_PRMT2	NA
3276	3276:i3:+	chr19:50183397-50183510:+	-1	_PRMT1	0.901862
3276	3276:i2:+	chr19:50183129-50183182:+	-1	_PRMT1	0.901862
3276	3276:i13:+	chr19:50191110-50191209:+	-1	_PRMT1	0.901862
3294	3294:i2:+	chr16:82101775-82101987:+	-1	_HSD17B2	-0.59899
3294	3294:i1:+	chr16:82068858-82069294:+	-1	_HSD17B2	-0.59899
3298	3298:i12:+	chr6:122749048-122749101:+	-1	_HSF2	0.181655
3299	3299:i6:+	chr16:67199849-67199973:+	1	_HSF4	-0.526352
3299	3299:i2:+	chr16:67197922-67198047:+	1	_HSF4	-0.526352
3299	3299:i1:+	chr16:67197288-67197755:+	1	_HSF4	-0.526352
3312	3312:i1:-	chr11:122933055-122933186:-	-1	_HSPA8	1.33963
3320	3320:i2:-	chr14:102568212-102568422:-	-1	_HSP90AA1	NA
3320	3320:i1:-	chr14:102605587-102606086:-	-1	_HSP90AA1	NA
3338	3338:i1:+	chr11:63997753-63997791:+	1	_DNAJC4	0.227703
3340	3340:i2:+	chr5:149887674-149887788:+	1	_NDST1	-0.214401
3364	3364:i8:-	chr7:48002885-48005035:-	-1	_HUS1	0.765859
3371	3371:i12:-	chr9:117826926-117827198:-	1	_TNC	NA
3371	3371:i16:-	chr9:117819432-117819704:-	1	_TNC	NA
3371	3371:i14:-	chr9:117825196-117825468:-	1	_TNC	NA
3371	3371:i19:-	chr9:117808689-117808961:-	1	_TNC	NA
3371	3371:i18:-	chr9:117810539-117810811:-	1	_TNC	NA
3371	3371:i15:-	chr9:117822009-117822281:-	1	_TNC	NA
3371	3371:i13:-	chr9:117826075-117826347:-	1	_TNC	NA
3382	3382:i1:-	chr7:8302070-8302242:-	1	_ICA1	NA
3394	3394:i1:+	chr16:85932774-85932829:+	1	_IRF8	0.205878
3416	3416:i17:-	chr10:94238402-94238546:-	-1	_IDE	1.06621
3417	3417:i3:-	chr2:209118755-209118910:-	-1	_IDH1	0.893887
3422	3422:i1:-	chr10:1102249-1102644:-	-1	_IDI1	1.59163
3422	3422:i2:-	chr10:1100108-1100185:-	-1	_IDI1	1.59163
3423	3423:i14:-	chrX:148573069-148573198:-	1	_IDS	-0.171478
3423	3423:i10:-	chrX:148583605-148583707:-	-1	_IDS	-0.171478
3428	3428:i1:+	chr1:158969758-158970185:+	-1	_IFI16	-0.241988
3431	3431:i21:-	chr2:231036412-231036483:-	-1	_SP110	1.46657
3431	3431:i19:-	chr2:231037560-231037675:-	-1	_SP110	1.46657
3431	3431:i23:-	chr2:231033645-231033953:-	-1	_SP110	1.46657
3431	3431:i20:-	chr2:231036782-231036890:-	-1	_SP110	1.46657
3431	3431:i22:-	chr2:231035337-231035477:-	-1	_SP110	1.46657
3454	3454:i1:+	chr21:34696734-34696943:+	1	_IFNAR1	0.469892
3482	3482:i1:+	chr6:160390131-160390427:+	-1	_IGF2R	0.209974
3516	3516:i2:+	chr4:26322185-26322437:+	1	_RBPJ	0.0174748
3556	3556:i10_11:+	chr3:190347139-190348073:+	1	_IL1RAP	-0.448101
3557	3557:i6:+	chr2:113879025-113879195:+	-1	_IL1RN	0.999864
3572	3572:i17:-	chr5:55244726-55244810:-	-1	_IL6ST	-1.41929
3587	3587:i1:+	chr11:117857106-117857249:+	1	_IL10RA	0.173303
3588	3588:i2:+	chr21:34624967-34625135:+	-1	_IL10RB	0.306992
3601	3601:i1:-	chr10:6019740-6020150:-	-1	_IL15RA	-0.473448
3603	3603:i28_30:+	chr15:81598761-81599193:+	1	_IL16	-0.92716
3603	3603:i27:+	chr15:81598249-81598507:+	1	_IL16	-0.92716
3603	3603:i26:+	chr15:81595890-81595991:+	1	_IL16	-0.92716
3606	3606:i3:-	chr11:112024315-112024326:-	1	_IL18	1.22782
3607	3607:i1:+	chr17:80477594-80478183:+	1	_FOXK2	0.880839
3607	3607:i9:+	chr17:80551298-80551830:+	-1	_FOXK2	0.880839
3613	3613:i8:+	chr18:12017613-12018284:+	-1	_IMPA2	0.249871
3614	3614:i2:-	chr7:128049495-128049538:-	-1	_IMPDH1	1.46114
3633	3633:i6:-	chr1:38406360-38406470:-	-1	_INPP5B	-0.668452
3633	3633:i3:-	chr1:38411428-38411522:-	-1	_INPP5B	-0.668452
3633	3633:i4:-	chr1:38409468-38409565:-	-1	_INPP5B	-0.668452
3636	3636:i28:+	chr11:71949086-71949219:+	1	_INPPL1	0.838842
3643	3643:i12:-	chr19:7150508-7150543:-	-1	_INSR	-0.295709
3659	3659:i13:-	chr5:131785239-131785358:-	-1	_IRF1	0.761297
3680	3680:i28:+	chr3:37845314-37845433:+	1	_ITGA9	-1.70885
3683	3683:i8:+	chr16:30492760-30492905:+	-1	_ITGAL	1.07569
3683	3683:i7:+	chr16:30490652-30490782:+	-1	_ITGAL	1.07569
3683	3683:i4:+	chr16:30486627-30486721:+	-1	_ITGAL	1.07569
3683	3683:i10:+	chr16:30495434-30495584:+	-1	_ITGAL	1.07569
3683	3683:i3:+	chr16:30485517-30485619:+	-1	_ITGAL	1.07569
3683	3683:i9:+	chr16:30495148-30495280:+	-1	_ITGAL	1.07569
3683	3683:i1:+	chr16:30483983-30484219:+	-1	_ITGAL	1.07569
3683	3683:i6:+	chr16:30490412-30490529:+	-1	_ITGAL	1.07569
3683	3683:i5:+	chr16:30486834-30486901:+	-1	_ITGAL	1.07569
3683	3683:i11:+	chr16:30500403-30500476:+	-1	_ITGAL	1.07569
3688	3688:i17:-	chr10:33195991-33196071:-	-1	_ITGB1	0.0949367
3688	3688:i2:-	chr10:33246687-33246822:-	1	_ITGB1	0.0949367
3690	3690:i20:+	chr17:45421528-45421658:+	-1	_ITGB3	-1.05184
3690	3690:i17:+	chr17:45405635-45405749:+	-1	_ITGB3	-1.05184
3691	3691:i39:+	chr17:73751136-73751294:+	-1	_ITGB4	-0.629123
3698	3698:i18:+	chr10:7786045-7786243:+	1	_ITIH2	NA
3698	3698:i21:+	chr10:7791150-7791483:+	1	_ITIH2	NA
3698	3698:i19:+	chr10:7786754-7786926:+	1	_ITIH2	NA
3699	3699:i6:+	chr3:52831833-52831946:+	-1	_ITIH3	-1.46912
3699	3699:i5:+	chr3:52831121-52831283:+	-1	_ITIH3	-1.46912
3699	3699:i3:+	chr3:52830497-52830663:+	-1	_ITIH3	-1.46912
3705	3705:i13:-	chr14:93403259-93404871:-	-1	_ITPK1	0.685608
3707	3707:i1:-	chr1:226926742-226926876:-	-1	_ITPKB	-0.140914
3708	3708:i57:+	chr3:4841483-4841715:+	1	_ITPR1	-2.2682
3712	3712:i1:+	chr15:40697686-40698172:+	-1	_IVD	0.354974
3712	3712:i2:+	chr15:40699837-40699926:+	-1	_IVD	0.354974
3712	3712:i3:+	chr15:40700138-40700189:+	-1	_IVD	0.354974
3728	3728:i22:-	chr17:39679869-39680249:-	1	_JUP	0.734146
3728	3728:i19:-	chr17:39681095-39681251:-	1	_JUP	0.734146
3728	3728:i21:-	chr17:39680395-39680520:-	1	_JUP	0.734146
3728	3728:i20:-	chr17:39680631-39680792:-	1	_JUP	0.734146
3728	3728:i18:-	chr17:39681443-39681525:-	1	_JUP	0.734146
3730	3730:i11:-	chrX:8504812-8504983:-	-1	_KAL1	0.994114
3730	3730:i9:-	chrX:8521993-8522139:-	-1	_KAL1	0.994114
3730	3730:i10:-	chrX:8507705-8507799:-	-1	_KAL1	0.994114
3730	3730:i12:-	chrX:8503632-8503852:-	-1	_KAL1	0.994114
3730	3730:i13:-	chrX:8502360-8502501:-	-1	_KAL1	0.994114
3735	3735:i3:-	chr16:75678181-75678360:-	1	_KARS	0.537141
3735	3735:i1:-	chr16:75682366-75682541:-	-1	_KARS	0.537141
3778	3778:i2_4:-	chr10:79395961-79396764:-	1	_KCNMA1	-1.01498
3778	3778:i1:-	chr10:79397023-79397577:-	1	_KCNMA1	-1.01498
3801	3801:i13:-	chr16:57810398-57810602:-	-1	_KIFC3	-0.218649
3801	3801:i10:-	chr16:57815751-57816225:-	-1	_KIFC3	-0.218649
3831	3831:i23:+	chr14:104153418-104153548:+	-1	_KLC1	0.323681
3835	3835:i2:+	chr16:29802289-29802542:+	1	_KIF22	1.7712
3836	3836:i10:-	chr3:122176573-122176695:-	-1	_KPNA1	1.00955
3836	3836:i7_9:-	chr3:122178286-122179504:-	-1	_KPNA1	1.00955
3837	3837:i3:+	chr17:45728562-45728742:+	-1	_KPNB1	0.39353
3841	3841:i5:+	chr6:117019867-117019961:+	-1	_KPNA5	-0.943273
3841	3841:i4:+	chr6:117013456-117013555:+	-1	_KPNA5	-0.943273
3841	3841:i15:+	chr6:117062669-117063030:+	1	_KPNA5	-0.943273
3842	3842:i27:+	chr5:72204536-72210215:+	-1	_TNPO1	0.843639
3842	3842:i1:+	chr5:72112418-72112579:+	-1	_TNPO1	0.843639
3845	3845:i4:-	chr12:25386768-25388160:-	-1	_KRAS	1.02933
3845	3845:i7:-	chr12:25368371-25368494:-	1	_KRAS	1.02933
3858	3858:i6:-	chr17:38975769-38975986:-	-1	_KRT10	0.811501
3866	3866:i1:-	chr17:39677937-39678026:-	1	_KRT15	NA
3868	3868:i1:-	chr17:39768410-39769079:-	-1	_KRT16	-1.81365
3875	3875:i1:+	chr12:53342655-53342722:+	-1	_KRT18	2.10009
3892	3892:i12:+	chr12:52702017-52702048:+	1	_KRT86	-0.224223
3892	3892:i13:+	chr12:52702188-52702947:+	1	_KRT86	-0.224223
3912	3912:i3:-	chr7:107642572-107642829:-	-1	_LAMB1	0.183741
3913	3913:i33:-	chr3:49158866-49159025:-	1	_LAMB2	-0.746899
3913	3913:i30:-	chr3:49159596-49159803:-	1	_LAMB2	-0.746899
3913	3913:i29:-	chr3:49160137-49160485:-	1	_LAMB2	-0.746899
3913	3913:i31:-	chr3:49159377-49159518:-	1	_LAMB2	-0.746899
3913	3913:i32:-	chr3:49159117-49159293:-	1	_LAMB2	-0.746899
3920	3920:i2:-	chrX:119602757-119602847:-	-1	_LAMP2	0.822105
3925	3925:i11:-	chr1:26210677-26212360:-	-1	_STMN1	1.85939
3953	3953:i1:+	chr1:65886131-65886423:+	1	_LEPR	-3.59039
3953	3953:i2:+	chr1:65890986-65891061:+	1	_LEPR	-3.59039
3953	3953:i3:+	chr1:65991372-65991501:+	-1	_LEPR	-3.59039
3955	3955:i13:+	chr7:2568508-2568810:+	-1	_LFNG	1.61741
3964	3964:i3:+	chr1:236686739-236686924:+	1	_LGALS8	1.20835
3964	3964:i16:+	chr1:236711312-236716279:+	-1	_LGALS8	1.20835
3977	3977:i1:-	chr5:38595363-38595507:-	-1	_LIFR	-3.02691
3978	3978:i29:-	chr19:48623424-48624579:-	-1	_LIG1	1.54489
3983	3983:i14:-	chr10:116245056-116245139:-	-1	_ABLIM1	-0.970733
3985	3985:i18:+	chr22:31672775-31673624:+	1	_LIMK2	0.0866518
3985	3985:i2:+	chr22:31621706-31621805:+	-1	_LIMK2	0.0866518
3987	3987:i6:+	chr2:109271268-109271712:+	-1	_LIMS1	0.45247
3987	3987:i2:+	chr2:109204757-109204881:+	1	_LIMS1	0.45247
3987	3987:i1:+	chr2:109150811-109151050:+	1	_LIMS1	0.45247
3987	3987:i3:+	chr2:109204922-109205084:+	1	_LIMS1	0.45247
3988	3988:i16:-	chr10:90973326-90974818:-	1	_LIPA	-0.0902855
3991	3991:i2:-	chr19:42927571-42928275:-	1	_LIPE	-5.3128
3993	3993:i2:+	chr17:73528574-73528647:+	-1	_LLGL2	2.18704
4007	4007:i5:-	chrX:49040112-49040370:-	-1	_PRICKLE3	0.877187
4008	4008:i1:+	chr13:76194570-76196004:+	-1	_LMO7	1.05216
4046	4046:i4:+	chr11:1889903-1890216:+	-1	_LSP1	0.0558282
4046	4046:i1:+	chr11:1874200-1874427:+	1	_LSP1	0.0558282
4046	4046:i5:+	chr11:1892099-1892642:+	-1	_LSP1	0.0558282
4047	4047:i26:-	chr21:47608360-47608735:-	-1	_LSS	0.575639
4054	4054:i33:-	chr11:65307015-65307099:-	1	_LTBP3	NA
4054	4054:i36:-	chr11:65306030-65306702:-	1	_LTBP3	NA
4054	4054:i31:-	chr11:65307191-65307352:-	1	_LTBP3	NA
4055	4055:i1:+	chr12:6484534-6484760:+	-1	_LTBR	0.668791
4056	4056:i1:+	chr5:179220986-179221139:+	-1	_LTC4S	-0.78164
4057	4057:i6:-	chr3:46504934-46505161:-	1	_LTF	-2.96681
4065	4065:i2:-	chr2:160758876-160760116:-	1	_LY75	-2.16953
4076	4076:i1:+	chr11:34073230-34073418:+	1	_CAPRIN1	0.663237
4085	4085:i1:-	chr4:120987817-120988013:-	-1	_MAD2L1	3.22112
4086	4086:i1:+	chr4:146402951-146403190:+	1	_SMAD1	0.343266
4086	4086:i2_3:+	chr4:146403957-146404328:+	-1	_SMAD1	0.343266
4088	4088:i2:+	chr15:67418054-67418322:+	1	_SMAD3	-0.0683509
4089	4089:i1:+	chr18:48494387-48494484:+	-1	_SMAD4	-0.477376
4089	4089:i2:+	chr18:48500767-48500931:+	-1	_SMAD4	-0.477376
4089	4089:i7:+	chr18:48577724-48577785:+	-1	_SMAD4	-0.477376
4122	4122:i1:+	chr15:91446566-91446662:+	-1	_MAN2A2	-0.233097
4128	4128:i2:+	chrX:43517110-43517217:+	-1	_MAOA	-4.61778
4129	4129:i3:-	chrX:43703138-43703180:-	-1	_MAOB	NA
4134	4134:i11:-	chr3:47952553-47953911:-	1	_MAP4	0.26975
4134	4134:i13:-	chr3:47932514-47934065:-	1	_MAP4	0.26975
4134	4134:i12:-	chr3:47950528-47951878:-	1	_MAP4	0.26975
4137	4137:i6:+	chr17:44060544-44061296:+	-1	_MAPT	-0.0947366
4140	4140:i18:+	chr14:103957289-103957444:+	-1	_MARK3	0.548163
4140	4140:i20:+	chr14:103964839-103964865:+	-1	_MARK3	0.548163
4140	4140:i21:+	chr14:103966205-103966537:+	-1	_MARK3	0.548163
4141	4141:i28:+	chr12:57911066-57911334:+	-1	_MARS	1.10601
4141	4141:i1:+	chr12:57881077-57881608:+	-1	_MARS	1.10601
4149	4149:i8:-	chr14:65544046-65544146:-	-1	_MAX	0.341185
4154	4154:i14:+	chr3:152175919-152175982:+	-1	_MBNL1	-0.623774
4154	4154:i4:+	chr3:152052900-152053019:+	-1	_MBNL1	-0.623774
4154	4154:i2:+	chr3:152016771-152017043:+	-1	_MBNL1	-0.623774
4154	4154:i9:+	chr3:152164493-152164546:+	1	_MBNL1	-0.623774
4163	4163:i3:-	chr5:112676216-112676427:-	-1	_MCC	-1.31688
4176	4176:i1:-	chr7:99698887-99699427:-	1	_MCM7	1.17164
4176	4176:i2:-	chr7:99697836-99698380:-	-1	_MCM7	1.17164
4179	4179:i7:+	chr1:207940952-207940996:+	-1	_CD46	NA
4179	4179:i13:+	chr1:207963598-207963690:+	-1	_CD46	NA
4190	4190:i2:+	chr2:63816285-63816518:+	-1	_MDH1	0.47866
4193	4193:i14_15:+	chr12:69233054-69239320:+	1	_MDM2	0.00737237
4194	4194:i38:+	chr1:204590273-204590341:+	-1	_MDM4	0.352993
4194	4194:i34:+	chr1:204572066-204572279:+	-1	_MDM4	0.352993
4194	4194:i39:+	chr1:204590485-204590967:+	-1	_MDM4	0.352993
4194	4194:i40:+	chr1:204591083-204591250:+	-1	_MDM4	0.352993
4194	4194:i37:+	chr1:204585211-204585346:+	-1	_MDM4	0.352993
4201	4201:i6:-	chr6:42948082-42948581:-	-1	_MEA1	1.06098
4205	4205:i12:+	chr15:100243567-100243590:+	-1	_MEF2A	-0.31758
4208	4208:i1:-	chr5:88199733-88199922:-	1	_MEF2C	-0.987902
4212	4212:i15:-	chr15:37188829-37189241:-	-1	_MEIS2	-1.95683
4212	4212:i17:-	chr15:37187352-37187462:-	-1	_MEIS2	-1.95683
4214	4214:i1:+	chr5:56110900-56111882:+	1	_MAP3K1	-0.364351
4215	4215:i6:+	chr17:61712069-61712161:+	-1	_MAP3K3	-0.406174
4215	4215:i2:+	chr17:61699801-61700123:+	-1	_MAP3K3	-0.406174
4216	4216:i26:+	chr6:161529983-161530073:+	-1	_MAP3K4	-0.114887
4216	4216:i19:+	chr6:161519310-161519459:+	1	_MAP3K4	-0.114887
4221	4221:i7:-	chr11:64577740-64578213:-	1	_MEN1	1.07988
4232	4232:i1_2:+	chr7:130126016-130126360:+	1	_MEST	-0.818149
4233	4233:i3:+	chr7:116339125-116340338:+	-1	_MET	NA
4233	4233:i1:+	chr7:116312459-116312631:+	-1	_MET	NA
4233	4233:i2:+	chr7:116335804-116335853:+	-1	_MET	NA
4234	4234:i1:-	chr12:58165757-58165914:-	1	_METTL1	1.32921
4237	4237:i1:-	chr1:17308009-17308081:-	1	_MFAP2	2.69919
4240	4240:i2:-	chr15:89455659-89455755:-	-1	_MFGE8	-1.05438
4240	4240:i3:-	chr15:89455355-89455407:-	-1	_MFGE8	-1.05438
4241	4241:i18:-	chr3:196728612-196730322:-	1	_MFI2	-1.73044
4241	4241:i8:-	chr3:196745824-196746672:-	1	_MFI2	-1.73044
4258	4258:i1:+	chr4:140586922-140587231:+	1	_MGST2	0.127082
4258	4258:i7:+	chr4:140661366-140661899:+	-1	_MGST2	0.127082
4261	4261:i1:+	chr16:10971055-10971239:+	1	_CIITA	0.178931
4267	4267:i9:+	chrX:2651398-2651415:+	-1	_CD99	1.38119
4287	4287:i23:-	chr14:92524896-92530758:-	-1	_ATXN3	0.44973
4288	4288:i1:-	chr10:129924363-129924468:-	1	_MKI67	4.56927
4289	4289:i22:+	chr7:131172366-131181398:+	-1	_MKLN1	0.182175
4292	4292:i2:+	chr3:37035268-37035381:+	-1	_MLH1	0.582836
4296	4296:i2:-	chr11:65378283-65378543:-	-1	_MAP3K11	0.434395
4299	4299:i2:+	chr4:87857562-87857633:+	1	_AFF1	-0.24066
4299	4299:i1:+	chr4:87856154-87856392:+	1	_AFF1	-0.24066
4302	4302:i9:+	chr17:36869206-36871009:+	1	_MLLT6	-0.500438
4311	4311:i4_5:+	chr3:154797953-154798255:+	-1	_MME	-3.52955
4320	4320:i1:+	chr22:24115036-24115165:+	1	_MMP11	7.39274
4322	4322:i10:-	chr11:102813721-102815095:-	-1	_MMP13	12.8073
4343	4343:i5:+	chr1:113229588-113229728:+	-1	_MOV10	NA
4351	4351:i1:+	chr15:75182410-75182430:+	-1	_MPI	0.544296
4359	4359:i1:-	chr1:161279629-161279762:-	-1	_MPZ	-2.91498
4361	4361:i22:-	chr11:94150469-94153347:-	-1	_MRE11A	0.27083
4436	4436:i20:+	chr2:47739442-47739559:+	-1	_MSH2	0.680314
4481	4481:i10:-	chr8:15996826-15998554:-	1	_MSR1	2.3278
4485	4485:i18:-	chr3:49722445-49722522:-	-1	_MST1	-0.564945
4507	4507:i11:+	chr9:21861975-21865969:+	-1	_MTAP	0.245258
4528	4528:i12:-	chr2:55478757-55479060:-	-1	_MTIF2	0.584406
4548	4548:i34:+	chr1:237060858-237067281:+	1	_MTR	-0.275924
4582	4582:i14:-	chr1:155161291-155161398:-	1	_MUC1	2.67027
4582	4582:i12:-	chr1:155161502-155161530:-	1	_MUC1	2.67027
4582	4582:i13:-	chr1:155161502-155161503:-	1	_MUC1	2.67027
4591	4591:i27:-	chr17:57060000-57060282:-	1	_TRIM37	0.804834
4598	4598:i5:+	chr12:110016970-110017087:+	-1	_MVK	1.34338
4599	4599:i1:+	chr21:42792520-42792744:+	-1	_MX1	1.14897
4599	4599:i3:+	chr21:42794683-42794838:+	-1	_MX1	1.14897
4599	4599:i2:+	chr21:42793765-42794022:+	-1	_MX1	1.14897
4601	4601:i1:+	chr10:111967363-111967840:+	1	_MXI1	NA
4602	4602:i1:+	chr6:135502453-135502674:+	1	_MYB	0.741877
4602	4602:i17:+	chr6:135518099-135518461:+	-1	_MYB	0.741877
4604	4604:i33:+	chr12:102074121-102074307:+	1	_MYBPC1	-11.2252
4604	4604:i36:+	chr12:102079360-102079658:+	1	_MYBPC1	-11.2252
4604	4604:i32:+	chr12:102071880-102072016:+	1	_MYBPC1	-11.2252
4619	4619:i31:-	chr17:10401051-10401234:-	1	_MYH1	NA
4629	4629:i33:-	chr16:15820705-15820911:-	1	_MYH11	-4.17954
4629	4629:i32:-	chr16:15826421-15826565:-	1	_MYH11	-4.17954
4629	4629:i34:-	chr16:15818745-15818995:-	1	_MYH11	-4.17954
4629	4629:i8:-	chr16:15878555-15878575:-	-1	_MYH11	-4.17954
4629	4629:i36:-	chr16:15818504-15818656:-	1	_MYH11	-4.17954
4629	4629:i37:-	chr16:15818018-15818266:-	1	_MYH11	-4.17954
4636	4636:i1:+	chr4:667369-669643:+	1	_MYL5	-0.371954
4637	4637:i4:+	chr12:56552686-56552704:+	-1	_MYL6	0.657976
4638	4638:i40:-	chr3:123337486-123337617:-	-1	_MYLK	-1.69425
4638	4638:i38:-	chr3:123339054-123339530:-	-1	_MYLK	-1.69425
4641	4641:i1:-	chr17:1395707-1396001:-	-1	_MYO1C	0.161832
4642	4642:i23:-	chr17:30921221-30921584:-	-1	_MYO1D	0.764409
4642	4642:i24:-	chr17:30819628-30821933:-	1	_MYO1D	0.764409
4644	4644:i33:-	chr15:52630007-52630081:-	-1	_MYO5A	0.30235
4646	4646:i29:+	chr6:76603648-76604977:+	-1	_MYO6	1.00036
4646	4646:i34:+	chr6:76621389-76621415:+	-1	_MYO6	1.00036
4647	4647:i24:+	chr11:76891420-76891527:+	1	_MYO7A	-0.710574
4648	4648:i40:+	chr2:128389821-128389976:+	-1	_MYO7B	-1.45333
4651	4651:i4:-	chr5:16814631-16815572:-	1	_MYO10	NA
4651	4651:i21:-	chr5:16741913-16742337:-	-1	_MYO10	NA
4659	4659:i1:-	chr12:80329133-80329235:-	-1	_PPP1R12A	-0.18079
4660	4660:i26:+	chr1:202538275-202538325:+	-1	_PPP1R12B	-0.637487
4660	4660:i28:+	chr1:202549602-202557697:+	-1	_PPP1R12B	-0.637487
4660	4660:i27:+	chr1:202544130-202544310:+	-1	_PPP1R12B	-0.637487
4660	4660:i25:+	chr1:202536906-202536959:+	-1	_PPP1R12B	-0.637487
4660	4660:i24:+	chr1:202533571-202533675:+	-1	_PPP1R12B	-0.637487
4660	4660:i23:+	chr1:202531906-202532050:+	-1	_PPP1R12B	-0.637487
4664	4664:i3:+	chr2:191520703-191520879:+	-1	_NAB1	NA
4664	4664:i2:+	chr2:191514572-191514708:+	-1	_NAB1	NA
4673	4673:i16:-	chr12:76443056-76443305:-	-1	_NAP1L1	0.124153
4676	4676:i17:-	chr11:2970457-2970494:-	-1	_NAP1L4	0.714973
4676	4676:i2:-	chr11:3010359-3010501:-	1	_NAP1L4	0.714973
4678	4678:i3:+	chr1:46066057-46066129:+	-1	_NASP	0.75874
4678	4678:i19:+	chr1:46083733-46084578:+	-1	_NASP	0.75874
4678	4678:i7_9:+	chr1:46072154-46075197:+	1	_NASP	0.75874
4678	4678:i10:+	chr1:46077135-46078920:+	-1	_NASP	0.75874
4681	4681:i5:+	chr1:19970667-19970940:+	1	_NBL1	0.358748
4683	4683:i3:-	chr8:90994181-90994230:-	-1	_NBN	0.484631
4684	4684:i24:+	chr11:113133568-113135919:+	1	_NCAM1	-3.44665
4684	4684:i9_10:+	chr11:113092018-113092626:+	-1	_NCAM1	-3.44665
4690	4690:i3:+	chr3:136649317-136649436:+	-1	_NCK1	-0.0518521
4704	4704:i8:+	chr12:4776703-4776820:+	-1	_NDUFA9	1.07443
4705	4705:i10:-	chr2:240951135-240954277:-	-1	_NDUFA10	0.353038
4705	4705:i1:-	chr2:240964644-240964819:-	1	_NDUFA10	0.353038
4706	4706:i1:-	chr16:23607444-23607639:-	1	_NDUFAB1	1.32642
4708	4708:i2:+	chr7:140397875-140398068:+	-1	_NDUFB2	0.946069
4715	4715:i5:+	chr8:125579888-125580751:+	-1	_NDUFB9	1.12225
4717	4717:i2_3:-	chr4:140221756-140222388:-	-1	_NDUFC1	0.556363
4734	4734:i6:-	chr15:56207482-56209329:-	1	_NEDD4	-0.0368892
4735	4735:i13:+	chr2:242274737-242274766:+	-1	_SEPT2	0.279021
4739	4739:i2:-	chr6:11306225-11306388:-	1	_NEDD9	-1.48215
4750	4750:i20:-	chr4:170475194-170477002:-	-1	_NEK1	-0.334215
4750	4750:i22:-	chr4:170429920-170430003:-	-1	_NEK1	-0.334215
4752	4752:i3:-	chr13:52730210-52731620:-	-1	_NEK3	-0.283616
4752	4752:i1:-	chr13:52733678-52733996:-	1	_NEK3	-0.283616
4763	4763:i35:+	chr17:29576973-29579822:+	1	_NF1	NA
4773	4773:i3:-	chr20:50139620-50140649:-	1	_NFATC2	-1.02691
4774	4774:i1:+	chr1:61542946-61543300:+	-1	_NFIA	0.400749
4775	4775:i1:+	chr16:68118654-68119083:+	-1	_NFATC3	0.0263065
4779	4779:i2:+	chr17:46126135-46126226:+	-1	_NFE2L1	-0.200287
4781	4781:i13:-	chr9:14102421-14102509:-	1	_NFIB	-1.54391
4781	4781:i11:-	chr9:14116207-14116345:-	1	_NFIB	-1.54391
4781	4781:i12:-	chr9:14112998-14113080:-	1	_NFIB	-1.54391
4782	4782:i1:+	chr19:3359561-3359683:+	-1	_NFIC	0.307792
4784	4784:i13:+	chr19:13198803-13198950:+	-1	_NFIX	-1.68237
4792	4792:i6:-	chr14:35870716-35871266:-	-1	_NFKBIA	0.25858
4796	4796:i3:-	chr8:145669265-145669407:-	1	_TONSL	2.72731
4800	4800:i4:+	chr6:41048550-41048636:+	-1	_NFYA	0.659165
4801	4801:i3:-	chr12:104524910-104525616:-	-1	_NFYB	0.250165
4801	4801:i9:-	chr12:104510858-104513547:-	-1	_NFYB	0.250165
4801	4801:i1:-	chr12:104531919-104532040:-	1	_NFYB	0.250165
4802	4802:i4:+	chr1:41175038-41175288:+	-1	_NFYC	0.248393
4802	4802:i2:+	chr1:41157680-41157872:+	1	_NFYC	0.248393
4817	4817:i10:+	chr1:161093931-161095235:+	-1	_NIT1	0.748324
4820	4820:i11:+	chr3:42668678-42672808:+	-1	_NKTR	-0.477344
4831	4831:i3:+	chr17:49243862-49243924:+	1	_NME2	1.22258
4831	4831:i1:+	chr17:49242796-49243042:+	1	_NME2	1.22258
4833	4833:i1:+	chr16:446725-447079:+	-1	_NME4	1.43019
4837	4837:i1:+	chr11:114128553-114128600:+	-1	_NNMT	-0.754562
4837	4837:i2:+	chr11:114133570-114133656:+	-1	_NNMT	-0.754562
4839	4839:i9:-	chr12:6673316-6673414:-	-1	_NOP2	1.10855
4841	4841:i3:+	chrX:70504834-70504947:+	1	_NONO	0.99583
4843	4843:i3:-	chr17:26207300-26207392:-	-1	_NOS2	0.408938
4843	4843:i2:-	chr17:26209595-26209738:-	-1	_NOS2	0.408938
4846	4846:i15_17:+	chr7:150700239-150701023:+	-1	_NOS3	-0.456431
4850	4850:i12:-	chr7:135071822-135073646:-	-1	_CNOT4	0.166071
4853	4853:i1:-	chr1:120611948-120612317:-	1	_NOTCH2	-0.323103
4864	4864:i28:-	chr18:21108363-21109691:-	1	_NPC1	-0.0395177
4869	4869:i10:+	chr5:170833401-170833731:+	1	_NPM1	0.825782
4891	4891:i1:-	chr12:51421960-51422058:-	-1	_SLC11A2	0.150066
4891	4891:i27_29:-	chr12:51373566-51375586:-	1	_SLC11A2	0.150066
4891	4891:i24_26:-	chr12:51379775-51382218:-	-1	_SLC11A2	0.150066
4898	4898:i6:-	chr1:52302041-52302110:-	-1	_NRD1	0.817868
4898	4898:i27:-	chr1:52260730-52260880:-	-1	_NRD1	0.817868
4898	4898:i5:-	chr1:52303159-52303292:-	-1	_NRD1	0.817868
4915	4915:i22:+	chr9:87549077-87549207:+	-1	_NTRK2	-4.64256
4915	4915:i5:+	chr9:87287002-87287086:+	-1	_NTRK2	-4.64256
4925	4925:i26:+	chr11:17370892-17371521:+	1	_NUCB2	0.691674
4928	4928:i31:-	chr11:3714462-3714605:-	1	_NUP98	0.0441185
4931	4931:i5:-	chr1:224500242-224500857:-	-1	_NVL	1.64175
4938	4938:i11:+	chr12:113369683-113369990:+	-1	_OAS1	1.18912
4946	4946:i6:+	chr19:2272971-2273487:+	-1	_OAZ1	0.43748
4957	4957:i5:+	chr9:131219477-131219716:+	1	_ODF2	1.44779
4967	4967:i4:+	chr7:44687043-44687133:+	1	_OGDH	0.485411
4968	4968:i10:+	chr3:9800871-9800970:+	-1	_OGG1	0.438514
4968	4968:i12:+	chr3:9807493-9808353:+	-1	_OGG1	0.438514
4969	4969:i1:-	chr9:95166778-95166937:-	1	_OGN	-3.299
5000	5000:i1:-	chr2:148779017-148779173:-	-1	_ORC4	0.518731
5000	5000:i18:-	chr2:148687966-148693267:-	-1	_ORC4	0.518731
5010	5010:i5:+	chr3:170425833-170425983:+	-1	_CLDN11	-3.24415
5016	5016:i8:-	chr1:111966165-111966330:-	-1	_OVGP1	0.687841
5016	5016:i2_5:-	chr1:111969059-111970134:-	-1	_OVGP1	0.687841
5025	5025:i2:+	chr12:121654758-121654805:+	1	_P2RX4	0.971726
5036	5036:i13:+	chr12:56506607-56507694:+	-1	_PA2G4	0.935912
5049	5049:i9_11:+	chr11:117045609-117047592:+	-1	_PAFAH1B2	0.28641
5087	5087:i12:+	chr1:164853779-164854300:+	-1	_PBX1	1.1933
5087	5087:i8:+	chr1:164789309-164789421:+	1	_PBX1	1.1933
5090	5090:i2:+	chr9:128510478-128510707:+	-1	_PBX3	0.115647
5091	5091:i2:-	chr11:66721720-66721907:-	-1	_PC	-0.322917
5091	5091:i4:-	chr11:66675292-66675340:-	-1	_PC	-0.322917
5094	5094:i1:+	chr12:53835433-53835576:+	1	_PCBP2	0.369227
5094	5094:i2:+	chr12:53836479-53836517:+	1	_PCBP2	0.369227
5094	5094:i3:+	chr12:53837175-53837557:+	1	_PCBP2	0.369227
5096	5096:i20:+	chr3:136052244-136056737:+	-1	_PCCB	0.972287
5108	5108:i42:+	chr8:17882870-17882962:+	1	_PCM1	-0.758495
5108	5108:i43:+	chr8:17883053-17883167:+	1	_PCM1	-0.758495
5108	5108:i41:+	chr8:17872093-17872349:+	1	_PCM1	-0.758495
5108	5108:i28:+	chr8:17840742-17840798:+	1	_PCM1	-0.758495
5108	5108:i36:+	chr8:17867056-17867253:+	1	_PCM1	-0.758495
5108	5108:i39:+	chr8:17869176-17869336:+	1	_PCM1	-0.758495
5108	5108:i38:+	chr8:17868746-17868875:+	1	_PCM1	-0.758495
5108	5108:i40:+	chr8:17871473-17871545:+	1	_PCM1	-0.758495
5108	5108:i37:+	chr8:17868118-17868177:+	1	_PCM1	-0.758495
5108	5108:i35:+	chr8:17863772-17863906:+	1	_PCM1	-0.758495
5111	5111:i1:-	chr20:5107146-5107268:-	-1	_PCNA	1.88964
5127	5127:i3:+	chrX:47082417-47082710:+	-1	_CDK16	1.19391
5127	5127:i1:+	chrX:47077528-47078063:+	-1	_CDK16	1.19391
5137	5137:i6_7:-	chr7:32109905-32110466:-	1	_PDE1C	-4.46869
5142	5142:i6:+	chr1:66713143-66713337:+	-1	_PDE4B	-0.0899853
5144	5144:i7:-	chr5:59282228-59284544:-	-1	_PDE4D	-0.0643739
5147	5147:i1:-	chr2:232645775-232645974:-	1	_PDE6D	0.640269
5147	5147:i2:-	chr2:232643433-232644210:-	-1	_PDE6D	0.640269
5151	5151:i10:+	chr15:85633949-85634146:+	-1	_PDE8A	-0.180851
5154	5154:i8:-	chr7:540068-540136:-	1	_PDGFA	-1.03514
5156	5156:i3:+	chr4:54245392-54245431:+	1	_PDGFRA	-1.27209
5156	5156:i4:+	chr4:54248445-54248502:+	1	_PDGFRA	-1.27209
5156	5156:i11:+	chr4:54280782-54280889:+	1	_PDGFRA	-1.27209
5156	5156:i1:+	chr4:54243820-54244090:+	1	_PDGFRA	-1.27209
5156	5156:i2:+	chr4:54245240-54245284:+	1	_PDGFRA	-1.27209
5156	5156:i10:+	chr4:54265897-54266006:+	1	_PDGFRA	-1.27209
5156	5156:i7:+	chr4:54256688-54256795:+	1	_PDGFRA	-1.27209
5156	5156:i6:+	chr4:54255976-54256040:+	1	_PDGFRA	-1.27209
5156	5156:i12:+	chr4:54292039-54292132:+	1	_PDGFRA	-1.27209
5156	5156:i5:+	chr4:54249940-54250043:+	1	_PDGFRA	-1.27209
5156	5156:i9:+	chr4:54257597-54257665:+	1	_PDGFRA	-1.27209
5156	5156:i8:+	chr4:54257176-54257306:+	1	_PDGFRA	-1.27209
5158	5158:i15:+	chr4:655915-656030:+	-1	_PDE6B	NA
5167	5167:i1:+	chr6:132129156-132129415:+	1	_ENPP1	1.20169
5169	5169:i1:+	chr6:131949582-131949778:+	1	_ENPP3	-0.494746
5194	5194:i4_5:+	chr2:61245319-61246218:+	-1	_PEX13	0.980458
5195	5195:i4:+	chr1:10579860-10580067:+	1	_PEX14	-0.0096299
5209	5209:i17:+	chr10:6266469-6266586:+	-1	_PFKFB3	-0.597771
5211	5211:i3:+	chr21:45725071-45725300:+	-1	_PFKL	1.08266
5211	5211:i5:+	chr21:45725683-45725818:+	-1	_PFKL	1.08266
5212	5212:i14:+	chr2:37028444-37028547:+	1	_VIT	NA
5212	5212:i16:+	chr2:37035615-37036128:+	1	_VIT	NA
5212	5212:i15:+	chr2:37032581-37032807:+	1	_VIT	NA
5212	5212:i17:+	chr2:37041326-37041937:+	1	_VIT	NA
5213	5213:i1:+	chr12:48499656-48499920:+	1	_PFKM	0.062079
5213	5213:i2:+	chr12:48501148-48501238:+	1	_PFKM	0.062079
5214	5214:i3:+	chr10:3111430-3111581:+	-1	_PFKP	1.32488
5214	5214:i2:+	chr10:3110819-3110934:+	-1	_PFKP	1.32488
5218	5218:i1:+	chr7:90095738-90095827:+	1	_CDK14	0.0629186
5238	5238:i3:-	chr6:83900906-83901042:-	-1	_PGM3	1.2349
5257	5257:i27:+	chr16:47698796-47698886:+	-1	_PHKB	0.239849
5265	5265:i3_7:-	chr14:94854897-94855347:-	-1	_SERPINA1	-0.424462
5265	5265:i2:-	chr14:94856757-94857029:-	1	_SERPINA1	-0.424462
5269	5269:i5:-	chr6:2969013-2969147:-	-1	_SERPINB6	0.438545
5269	5269:i6:-	chr6:2962128-2962404:-	1	_SERPINB6	0.438545
5271	5271:i9:+	chr18:61653492-61653887:+	-1	_SERPINB8	0.143909
5281	5281:i7:-	chr2:46808413-46808730:-	-1	_PIGF	0.556126
5293	5293:i29:+	chr1:9786967-9789172:+	1	_PIK3CD	-0.517842
5295	5295:i8:+	chr5:67584252-67584579:+	1	_PIK3R1	NA
5296	5296:i27:+	chr19:18288659-18288927:+	1	_PIK3R2	1.38324
5296	5296:i23:+	chr19:18286121-18286195:+	1	_PIK3R2	1.38324
5296	5296:i26:+	chr19:18288521-18288574:+	1	_PIK3R2	1.38324
5296	5296:i25:+	chr19:18287950-18288102:+	1	_PIK3R2	1.38324
5296	5296:i21:+	chr19:18284614-18284783:+	1	_PIK3R2	1.38324
5296	5296:i22:+	chr19:18285850-18286032:+	1	_PIK3R2	1.38324
5296	5296:i24:+	chr19:18286415-18286507:+	1	_PIK3R2	1.38324
5298	5298:i3:-	chr1:151297221-151297393:-	1	_PI4KB	0.265729
5298	5298:i5:-	chr1:151282687-151282731:-	-1	_PI4KB	0.265729
5303	5303:i5:+	chrX:71482557-71483814:+	-1	_PIN4	0.893753
5306	5306:i2:-	chr17:1463050-1463095:-	-1	_PITPNA	0.257744
5315	5315:i16:-	chr15:72495363-72495529:-	-1	_PKM	1.75268
5315	5315:i4:-	chr15:72521888-72522063:-	-1	_PKM	1.75268
5333	5333:i2:-	chr3:38065828-38066278:-	1	_PLCD1	-0.550073
5333	5333:i1:-	chr3:38070997-38071154:-	-1	_PLCD1	-0.550073
5337	5337:i16:-	chr3:171404475-171404588:-	-1	_PLD1	NA
5338	5338:i1:+	chr17:4710396-4710520:+	-1	_PLD2	-0.448461
5339	5339:i3:-	chr8:145047571-145047697:-	1	_PLEC	0.743786
5339	5339:i9:-	chr8:145013518-145013758:-	-1	_PLEC	0.743786
5349	5349:i1:+	chr19:35606732-35606863:+	-1	_FXYD3	1.65952
5351	5351:i2:+	chr1:12004579-12004719:+	-1	_PLOD1	0.860106
5358	5358:i5:+	chrX:114848465-114848846:+	-1	_PLS3	-0.49686
5365	5365:i3:+	chrX:153031614-153031779:+	-1	_PLXNB3	0.648287
5393	5393:i15:+	chr4:122737927-122738176:+	1	_EXOSC9	0.55013
5393	5393:i13:+	chr4:122737299-122737349:+	1	_EXOSC9	0.55013
5414	5414:i6:-	chr17:56604517-56605391:-	-1	_SEPT4	-1.04998
5427	5427:i21:-	chr14:50110270-50110388:-	-1	_POLE2	2.13645
5428	5428:i24:-	chr15:89859536-89860058:-	1	_POLG	0.364998
5437	5437:i1:+	chr3:184081194-184081353:+	-1	_POLR2H	1.45872
5447	5447:i4:+	chr7:75600305-75600410:+	-1	_POR	1.08026
5447	5447:i1:+	chr7:75544420-75544497:+	-1	_POR	1.08026
5447	5447:i3:+	chr7:75597161-75597446:+	-1	_POR	1.08026
5468	5468:i9:+	chr3:12440847-12440989:+	-1	_PPARG	NA
5475	5475:i22:+	chrX:18845394-18846034:+	-1	_PPEF1	NA
5478	5478:i3:+	chr7:44838347-44838503:+	-1	_PPIA	1.27812
5498	5498:i18:+	chr1:161146639-161147801:+	1	_PPOX	0.634366
5499	5499:i2:-	chr11:67186879-67187068:-	-1	_PPP1CA	1.55771
5504	5504:i1:-	chr3:195269727-195270224:-	1	_PPP1R2	0.626525
5510	5510:i1:+	chr2:242089024-242089123:+	1	_PPP1R7	0.747056
5515	5515:i1:-	chr5:133561451-133561950:-	1	_PPP2CA	0.879148
5518	5518:i3:+	chr19:52704346-52704947:+	-1	_PPP2R1A	0.950321
5519	5519:i17:-	chr11:111608172-111608293:-	-1	_PPP2R1B	-0.455021
5519	5519:i19:-	chr11:111597632-111597781:-	-1	_PPP2R1B	-0.455021
5520	5520:i4:+	chr8:25234821-25234940:+	1	_PPP2R2A	NA
5520	5520:i3:+	chr8:25232080-25232170:+	1	_PPP2R2A	NA
5520	5520:i5:+	chr8:25237821-25237910:+	1	_PPP2R2A	NA
5520	5520:i7:+	chr8:25246607-25246748:+	1	_PPP2R2A	NA
5520	5520:i2:+	chr8:25231134-25231174:+	1	_PPP2R2A	NA
5520	5520:i6:+	chr8:25240190-25240294:+	1	_PPP2R2A	NA
5524	5524:i1:+	chr9:131873228-131873311:+	1	_PPP2R4	1.44199
5524	5524:i15:+	chr9:131903935-131904197:+	-1	_PPP2R4	1.44199
5524	5524:i14:+	chr9:131902209-131902430:+	-1	_PPP2R4	1.44199
5527	5527:i23:+	chr14:102391478-102394328:+	-1	_PPP2R5C	0.539862
5527	5527:i22:+	chr14:102384168-102384284:+	-1	_PPP2R5C	0.539862
5530	5530:i14:-	chr4:101950323-101950352:-	-1	_PPP3CA	-0.244291
5531	5531:i1_2:+	chr16:30087350-30087421:+	1	_PPP4C	1.58256
5532	5532:i17:-	chr10:75203560-75204580:-	1	_PPP3CB	0.103154
5537	5537:i9:-	chr9:127908852-127912200:-	-1	_PPP6C	0.430142
5538	5538:i10:-	chr1:40538382-40539855:-	1	_PPT1	0.727403
5547	5547:i2:-	chr11:82595865-82595927:-	-1	_PRCP	0.143136
5553	5553:i12:-	chr11:57156483-57156790:-	-1	_PRG2	-0.472514
5553	5553:i10:-	chr11:57157360-57157429:-	-1	_PRG2	-0.472514
5553	5553:i13:-	chr11:57156050-57156181:-	-1	_PRG2	-0.472514
5553	5553:i14:-	chr11:57155227-57155338:-	-1	_PRG2	-0.472514
5558	5558:i1:+	chr6:57182422-57182499:+	1	_PRIM2	1.26364
5562	5562:i4:-	chr5:40775030-40775074:-	-1	_PRKAA1	NA
5566	5566:i3:-	chr19:14223045-14223459:-	-1	_PRKACA	0.427517
5573	5573:i17:+	chr17:66547225-66547457:+	1	_PRKAR1A	NA
5576	5576:i1:-	chr3:48884768-48885270:-	1	_PRKAR2A	-0.0788213
5581	5581:i9:+	chr2:46072534-46072897:+	1	_PRKCE	-0.747354
5585	5585:i1:+	chr19:14544166-14544354:+	1	_PKN1	0.851776
5590	5590:i23:+	chr1:2113271-2113353:+	-1	_PRKCZ	0.519205
5590	5590:i1:+	chr1:1981909-1982140:+	1	_PRKCZ	0.519205
5592	5592:i1:+	chr10:52750911-52751404:+	1	_PRKG1	-0.101919
5597	5597:i6:+	chr15:52356099-52358462:+	1	_MAPK6	0.514321
5598	5598:i9:+	chr17:19286391-19286857:+	-1	_MAPK7	-0.0103411
5599	5599:i1:+	chr10:49514786-49514864:+	1	_MAPK8	0.0925099
5599	5599:i8:+	chr10:49632131-49632202:+	-1	_MAPK8	0.0925099
5601	5601:i1:-	chr5:179718848-179719071:-	1	_MAPK9	1.03824
5601	5601:i8:-	chr5:179674855-179674926:-	1	_MAPK9	1.03824
5606	5606:i4:+	chr17:21199398-21199522:+	-1	_MAP2K3	0.0894799
5609	5609:i4:+	chr19:7970693-7971931:+	-1	_MAP2K7	0.0174407
5627	5627:i5:-	chr3:93643084-93643108:-	-1	_PROS1	-2.12134
5649	5649:i62:-	chr7:103124100-103124297:-	1	_RELN	NA
5649	5649:i66:-	chr7:103112231-103113355:-	1	_RELN	NA
5649	5649:i1:-	chr7:103629578-103629963:-	1	_RELN	NA
5649	5649:i56:-	chr7:103136973-103137215:-	1	_RELN	NA
5649	5649:i59:-	chr7:103131115-103131276:-	1	_RELN	NA
5653	5653:i1:-	chr19:51472746-51472929:-	-1	_KLK6	-3.97078
5663	5663:i13:+	chr14:73675532-73675623:+	-1	_PSEN1	0.700679
5690	5690:i10:-	chr1:36035413-36040299:-	-1	_PSMB2	0.901954
5694	5694:i1:+	chr17:4699439-4699591:+	1	_PSMB6	0.546089
5695	5695:i7_8:-	chr9:127118294-127119194:-	-1	_PSMB7	0.929367
5701	5701:i3:+	chr7:102995315-102995396:+	-1	_PSMC2	1.0332
5701	5701:i2:+	chr7:102994368-102994405:+	-1	_PSMC2	1.0332
5701	5701:i1:+	chr7:102987971-102988228:+	-1	_PSMC2	1.0332
5702	5702:i1:-	chr11:47447756-47448024:-	1	_PSMC3	0.81564
5706	5706:i15:+	chr14:53188218-53190592:+	-1	_PSMC6	0.804175
5706	5706:i5:+	chr14:53176293-53177053:+	-1	_PSMC6	0.804175
5709	5709:i15:+	chr17:38152954-38153046:+	-1	_PSMD3	NA
5713	5713:i2:+	chr16:74333474-74333643:+	-1	_PSMD7	1.06181
5723	5723:i5:-	chr7:56109313-56109655:-	-1	_PSPH	1.5736
5723	5723:i4:-	chr7:56110084-56110336:-	-1	_PSPH	1.5736
5723	5723:i2:-	chr7:56118831-56119268:-	-1	_PSPH	1.5736
5723	5723:i3:-	chr7:56110841-56110954:-	-1	_PSPH	1.5736
5727	5727:i5:-	chr9:98270216-98270322:-	1	_PTCH1	-1.79198
5747	5747:i29:-	chr8:141728416-141728460:-	-1	_PTK2	0.777064
5747	5747:i38:-	chr8:141679826-141679834:-	1	_PTK2	0.777064
5754	5754:i2:+	chr6:43044552-43044724:+	-1	_PTK7	1.33407
5757	5757:i2:+	chr2:232574491-232575011:+	-1	_PTMA	0.983029
5757	5757:i1:+	chr2:232573235-232573461:+	1	_PTMA	0.983029
5763	5763:i2:+	chr12:6878219-6878343:+	-1	_PTMS	1.21819
5771	5771:i6:-	chr18:12819213-12819281:-	-1	_PTPN2	0.326087
5781	5781:i17:+	chr12:112943629-112947717:+	1	_PTPN11	0.0578223
5784	5784:i2:-	chr1:214701619-214706750:-	1	_PTPN14	-1.87922
5786	5786:i4:+	chr20:2845624-2845701:+	1	_PTPRA	0.170075
5786	5786:i2:+	chr20:2845011-2845108:+	1	_PTPRA	0.170075
5786	5786:i5:+	chr20:2845794-2845963:+	1	_PTPRA	0.170075
5786	5786:i1:+	chr20:2844825-2844933:+	1	_PTPRA	0.170075
5786	5786:i3:+	chr20:2845193-2845300:+	1	_PTPRA	0.170075
5786	5786:i13:+	chr20:2955861-2955887:+	-1	_PTPRA	0.170075
5788	5788:i7:+	chr1:198665841-198666038:+	-1	_PTPRC	0.522919
5791	5791:i8:+	chr10:129845813-129845947:+	-1	_PTPRE	-0.472097
5791	5791:i5:+	chr10:129796390-129798225:+	-1	_PTPRE	-0.472097
5792	5792:i27:+	chr1:44078439-44078471:+	-1	_PTPRF	NA
5796	5796:i2:-	chr6:128812877-128812994:-	-1	_PTPRK	0.115032
5798	5798:i24:-	chr2:220154345-220155019:-	-1	_PTPRN	6.08587
5802	5802:i28:-	chr19:5216731-5216778:-	-1	_PTPRS	0.235078
5803	5803:i13:+	chr7:121650388-121653943:+	1	_PTPRZ1	-10.0428
5803	5803:i31:+	chr7:121701134-121702090:+	1	_PTPRZ1	-10.0428
5805	5805:i7:+	chr11:112106572-112106757:+	-1	_PTS	0.867854
5810	5810:i1:-	chr5:34918337-34918383:-	-1	_RAD1	1.27706
5810	5810:i2:-	chr5:34918157-34918241:-	-1	_RAD1	1.27706
5818	5818:i6:-	chr11:119545099-119545357:-	1	_PVRL1	-0.390174
5819	5819:i7:+	chr19:45385468-45385621:+	1	_PVRL2	1.6027
5819	5819:i10:+	chr19:45391367-45392485:+	1	_PVRL2	1.6027
5819	5819:i8:+	chr19:45389194-45389257:+	1	_PVRL2	1.6027
5824	5824:i2:-	chr1:160253320-160253429:-	1	_PEX19	0.199573
5829	5829:i11:-	chr12:120653733-120653893:-	-1	_PXN	-0.0228126
5829	5829:i9:-	chr12:120657010-120657894:-	-1	_PXN	-0.0228126
5829	5829:i2:-	chr12:120687686-120687964:-	-1	_PXN	-0.0228126
5829	5829:i10:-	chr12:120654076-120654919:-	-1	_PXN	-0.0228126
5831	5831:i1:-	chr17:79895138-79895172:-	1	_PYCR1	3.02027
5831	5831:i2:-	chr17:79895056-79895115:-	1	_PYCR1	3.02027
5833	5833:i10:-	chr17:79865080-79865133:-	1	_PCYT2	0.846944
5837	5837:i1:-	chr11:64527128-64528187:-	1	_PYGM	-2.84876
5858	5858:i22:-	chr12:9317735-9317963:-	1	_PZP	-5.9029
5858	5858:i30:-	chr12:9311016-9311172:-	1	_PZP	-5.9029
5858	5858:i33:-	chr12:9307212-9307435:-	1	_PZP	-5.9029
5863	5863:i1:-	chr6:33266647-33267165:-	-1	_RGL2	0.680361
5871	5871:i1:-	chr11:64570526-64570713:-	1	_MAP4K2	0.836261
5873	5873:i1:-	chr15:55581914-55582013:-	1	_RAB27A	0.281966
5873	5873:i5:-	chr15:55530601-55530689:-	1	_RAB27A	0.281966
5879	5879:i5:+	chr7:6438293-6438349:+	-1	_RAC1	NA
5884	5884:i1:+	chr5:68665124-68665291:+	1	_RAD17	0.184529
5888	5888:i5:+	chr15:40994004-40994124:+	-1	_RAD51	3.7287
5890	5890:i15:+	chr14:69061202-69062738:+	-1	_RAD51B	-0.134573
5890	5890:i13:+	chr14:68944365-68944810:+	1	_RAD51B	-0.134573
5891	5891:i15:-	chr14:102698044-102698158:-	-1	_MOK	0.504649
5891	5891:i13_14:-	chr14:102698872-102699045:-	-1	_MOK	0.504649
5891	5891:i17:-	chr14:102695158-102695703:-	-1	_MOK	0.504649
5891	5891:i16:-	chr14:102695794-102695994:-	-1	_MOK	0.504649
5891	5891:i12:-	chr14:102700025-102700126:-	-1	_MOK	0.504649
5893	5893:i12:-	chr12:1035962-1036112:-	-1	_RAD52	-0.250804
5893	5893:i1:-	chr12:1098975-1099219:-	-1	_RAD52	-0.250804
5905	5905:i2:-	chr22:41681548-41681969:-	-1	_RANGAP1	NA
5914	5914:i1:+	chr17:38465423-38465538:+	1	_RARA	1.04872
5914	5914:i5:+	chr17:38498271-38499119:+	-1	_RARA	1.04872
5921	5921:i16:+	chr5:86662168-86662312:+	-1	_RASA1	-0.0356806
5927	5927:i29:-	chr12:395292-395373:-	1	_KDM5A	-0.0371844
5932	5932:i4:+	chr18:20513839-20514227:+	1	_RBBP8	-1.27212
5936	5936:i7:+	chr11:66433327-66435858:+	-1	_RBM4	NA
5939	5939:i6:+	chr12:56974062-56974159:+	-1	_RBMS2	-0.279585
5955	5955:i1:+	chr15:77223962-77224326:+	1	_RCN2	0.684141
5955	5955:i4:+	chr15:77233978-77234031:+	-1	_RCN2	0.684141
5962	5962:i21:-	chr11:110066286-110066890:-	1	_RDX	0.0263821
5966	5966:i1:+	chr2:61108752-61108985:+	1	_REL	0.133438
5980	5980:i3:-	chr6:111793216-111793343:-	-1	_REV3L	-0.638441
5985	5985:i3:+	chr12:118455495-118455858:+	-1	_RFC5	1.16272
5998	5998:i5:+	chr9:116225980-116226161:+	1	_RGS3	0.699398
5998	5998:i9:+	chr9:116246418-116246512:+	1	_RGS3	0.699398
5998	5998:i12:+	chr9:116259594-116259684:+	1	_RGS3	0.699398
5998	5998:i10:+	chr9:116247905-116247973:+	1	_RGS3	0.699398
6001	6001:i2:-	chr10:121295976-121296045:-	-1	_RGS10	0.818503
6018	6018:i9:+	chr1:40701464-40706593:+	1	_RLF	-0.385506
6041	6041:i8:-	chr1:182542769-182544713:-	1	_RNASEL	0.284844
6041	6041:i6:-	chr1:182547255-182549142:-	-1	_RNASEL	0.284844
6046	6046:i1:+	chr6:32936437-32936833:+	-1	_BRD2	0.482571
6046	6046:i3:+	chr6:32938665-32938974:+	-1	_BRD2	0.482571
6095	6095:i1:-	chr15:61521252-61521502:-	1	_RORA	-0.417564
6097	6097:i2:-	chr1:151803404-151803608:-	1	_RORC	0.489456
6120	6120:i7:+	chr2:210880928-210880981:+	-1	_RPE	0.651695
6122	6122:i1:-	chr22:39715732-39716391:-	1	_RPL3	-0.299804
6124	6124:i2:-	chr15:66797666-66798086:-	1	_RPL4	-0.090102
6128	6128:i2:-	chr12:112847215-112847443:-	1	_RPL6	0.0926595
6129	6129:i7:-	chr8:74202874-74202940:-	1	_RPL7	-0.123149
6130	6130:i2:+	chr9:136215777-136215897:+	1	_RPL7A	0.101784
6132	6132:i2:-	chr8:146017630-146017729:-	1	_RPL8	0.808247
6134	6134:i9:+	chrX:153631604-153632038:+	1	_RPL10	-0.0487062
6137	6137:i1:+	chr16:89627065-89627120:+	1	_RPL13	0.0309257
6138	6138:i13:+	chr3:23963089-23965187:+	-1	_RPL15	0.198548
6156	6156:i2:-	chr8:99057575-99057627:-	1	_RPL30	0.126409
6156	6156:i6:-	chr8:99037079-99037966:-	-1	_RPL30	0.126409
6165	6165:i2:+	chr3:197677095-197677170:+	1	_RPL35A	-0.130494
6175	6175:i1:-	chr12:120638886-120639014:-	-1	_RPLP0	0.530986
6184	6184:i1:-	chr3:128399597-128399918:-	-1	_RPN1	1.25892
6185	6185:i18:+	chr20:35866805-35866852:+	-1	_RPN2	1.53568
6188	6188:i11:+	chr11:75132771-75133345:+	-1	_RPS3	NA
6196	6196:i2:-	chr6:167271688-167271747:-	1	_RPS6KA2	-0.833421
6197	6197:i2:-	chrX:20284682-20284750:-	-1	_RPS6KA3	-0.879218
6210	6210:i2:-	chr16:18801566-18801656:-	1	_RPS15A	-0.021392
6229	6229:i5:+	chr10:79797723-79797740:+	-1	_RPS24	0.119322
6230	6230:i5:-	chr11:118886422-118886468:-	1	_RPS25	-0.655515
6233	6233:i1:+	chr2:55459039-55459244:+	1	_RPS27A	-0.393278
6238	6238:i17:-	chr20:17603493-17603975:-	-1	_RRBP1	1.20214
6238	6238:i2:-	chr20:17660644-17660720:-	-1	_RRBP1	1.20214
6239	6239:i16:+	chr6:7240671-7240835:+	-1	_RREB1	0.174242
6242	6242:i3:-	chr2:74666678-74667104:-	-1	_RTKN	1.27846
6242	6242:i2:-	chr2:74667480-74667710:-	-1	_RTKN	1.27846
6249	6249:i12:-	chr12:122831922-122832026:-	-1	_CLIP1	0.0569734
6251	6251:i11:-	chr10:16632617-16635495:-	-1	_RSU1	0.358287
6256	6256:i3:+	chr9:137218316-137218505:+	-1	_RXRA	0.639943
6256	6256:i6:+	chr9:137298428-137299338:+	1	_RXRA	0.639943
6257	6257:i1:-	chr6:33168544-33168630:-	1	_RXRB	0.152276
6263	6263:i96:+	chr15:34145756-34145883:+	1	_RYR3	-6.34278
6263	6263:i101:+	chr15:34152796-34152860:+	1	_RYR3	-6.34278
6263	6263:i99:+	chr15:34149981-34150115:+	1	_RYR3	-6.34278
6263	6263:i88:+	chr15:34129107-34129188:+	1	_RYR3	-6.34278
6263	6263:i97:+	chr15:34146590-34146650:+	1	_RYR3	-6.34278
6263	6263:i89:+	chr15:34129832-34131159:+	1	_RYR3	-6.34278
6263	6263:i95:+	chr15:34145246-34145288:+	1	_RYR3	-6.34278
6263	6263:i104:+	chr15:34157332-34158303:+	1	_RYR3	-6.34278
6263	6263:i98:+	chr15:34146967-34147113:+	1	_RYR3	-6.34278
6263	6263:i100:+	chr15:34151776-34151932:+	1	_RYR3	-6.34278
6263	6263:i102:+	chr15:34153279-34153379:+	1	_RYR3	-6.34278
6296	6296:i16:+	chr16:20808208-20808479:+	1	_ACSM3	-1.62743
6296	6296:i15:+	chr16:20807692-20807811:+	1	_ACSM3	-1.62743
6300	6300:i14:-	chr22:50692219-50693799:-	-1	_MAPK12	0.227425
6300	6300:i5:-	chr22:50695778-50696374:-	-1	_MAPK12	0.227425
6303	6303:i4_6:+	chrX:23801917-23802599:+	-1	_SAT1	NA
6311	6311:i3:-	chr12:112035720-112036294:-	-1	_ATXN2	0.551157
6314	6314:i3:+	chr3:63884075-63884173:+	1	_ATXN7	-0.320898
6314	6314:i1:+	chr3:63850233-63850675:+	1	_ATXN7	-0.320898
6319	6319:i1:+	chr10:102106772-102107288:+	1	_SCD	0.438033
6326	6326:i30:+	chr2:166245139-166248820:+	1	_SCN2A	-8.41065
6328	6328:i32:-	chr2:165944030-165947855:-	1	_SCN3A	-7.51511
6329	6329:i20:-	chr17:62022367-62022420:-	-1	_SCN4A	-2.7111
6331	6331:i34:-	chr3:38589553-38593049:-	1	_SCN5A	NA
6332	6332:i27:-	chr2:167260083-167263156:-	1	_SCN7A	-7.43751
6337	6337:i2:-	chr12:6484671-6484905:-	-1	_SCNN1A	0.528944
6342	6342:i18:+	chr1:53513530-53517282:+	1	_SCP2	-0.531641
6342	6342:i13:+	chr1:53480562-53480715:+	1	_SCP2	-0.531641
6342	6342:i16:+	chr1:53504589-53504718:+	1	_SCP2	-0.531641
6342	6342:i14:+	chr1:53493641-53493743:+	1	_SCP2	-0.531641
6382	6382:i1:-	chr2:20425023-20425194:-	-1	_SDC1	2.83686
6387	6387:i8_9:-	chr10:44865601-44868791:-	1	_CXCL12	-2.45221
6397	6397:i2:+	chr17:75085235-75085353:+	1	_SEC14L1	-0.466538
6397	6397:i1:+	chr17:75084725-75085031:+	1	_SEC14L1	-0.466538
6397	6397:i3:+	chr17:75089326-75089429:+	1	_SEC14L1	-0.466538
6414	6414:i3:-	chr5:42810793-42810880:-	-1	_SEPP1	-1.18154
6428	6428:i8:+	chr6:36569739-36572244:+	-1	_SRSF3	0.552651
6428	6428:i5:+	chr6:36567598-36568658:+	-1	_SRSF3	0.552651
6429	6429:i3:-	chr1:29493241-29493424:-	-1	_SRSF4	0.00826462
6429	6429:i2:-	chr1:29495015-29495150:-	-1	_SRSF4	0.00826462
6429	6429:i4:-	chr1:29492402-29492576:-	-1	_SRSF4	0.00826462
6430	6430:i8:+	chr14:70235515-70237257:+	-1	_SRSF5	-0.773682
6430	6430:i1:+	chr14:70193619-70193908:+	1	_SRSF5	-0.773682
6432	6432:i4:-	chr2:38976040-38976488:-	-1	_SRSF7	0.616768
6432	6432:i9:-	chr2:38970741-38972329:-	-1	_SRSF7	0.616768
6434	6434:i2:-	chr3:185652217-185655208:-	-1	_TRA2B	0.557788
6434	6434:i3:-	chr3:185649365-185649640:-	-1	_TRA2B	0.557788
6442	6442:i1:+	chr17:48243366-48243438:+	-1	_SGCA	-1.56793
6446	6446:i4:-	chr6:134528494-134528569:-	-1	_SGK1	-1.32269
6446	6446:i1:-	chr6:134638530-134639196:-	-1	_SGK1	-1.32269
6446	6446:i6:-	chr6:134496682-134497070:-	-1	_SGK1	-1.32269
6446	6446:i5:-	chr6:134498801-134499010:-	1	_SGK1	-1.32269
6447	6447:i1:+	chr15:32933870-32933979:+	-1	_SCG5	-0.12421
6450	6450:i1:+	chr21:40817797-40817855:+	1	_SH3BGR	-0.900969
6450	6450:i2:+	chr21:40823780-40824067:+	-1	_SH3BGR	-0.900969
6451	6451:i4:+	chrX:80492617-80492779:+	1	_SH3BGRL	1.22673
6452	6452:i20:+	chr4:2835424-2842823:+	-1	_SH3BP2	0.233369
6452	6452:i3:+	chr4:2813946-2814204:+	-1	_SH3BP2	0.233369
6453	6453:i25:+	chr21:35189535-35189918:+	1	_ITSN1	-0.149903
6453	6453:i44:+	chr21:35258591-35258764:+	-1	_ITSN1	-0.149903
6453	6453:i30:+	chr21:35201272-35201354:+	-1	_ITSN1	-0.149903
6461	6461:i6:-	chr9:37915895-37920001:-	-1	_SHB	1.41052
6464	6464:i1:-	chr1:154946724-154946959:-	1	_SHC1	0.579786
6468	6468:i1:-	chr10:103454138-103454743:-	1	_FBXW4	-0.49219
6472	6472:i3_5:+	chr12:57624111-57624449:+	1	_SHMT2	1.55287
6472	6472:i2:+	chr12:57623828-57624027:+	1	_SHMT2	1.55287
6484	6484:i2:+	chr11:126225789-126226197:+	-1	_ST3GAL4	1.20112
6487	6487:i20:+	chr1:44385604-44385889:+	1	_ST3GAL3	-0.957128
6487	6487:i10:+	chr1:44323807-44323980:+	1	_ST3GAL3	-0.957128
6493	6493:i13:+	chr21:38119966-38122510:+	-1	_SIM2	NA
6494	6494:i2:+	chr11:65407343-65407492:+	-1	_SIPA1	0.620308
6494	6494:i3:+	chr11:65407592-65407766:+	-1	_SIPA1	0.620308
6506	6506:i16:-	chr11:35272752-35282512:-	-1	_SLC1A2	1.08187
6509	6509:i1:+	chr2:65215579-65215754:+	-1	_SLC1A4	NA
6510	6510:i2:-	chr19:47290496-47290545:-	-1	_SLC1A5	0.591498
6520	6520:i3:+	chr11:62639049-62639141:+	1	_SLC3A2	1.01775
6520	6520:i1:+	chr11:62623484-62623853:+	1	_SLC3A2	1.01775
6520	6520:i4:+	chr11:62644256-62644351:+	1	_SLC3A2	1.01775
6530	6530:i2_3:+	chr16:55690352-55690880:+	1	_SLC6A2	NA
6553	6553:i18:+	chr16:67298943-67299009:+	-1	_SLC9A5	0.0640846
6573	6573:i4:-	chr21:46957681-46957922:-	1	_SLC19A1	1.81835
6575	6575:i1:-	chr8:42396964-42397356:-	1	_SLC20A2	0.31631
6595	6595:i29_31:+	chr9:2158452-2158978:+	-1	_SMARCA2	NA
6595	6595:i32:+	chr9:2159814-2159909:+	-1	_SMARCA2	NA
6595	6595:i34:+	chr9:2161001-2161035:+	-1	_SMARCA2	NA
6596	6596:i27:-	chr3:148747904-148750159:-	1	_HLTF	0.689519
6597	6597:i1:+	chr19:11071598-11071850:+	1	_SMARCA4	1.26086
6597	6597:i33:+	chr19:11144443-11144541:+	-1	_SMARCA4	1.26086
6601	6601:i31:-	chr12:56558087-56558515:-	1	_SMARCC2	NA
6601	6601:i19:-	chr12:56566721-56566813:-	-1	_SMARCC2	NA
6604	6604:i4:-	chr7:150945571-150945749:-	1	_SMARCD3	-1.06061
6604	6604:i3:-	chr7:150972200-150972337:-	-1	_SMARCD3	-1.06061
6604	6604:i5:-	chr7:150942546-150942757:-	-1	_SMARCD3	-1.06061
6606	6606:i7:+	chr5:69372348-69372533:+	-1	_SMN1	0.782224
6607	6607:i8:+	chr5:69372348-69372401:+	-1	_SMN2	0.740477
6618	6618:i1:+	chr19:7985194-7985434:+	1	_SNAPC2	0.94425
6619	6619:i13:+	chr9:15465508-15465831:+	-1	_SNAPC3	0.437899
6619	6619:i12:+	chr9:15462863-15462988:+	-1	_SNAPC3	0.437899
6625	6625:i9:+	chr19:49605371-49606844:+	-1	_SNRNP70	0.493544
6628	6628:i3_4:-	chr20:2446882-2447961:-	-1	_SNRPB	1.89201
6634	6634:i6:+	chr22:24977900-24978854:+	-1	_SNRPD3	1.07251
6635	6635:i7:+	chr1:203839005-203840280:+	-1	_SNRPE	1.5659
6637	6637:i2:-	chr2:70519807-70520564:-	-1	_SNRPG	1.36845
6638	6638:i16:+	chr15:25219789-25220104:+	-1	_SNRPN	0.342067
6638	6638:i11:+	chr15:25203885-25204015:+	1	_SNRPN	0.342067
6638	6638:i24:+	chr15:25244117-25244225:+	-1	_SNRPN	0.342067
6641	6641:i5:-	chr8:121582500-121583604:-	1	_SNTB1	-0.420801
6642	6642:i18_19:+	chr15:64429767-64436433:+	-1	_SNX1	0.209735
6645	6645:i1:+	chr16:69221050-69221649:+	1	_SNTB2	-0.240905
6651	6651:i10:+	chr21:34932183-34932973:+	-1	_SON	0.32362
6651	6651:i14:+	chr21:34944675-34944936:+	-1	_SON	0.32362
6660	6660:i5:-	chr12:24366277-24366351:-	-1	_SOX5	-2.1953
6687	6687:i17:+	chr16:89615388-89615744:+	-1	_SPG7	0.304258
6687	6687:i11:+	chr16:89607704-89607792:+	-1	_SPG7	0.304258
6687	6687:i14:+	chr16:89612540-89612589:+	-1	_SPG7	0.304258
6687	6687:i13:+	chr16:89612280-89612438:+	-1	_SPG7	0.304258
6692	6692:i1:+	chr15:41136246-41136384:+	1	_SPINT1	1.23822
6696	6696:i8:+	chr4:88903644-88904563:+	1	_SPP1	2.90695
6696	6696:i4:+	chr4:88898814-88899002:+	-1	_SPP1	2.90695
6709	6709:i40:+	chr9:131371930-131371944:+	-1	_SPTAN1	-0.129216
6711	6711:i3:+	chr2:54753509-54753703:+	-1	_SPTBN1	NA
6711	6711:i4:+	chr2:54785531-54786024:+	1	_SPTBN1	NA
6711	6711:i1:+	chr2:54683454-54683655:+	-1	_SPTBN1	NA
6714	6714:i1:+	chr20:35973088-35973290:+	1	_SRC	0.872767
6714	6714:i2:+	chr20:35974557-35974658:+	1	_SRC	0.872767
6717	6717:i13:-	chr7:87834432-87835819:-	-1	_SRI	0.350693
6721	6721:i21:+	chr22:42300867-42300978:+	1	_SREBF2	1.03686
6721	6721:i18:+	chr22:42296024-42296126:+	-1	_SREBF2	1.03686
6721	6721:i10:+	chr22:42274663-42274762:+	-1	_SREBF2	1.03686
6727	6727:i4:-	chr15:40329510-40329549:-	-1	_SRP14	0.535063
6728	6728:i7:+	chr5:112227300-112228776:+	-1	_SRP19	0.733485
6730	6730:i10:-	chr17:74049530-74049737:-	-1	_SRP68	0.644547
6733	6733:i2:-	chr7:105029238-105029377:-	1	_SRPK2	0.529373
6733	6733:i6_7:-	chr7:104909253-104909524:-	-1	_SRPK2	0.529373
6733	6733:i25:-	chr7:104755716-104755950:-	-1	_SRPK2	0.529373
6747	6747:i6:-	chr3:156257929-156261058:-	-1	_SSR3	0.770255
6748	6748:i2:+	chrX:153059904-153060040:+	-1	_SSR4	1.1916
6760	6760:i5:-	chr18:23660269-23660387:-	-1	_SS18	0.270399
6760	6760:i1:-	chr18:23671060-23671164:-	1	_SS18	0.270399
6764	6764:i7:-	chr11:8832794-8832882:-	1	_ST5	-0.638993
6764	6764:i8:-	chr11:8832064-8832224:-	-1	_ST5	-0.638993
6764	6764:i6:-	chr11:8853103-8853235:-	1	_ST5	-0.638993
6764	6764:i4:-	chr11:8892501-8892635:-	1	_ST5	-0.638993
6764	6764:i27:-	chr11:8721513-8721559:-	-1	_ST5	-0.638993
6774	6774:i1:-	chr17:40540297-40540513:-	1	_STAT3	-0.325093
6780	6780:i3:-	chr20:47795659-47795781:-	-1	_STAU1	1.06851
6786	6786:i14:+	chr11:4109932-4109968:+	-1	_STIM1	-0.35157
6788	6788:i1:-	chr8:99954606-99954799:-	-1	_STK3	0.538382
6790	6790:i4:-	chr20:54965612-54965721:-	1	_AURKA	4.21967
6790	6790:i6:-	chr20:54963212-54963258:-	1	_AURKA	4.21967
6804	6804:i2:-	chr7:73123375-73123452:-	1	_STX1A	1.96664
6809	6809:i10:+	chr11:59563075-59563185:+	-1	_STX3	1.01299
6810	6810:i2:+	chr16:31044711-31044843:+	-1	_STX4	0.845997
6811	6811:i1:-	chr11:62599426-62599563:-	1	_STX5	0.464684
6814	6814:i20:+	chr1:109351405-109352148:+	1	_STXBP3	-0.120303
6832	6832:i2:+	chr10:70942276-70942410:+	-1	_SUPV3L1	0.333629
6836	6836:i4:-	chr9:136239462-136239529:-	-1	_SURF4	0.955679
6836	6836:i5:-	chr9:136237928-136238016:-	-1	_SURF4	0.955679
6836	6836:i6:-	chr9:136237752-136237839:-	-1	_SURF4	0.955679
6836	6836:i2:-	chr9:136242110-136242433:-	-1	_SURF4	0.955679
6840	6840:i11:-	chr10:29824918-29824998:-	-1	_SVIL	-0.696438
6840	6840:i13:-	chr10:29820931-29821101:-	-1	_SVIL	-0.696438
6840	6840:i12:-	chr10:29821458-29822387:-	-1	_SVIL	-0.696438
6840	6840:i5:-	chr10:29923349-29923901:-	-1	_SVIL	-0.696438
6856	6856:i7:-	chr7:105730814-105732385:-	1	_SYPL1	0.0714812
6857	6857:i2:+	chr12:79258449-79258889:+	-1	_SYT1	-1.16097
6867	6867:i3:+	chr8:38602413-38603011:+	-1	_TACC1	-1.17172
6867	6867:i5:+	chr8:38644722-38645261:+	1	_TACC1	-1.17172
6867	6867:i7:+	chr8:38645624-38645764:+	1	_TACC1	-1.17172
6867	6867:i2:+	chr8:38599869-38599969:+	-1	_TACC1	-1.17172
6867	6867:i1:+	chr8:38585704-38586189:+	-1	_TACC1	-1.17172
6868	6868:i12:-	chr2:9661725-9662567:-	-1	_ADAM17	0.233265
6871	6871:i2:+	chr17:35767312-35767583:+	1	_TADA2A	-0.114399
6877	6877:i1:+	chr10:105127724-105128305:+	1	_TAF5	0.411003
6885	6885:i12:-	chr6:91254271-91254351:-	1	_MAP3K7	0.281059
6891	6891:i20:-	chr6:32781500-32781610:-	-1	_TAP2	0.854927
6891	6891:i17:-	chr6:32784638-32784729:-	-1	_TAP2	0.854927
6895	6895:i3:+	chr12:53895377-53895492:+	1	_TARBP2	1.1184
6898	6898:i1:-	chr16:71610912-71610998:-	-1	_TAT	-7.43947
6898	6898:i9:-	chr16:71605509-71605561:-	-1	_TAT	-7.43947
6904	6904:i23:+	chr17:80866173-80866313:+	-1	_TBCD	0.796284
6905	6905:i11:+	chr1:235596261-235596486:+	-1	_TBCE	1.31174
6916	6916:i1:+	chr7:139478047-139478270:+	1	_TBXAS1	0.442788
6917	6917:i3:-	chr8:54915452-54915652:-	-1	_TCEA1	0.424446
6921	6921:i1:-	chr8:74884480-74884522:-	1	_TCEB1	1.49739
6929	6929:i23:-	chr19:1612206-1612432:-	-1	_TCF3	1.30273
6932	6932:i3_6:+	chr5:133451298-133451777:+	-1	_TCF7	-1.20318
6934	6934:i23:+	chr10:114918426-114918476:+	-1	_TCF7L2	-0.749501
6934	6934:i24:+	chr10:114919679-114919751:+	-1	_TCF7L2	-0.749501
6934	6934:i11:+	chr10:114889060-114889131:+	-1	_TCF7L2	-0.749501
6935	6935:i8:+	chr10:31661947-31662102:+	-1	_ZEB1	-0.258686
6938	6938:i20:+	chr15:57544397-57544690:+	1	_TCF12	0.100386
6938	6938:i7:+	chr15:57364851-57364912:+	-1	_TCF12	0.100386
6940	6940:i1:-	chr5:178157557-178157703:-	1	_ZNF354A	0.540965
6949	6949:i18:+	chr5:149763301-149764195:+	-1	_TCOF1	0.651712
6950	6950:i2:-	chr6:160209469-160210334:-	-1	_TCP1	0.815425
7005	7005:i1:-	chr6:35464675-35464861:-	1	_TEAD3	0.397354
7021	7021:i1:+	chr6:50786439-50786685:+	1	_TFAP2B	1.50215
7022	7022:i2:+	chr20:55205938-55206044:+	1	_TFAP2C	-0.719191
7026	7026:i1:+	chr15:96869157-96869581:+	-1	_NR2F2	0.284256
7029	7029:i7:-	chr3:141719094-141719229:-	-1	_TFDP2	0.199953
7029	7029:i1:-	chr3:141868025-141868386:-	1	_TFDP2	0.199953
7057	7057:i1:+	chr15:39873280-39873429:+	-1	_THBS1	1.07207
7058	7058:i1:-	chr6:169654085-169654137:-	-1	_THBS2	1.78103
7068	7068:i7:-	chr3:24359849-24359985:-	1	_THRB	-1.24961
7068	7068:i6:-	chr3:24378791-24378862:-	-1	_THRB	-1.24961
7071	7071:i2:-	chr8:103665698-103666168:-	1	_KLF10	-0.91012
7073	7073:i8:-	chr10:121339983-121340358:-	-1	_TIAL1	NA
7073	7073:i17:-	chr10:121332978-121335303:-	-1	_TIAL1	NA
7073	7073:i2:-	chr10:121352964-121353025:-	-1	_TIAL1	NA
7084	7084:i2:-	chr16:66583841-66584315:-	1	_TK2	-0.298508
7084	7084:i3:-	chr16:66583480-66583728:-	-1	_TK2	-0.298508
7086	7086:i21:-	chr3:53258723-53259625:-	1	_TKT	0.765125
7086	7086:i7:-	chr3:53271813-53271836:-	-1	_TKT	0.765125
7098	7098:i1:+	chr4:186990309-186990402:+	-1	_TLR3	-1.23976
7106	7106:i5:+	chr11:844446-844587:+	-1	_TSPAN4	-0.660629
7111	7111:i2:+	chr9:100263921-100264085:+	-1	_TMOD1	-3.72657
7111	7111:i11:+	chr9:100361916-100364025:+	1	_TMOD1	-3.72657
7112	7112:i4:+	chr12:98926601-98929412:+	1	_TMPO	1.14011
7113	7113:i4:-	chr21:42879877-42879992:-	1	_TMPRSS2	-0.912072
7125	7125:i2:-	chr20:44453422-44453473:-	-1	_TNNC2	-1.3617
7126	7126:i2:+	chr17:26662548-26662882:+	1	_TNFAIP1	0.351516
7133	7133:i1:+	chr1:12227060-12227226:+	-1	_TNFRSF1B	-1.09005
7136	7136:i1:+	chr11:1860233-1860263:+	-1	_TNNI2	-1.45695
7145	7145:i30:-	chr2:218695090-218695113:-	-1	_TNS1	-1.82108
7145	7145:i31:-	chr2:218694567-218694605:-	-1	_TNS1	-1.82108
7148	7148:i3:-	chr6:32084814-32084884:-	1	_TNXB	-4.45787
7148	7148:i4:-	chr6:32084481-32084592:-	1	_TNXB	-4.45787
7148	7148:i2:-	chr6:32085100-32085181:-	1	_TNXB	-4.45787
7148	7148:i1:-	chr6:32085364-32085471:-	1	_TNXB	-4.45787
7148	7148:i54:-	chr6:31978763-31978815:-	1	_TNXB	-4.45787
7153	7153:i32:-	chr17:38548470-38548593:-	1	_TOP2A	3.85801
7153	7153:i33:-	chr17:38548320-38548363:-	1	_TOP2A	3.85801
7153	7153:i6:-	chr17:38569447-38569544:-	1	_TOP2A	3.85801
7157	7157:i20:-	chr17:7569404-7569562:-	-1	_TP53	0.561581
7157	7157:i16:-	chr17:7576525-7576657:-	-1	_TP53	0.561581
7161	7161:i4:+	chr1:3607236-3607508:+	-1	_TP73	0.118367
7163	7163:i12:-	chr8:80915234-80915415:-	-1	_TPD52	2.29538
7163	7163:i14:-	chr8:80831095-80831383:-	-1	_TPD52	2.29538
7163	7163:i13:-	chr8:80870492-80870670:-	-1	_TPD52	2.29538
7164	7164:i2:+	chr6:125475420-125475678:+	-1	_TPD52L1	0.671241
7165	7165:i10:+	chr20:62517369-62517395:+	-1	_TPD52L2	0.715877
7168	7168:i17:+	chr15:63362069-63362831:+	-1	_TPM1	0.058444
7169	7169:i8:-	chr9:35684729-35684804:-	1	_TPM2	-0.437605
7169	7169:i11:-	chr9:35682923-35683238:-	-1	_TPM2	-0.437605
7170	7170:i18:-	chr1:154141781-154141859:-	-1	_TPM3	1.77823
7170	7170:i14:-	chr1:154143889-154143964:-	-1	_TPM3	1.77823
7170	7170:i19:-	chr1:154134289-154140416:-	-1	_TPM3	1.77823
7171	7171:i4:+	chr19:16191823-16191885:+	-1	_TPM4	0.586991
7173	7173:i4:+	chr2:1418180-1418274:+	-1	_TPO	NA
7173	7173:i5:+	chr2:1426817-1426901:+	-1	_TPO	NA
7185	7185:i2:-	chr9:123688828-123689173:-	-1	_TRAF1	0.385495
7226	7226:i34:+	chr21:45846893-45846994:+	1	_TRPM2	0.759921
7226	7226:i32:+	chr21:45846543-45846619:+	1	_TRPM2	0.759921
7226	7226:i37:+	chr21:45858950-45859051:+	1	_TRPM2	0.759921
7226	7226:i30:+	chr21:45845412-45845710:+	1	_TRPM2	0.759921
7226	7226:i38:+	chr21:45860672-45860788:+	1	_TRPM2	0.759921
7226	7226:i36:+	chr21:45856945-45857050:+	1	_TRPM2	0.759921
7226	7226:i39:+	chr21:45861575-45862964:+	1	_TRPM2	0.759921
7226	7226:i35:+	chr21:45855014-45855100:+	1	_TRPM2	0.759921
7248	7248:i17:-	chr9:135785198-135786079:-	1	_TSC1	-0.286439
7249	7249:i27:+	chr16:2127599-2127727:+	1	_TSC2	0.384727
7249	7249:i34:+	chr16:2132437-2132505:+	-1	_TSC2	0.384727
7264	7264:i2:-	chr8:144699598-144699622:-	1	_TSTA3	2.36922
7266	7266:i13:-	chr17:40139695-40139712:-	-1	_DNAJC7	0.417421
7267	7267:i3:+	chr21:38455247-38456631:+	1	_TTC3	0.0659217
7273	7273:i218:-	chr2:179511212-179511286:-	-1	_TTN	-1.20391
7275	7275:i7:+	chr11:8115593-8115736:+	-1	_TUB	-2.03465
7289	7289:i1:+	chr12:2986365-2986448:+	1	_TULP3	0.00295489
7290	7290:i8:-	chr22:19392986-19393054:-	-1	_HIRA	0.140663
7296	7296:i4:+	chr12:104645305-104645456:+	-1	_TXNRD1	1.00191
7307	7307:i6:-	chr21:44517750-44521542:-	-1	_U2AF1	NA
7311	7311:i3:+	chr19:18684103-18684213:+	1	_UBA52	0.26586
7317	7317:i1:+	chrX:47050199-47050349:+	-1	_UBA1	1.1618
7324	7324:i3:+	chr3:23851934-23852019:+	1	_UBE2E1	0.66601
7327	7327:i2:-	chr21:46221199-46221313:-	1	_UBE2G2	0.269947
7328	7328:i8:-	chr7:129470573-129474901:-	-1	_UBE2H	0.776347
7329	7329:i1:+	chr16:1359154-1359272:+	1	_UBE2I	1.03294
7329	7329:i2:+	chr16:1359154-1359420:+	1	_UBE2I	1.03294
7332	7332:i6:+	chr22:21968846-21968954:+	-1	_UBE2L3	1.09782
7335	7335:i1_4:-	chr20:48732022-48732496:-	-1	_UBE2V1	0.989615
7337	7337:i6:-	chr15:25652214-25652409:-	-1	_UBE3A	0.343212
7343	7343:i3:-	chr17:42296813-42297041:-	1	_UBTF	0.47876
7353	7353:i13_16:-	chr22:19437464-19442353:-	-1	_UFD1L	1.32466
7355	7355:i10:-	chrX:48760889-48762759:-	1	_SLC35A2	1.69993
7355	7355:i11:-	chrX:48760459-48760742:-	-1	_SLC35A2	1.69993
7360	7360:i1:+	chr2:64068098-64068366:+	1	_UGP2	-0.308456
7360	7360:i2:+	chr2:64069014-64069338:+	-1	_UGP2	-0.308456
7374	7374:i1:+	chr12:109535399-109535616:+	1	_UNG	0.822413
7378	7378:i12:+	chr7:48143379-48143567:+	-1	_UPP1	NA
7381	7381:i2:-	chr8:97246651-97246764:-	1	_UQCRB	0.552663
7388	7388:i3:+	chr1:46775569-46775716:+	-1	_UQCRH	0.805774
7390	7390:i8:-	chr10:127490626-127491593:-	-1	_UROS	1.1207
7403	7403:i16:+	chrX:44921892-44921993:+	-1	_KDM6A	0.023344
7414	7414:i24:+	chr10:75871667-75871870:+	-1	_VCL	NA
7415	7415:i2:-	chr9:35071754-35071974:-	-1	_VCP	1.1551
7416	7416:i4:-	chr5:133340586-133340824:-	-1	_VDAC1	1.1448
7417	7417:i7:+	chr10:76977646-76977749:+	-1	_VDAC2	0.519222
7419	7419:i1:+	chr8:42249279-42249446:+	-1	_VDAC3	0.615137
7421	7421:i3:-	chr12:48293620-48293741:-	1	_VDR	0.636654
7436	7436:i17:+	chr9:2651415-2651498:+	-1	_VLDLR	-0.530087
7439	7439:i17:+	chr11:61731576-61731935:+	1	_BEST1	-0.781975
7444	7444:i10:+	chr2:58285487-58285623:+	-1	_VRK2	0.641377
7453	7453:i1:-	chr14:100842597-100842680:-	1	_WARS	0.586443
7453	7453:i2:-	chr14:100841620-100841927:-	-1	_WARS	0.586443
7464	7464:i15:-	chr9:100883257-100887187:-	1	_CORO2A	1.72634
7464	7464:i1:-	chr9:100954841-100954956:-	1	_CORO2A	1.72634
7465	7465:i2:+	chr11:9596234-9596922:+	-1	_WEE1	-0.717442
7482	7482:i1:+	chr1:113010040-113010213:+	-1	_WNT2B	-0.743188
7485	7485:i2:+	chr21:40759692-40759781:+	1	_WRB	0.378621
7503	7503:i1:-	chrX:73061217-73072588:-	-1	_XIST	-0.401804
7512	7512:i22:+	chrX:128902267-128903525:+	1	_XPNPEP2	-9.26297
7514	7514:i8:-	chr2:61752405-61752468:-	-1	_XPO1	0.757724
7514	7514:i4:-	chr2:61763845-61764245:-	-1	_XPO1	0.757724
7518	7518:i10:+	chr5:82606608-82606888:+	1	_XRCC4	0.99988
7518	7518:i2:+	chr5:82373317-82373481:+	-1	_XRCC4	0.99988
7525	7525:i2:-	chr18:812115-812327:-	1	_YES1	0.108188
7525	7525:i13:-	chr18:721592-724632:-	1	_YES1	0.108188
7528	7528:i1:+	chr14:100705102-100706260:+	1	_YY1	0.758526
7531	7531:i2:-	chr17:1273003-1273035:-	-1	_YWHAE	NA
7534	7534:i5:-	chr8:101963414-101963560:-	1	_YWHAZ	1.23529
7552	7552:i5:+	chrX:84501936-84502657:+	-1	_ZNF711	-0.112538
7562	7562:i3:-	chr19:21493303-21493429:-	1	_ZNF708	-0.0230028
7579	7579:i5:+	chr1:33954715-33954791:+	-1	_ZSCAN20	0.193821
7582	7582:i10:-	chr10:43069631-43070126:-	-1	_ZNF33B	-0.549304
7582	7582:i9:-	chr10:43077042-43078571:-	-1	_ZNF33B	-0.549304
7587	7587:i10:+	chr10:38406318-38412278:+	1	_ZNF37A	-0.332774
7596	7596:i11:-	chr19:44416776-44419352:-	1	_ZNF45	-0.290983
7620	7620:i5:+	chr19:12024224-12025365:+	1	_ZNF69	-0.00476134
7629	7629:i1:+	chr6:35226686-35227163:+	-1	_ZNF76	0.236241
7700	7700:i7:+	chr4:376884-377760:+	1	_ZNF141	-0.383914
7707	7707:i5:-	chr3:125033781-125033897:-	1	_ZNF148	0.220274
7739	7739:i19:+	chrX:152110215-152110374:+	1	_ZNF185	-0.271687
7745	7745:i3:+	chr6:28112109-28112202:+	1	_ZKSCAN8	-0.720314
7746	7746:i1_2:+	chr6:28193029-28193144:+	1	_ZSCAN9	0.488824
7756	7756:i11:+	chr17:30693684-30693776:+	-1	_ZNF207	0.744601
7756	7756:i18:+	chr17:30704937-30707975:+	-1	_ZNF207	0.744601
7756	7756:i17:+	chr17:30700418-30700472:+	-1	_ZNF207	0.744601
7775	7775:i1:-	chr17:5026272-5026397:-	-1	_ZNF232	0.058688
7784	7784:i11:+	chr7:76071159-76071388:+	-1	_ZP3	0.990754
7784	7784:i10:+	chr7:76069792-76069928:+	-1	_ZP3	0.990754
7784	7784:i9:+	chr7:76069567-76069658:+	-1	_ZP3	0.990754
7784	7784:i8:+	chr7:76063355-76063472:+	-1	_ZP3	0.990754
7791	7791:i5:+	chr7:143079103-143079184:+	-1	_ZYX	0.259807
7802	7802:i6:+	chr1:38030627-38032458:+	-1	_DNALI1	0.875054
7812	7812:i3:-	chr1:115284148-115284294:-	-1	_CSDE1	0.116213
7844	7844:i5:-	chr2:86843540-86845136:-	-1	_RNF103	0.617842
7846	7846:i6:-	chr12:49578578-49579773:-	1	_TUBA1A	-0.434657
7862	7862:i2:+	chr3:9775815-9776423:+	-1	_BRPF1	0.362172
7866	7866:i1:-	chr3:50330324-50330349:-	1	_IFRD2	0.535771
7866	7866:i2:-	chr3:50330019-50330278:-	1	_IFRD2	0.535771
7867	7867:i3:+	chr3:50651223-50651449:+	-1	_MAPKAPK3	NA
7867	7867:i2:+	chr3:50650279-50650373:+	-1	_MAPKAPK3	NA
7871	7871:i27:+	chr3:57911572-57911661:+	-1	_SLMAP	NA
7874	7874:i6:-	chr16:9023226-9023400:-	-1	_USP7	0.776486
7905	7905:i7:-	chr5:112212081-112214532:-	-1	_REEP5	0.93675
7905	7905:i5:-	chr5:112228147-112228514:-	-1	_REEP5	0.93675
7917	7917:i2:-	chr6:31620177-31620477:-	-1	_BAG6	0.624943
7919	7919:i7:-	chr6:31506717-31506836:-	-1	_DDX39B	0.41293
7920	7920:i5:-	chr6:31670389-31670850:-	-1	_ABHD16A	1.08868
7982	7982:i4:+	chr7:116738667-116738869:+	-1	_ST7	0.379515
7991	7991:i10:+	chr8:15615300-15615364:+	-1	_TUSC3	0.0941679
7994	7994:i3:-	chr8:41907094-41907225:-	1	_KAT6A	-0.334708
8028	8028:i31:+	chr10:22027358-22027489:+	-1	_MLLT10	-0.346053
8028	8028:i7:+	chr10:21845572-21846114:+	1	_MLLT10	-0.346053
8034	8034:i2:-	chr10:70276841-70277022:-	1	_SLC25A16	0.0461323
8038	8038:i1:-	chr10:128076627-128077127:-	1	_ADAM12	2.1973
8038	8038:i20_21:-	chr10:127729913-127730810:-	-1	_ADAM12	2.1973
8073	8073:i6:-	chr1:32372022-32374561:-	-1	_PTP4A2	0.613166
8079	8079:i1:-	chr12:6876307-6876641:-	-1	_MLF2	1.01261
8087	8087:i2:+	chr3:180632440-180632783:+	-1	_FXR1	0.401956
8099	8099:i3:-	chr12:123755434-123755649:-	-1	_CDK2AP1	0.692238
8100	8100:i3:+	chr13:21141809-21142136:+	-1	_IFT88	0.341944
8125	8125:i7:-	chr15:69070875-69072481:-	-1	_ANP32A	1.0468
8131	8131:i6:-	chr16:174936-175072:-	-1	_NPRL3	0.544775
8131	8131:i19_21:-	chr16:135804-136869:-	1	_NPRL3	0.544775
8165	8165:i1:+	chr17:55162553-55162759:+	-1	_AKAP1	NA
8170	8170:i27:+	chr18:43262284-43263060:+	1	_SLC14A2	NA
8195	8195:i1:-	chr20:10414756-10414887:-	1	_MKKS	0.427467
8195	8195:i3:-	chr20:10401176-10401406:-	1	_MKKS	0.427467
8208	8208:i1:+	chr21:37757689-37757749:+	1	_CHAF1B	1.5232
8216	8216:i2:+	chr22:21334309-21334413:+	1	_LZTR1	0.37871
8216	8216:i1:+	chr22:21333751-21333991:+	1	_LZTR1	0.37871
8226	8226:i6:-	chrX:6975627-6975864:-	-1	_HDHD1	0.395569
8228	8228:i8:-	chrX:7866804-7868858:-	-1	_PNPLA4	0.586186
8228	8228:i1:-	chrX:7895727-7895780:-	-1	_PNPLA4	0.586186
8289	8289:i1:+	chr1:27022522-27024031:+	1	_ARID1A	0.348626
8301	8301:i14:-	chr11:85701293-85701442:-	1	_PICALM	-0.012422
8309	8309:i13:-	chr3:58502933-58503150:-	1	_ACOX2	-3.1505
8309	8309:i14:-	chr3:58494620-58494752:-	1	_ACOX2	-3.1505
8309	8309:i15:-	chr3:58490863-58491013:-	1	_ACOX2	-3.1505
8309	8309:i12:-	chr3:58508223-58508328:-	1	_ACOX2	-3.1505
8313	8313:i12:-	chr17:63532987-63533181:-	1	_AXIN2	-1.08995
8317	8317:i1:+	chr1:91966404-91966505:+	-1	_CDC7	2.15416
8317	8317:i2:+	chr1:91966665-91966860:+	-1	_CDC7	2.15416
8372	8372:i2:-	chr3:50336252-50336320:-	-1	_HYAL3	1.45652
8372	8372:i1:-	chr3:50336644-50336899:-	-1	_HYAL3	1.45652
8379	8379:i1:-	chr7:2272507-2272583:-	1	_MAD1L1	0.816586
8394	8394:i4:+	chr1:151196847-151196882:+	-1	_PIP5K1A	0.665891
8396	8396:i9:-	chr17:36932226-36932330:-	1	_PIP4K2B	-0.254918
8396	8396:i8:-	chr17:36932851-36932878:-	1	_PIP4K2B	-0.254918
8398	8398:i6:-	chr22:38540903-38540985:-	-1	_PLA2G6	-0.214468
8404	8404:i5:-	chr4:88418283-88418391:-	-1	_SPARCL1	-1.89768
8411	8411:i2:-	chr12:93285405-93285497:-	-1	_EEA1	-0.216871
8412	8412:i2:-	chr1:94311123-94311268:-	-1	_BCAR3	0.438631
8412	8412:i8:-	chr1:94079404-94079702:-	-1	_BCAR3	0.438631
8416	8416:i14:+	chr1:150967736-150968114:+	-1	_ANXA9	2.33742
8416	8416:i13:+	chr1:150967053-150967175:+	-1	_ANXA9	2.33742
8417	8417:i12:-	chr6:132778663-132781989:-	-1	_STX7	0.182704
8418	8418:i2:-	chr6:25138302-25138620:-	-1	_CMAHP	0.0165889
8434	8434:i12_13:+	chr9:36085172-36086182:+	1	_RECK	-1.29345
8438	8438:i20:+	chr1:46743744-46744145:+	-1	_RAD54L	3.47403
8443	8443:i3:+	chr1:231393968-231394055:+	-1	_GNPAT	1.05914
8449	8449:i11:-	chr6:30629533-30629760:-	-1	_DHX16	0.591355
8451	8451:i2:+	chr13:113863931-113864089:+	1	_CUL4A	0.635526
8453	8453:i2:-	chr10:35379107-35379311:-	-1	_CUL2	0.653969
8454	8454:i1:+	chr7:148395006-148395370:+	1	_CUL1	0.341138
8463	8463:i4:-	chr19:49864653-49864752:-	1	_TEAD2	0.629784
8463	8463:i9:-	chr19:49859216-49859227:-	-1	_TEAD2	0.629784
8473	8473:i6:+	chrX:70764417-70765701:+	-1	_OGT	-0.245214
8481	8481:i7:+	chrX:13758208-13758332:+	-1	_OFD1	-0.186807
8495	8495:i33:+	chr11:7677958-7678358:+	-1	_PPFIBP2	0.560201
8495	8495:i32:+	chr11:7676664-7676729:+	-1	_PPFIBP2	0.560201
8495	8495:i4:+	chr11:7597998-7598869:+	-1	_PPFIBP2	0.560201
8496	8496:i5:+	chr12:27787843-27789190:+	1	_PPFIBP1	-0.202022
8496	8496:i13:+	chr12:27811749-27811781:+	-1	_PPFIBP1	-0.202022
8498	8498:i6:-	chr19:5935696-5935850:-	-1	_RANBP3	0.439935
8500	8500:i26:+	chr11:70211479-70211541:+	1	_PPFIA1	0.367347
8500	8500:i1:+	chr11:70116806-70117020:+	1	_PPFIA1	0.367347
8501	8501:i2:-	chr11:57282254-57282358:-	1	_SLC43A1	-0.440532
8502	8502:i2:+	chr2:159313967-159314819:+	-1	_PKP4	-0.0703254
8505	8505:i1:-	chr10:51729923-51729967:-	-1	_PARG	0.504695
8509	8509:i1:-	chr10:75571232-75571589:-	1	_NDST2	0.158321
8518	8518:i10:-	chr9:111679827-111680629:-	-1	_IKBKAP	0.391902
8522	8522:i4:-	chr17:9939751-9940064:-	-1	_GAS7	-0.558011
8522	8522:i21:-	chr17:9813926-9820658:-	-1	_GAS7	-0.558011
8522	8522:i1:-	chr17:10101525-10101868:-	1	_GAS7	-0.558011
8525	8525:i2:+	chr11:46366817-46367135:+	-1	_DGKZ	0.52027
8539	8539:i18:+	chr11:43363978-43366080:+	1	_API5	0.146302
8543	8543:i2:+	chr1:87797351-87797497:+	1	_LMO4	0.00771546
8548	8548:i10:+	chr1:169365132-169365780:+	-1	_BLZF1	0.551057
8559	8559:i17:+	chr10:13690085-13690230:+	-1	_PRPF18	0.280272
8559	8559:i16:+	chr10:13689133-13689276:+	-1	_PRPF18	0.280272
8559	8559:i15:+	chr10:13686917-13687136:+	-1	_PRPF18	0.280272
8559	8559:i19:+	chr10:13697378-13697929:+	-1	_PRPF18	0.280272
8559	8559:i14:+	chr10:13680853-13680923:+	-1	_PRPF18	0.280272
8559	8559:i18:+	chr10:13696353-13696427:+	-1	_PRPF18	0.280272
8563	8563:i2:-	chr22:29949437-29949644:-	1	_THOC5	0.0689783
8563	8563:i12:-	chr22:29927067-29927099:-	-1	_THOC5	0.0689783
8564	8564:i17:+	chr1:241755255-241758949:+	-1	_KMO	4.55305
8566	8566:i2:+	chr21:45148781-45148891:+	-1	_PDXK	1.25799
8566	8566:i5:+	chr21:45156835-45158742:+	-1	_PDXK	1.25799
8566	8566:i3:+	chr21:45152020-45152528:+	-1	_PDXK	1.25799
8566	8566:i14:+	chr21:45175832-45182188:+	-1	_PDXK	1.25799
8567	8567:i19:+	chr11:47310519-47310578:+	-1	_MADD	0.129075
8569	8569:i1:-	chr1:47082383-47082563:-	-1	_MKNK1	0.181995
8573	8573:i20:-	chrX:41416285-41416353:-	1	_CASK	0.820691
8573	8573:i21:-	chrX:41414853-41414888:-	-1	_CASK	0.820691
8575	8575:i6:-	chr2:179310153-179310262:-	-1	_PRKRA	0.283203
8604	8604:i5:-	chr2:172704683-172704786:-	-1	_SLC25A12	-0.347205
8607	8607:i13:-	chr3:127783628-127784063:-	-1	_RUVBL1	1.40443
8607	8607:i1:-	chr3:127872046-127872757:-	-1	_RUVBL1	1.40443
8611	8611:i2:-	chr5:54786788-54786942:-	-1	_PPAP2A	-1.33084
8621	8621:i11:+	chr7:40108909-40109667:+	-1	_CDK13	0.470863
8621	8621:i8:+	chr7:40100419-40102526:+	-1	_CDK13	0.470863
8625	8625:i1:+	chr19:19303008-19303363:+	-1	_RFXANK	0.823952
8632	8632:i85:-	chr17:76421427-76421672:-	-1	_DNAH17	NA
8633	8633:i4:-	chr4:96199410-96199513:-	-1	_UNC5C	-0.925502
8635	8635:i2:-	chr6:167369585-167370077:-	1	_RNASET2	0.904062
8644	8644:i1:+	chr10:5005454-5005720:+	-1	_AKR1C3	-2.39736
8644	8644:i2:+	chr10:5008106-5008273:+	-1	_AKR1C3	-2.39736
8650	8650:i7:-	chr14:73783098-73783130:-	-1	_NUMB	0.0114509
8650	8650:i16:-	chr14:73745989-73746132:-	1	_NUMB	0.0114509
8669	8669:i1:+	chr15:44829266-44829435:+	1	_EIF3J	0.548952
8671	8671:i30:+	chr4:72433505-72437804:+	1	_SLC4A4	-8.66789
8672	8672:i19:-	chr1:21267738-21267888:-	-1	_EIF4G3	0.466479
8674	8674:i12:-	chr1:171669296-171671224:-	-1	_VAMP4	0.425799
8674	8674:i10_11:-	chr1:171669296-171673674:-	-1	_VAMP4	0.425799
8677	8677:i1:-	chr19:13260953-13261188:-	1	_STX10	0.665133
8681	8681:i1:+	chr15:42120283-42120386:+	1	_JMJD7-PLA2G4B	-1.15439
8681	8681:i4:+	chr15:42127786-42127842:+	1	_JMJD7-PLA2G4B	-1.15439
8681	8681:i6:+	chr15:42128673-42128749:+	1	_JMJD7-PLA2G4B	-1.15439
8681	8681:i2_3:+	chr15:42126938-42127421:+	1	_JMJD7-PLA2G4B	-1.15439
8681	8681:i5:+	chr15:42128346-42128441:+	1	_JMJD7-PLA2G4B	-1.15439
8702	8702:i4:-	chr3:118953992-118954074:-	-1	_B4GALT4	0.979714
8704	8704:i2:+	chr1:44445608-44445718:+	1	_B4GALT2	0.748366
8704	8704:i3:+	chr1:44446177-44446286:+	1	_B4GALT2	0.748366
8711	8711:i6:+	chr17:7287289-7287572:+	1	_TNK1	0.187166
8721	8721:i7:-	chr9:139756571-139756797:-	-1	_EDF1	0.896024
8726	8726:i10:+	chr11:85981125-85981199:+	1	_EED	0.467833
8728	8728:i1_2:-	chr5:157002607-157002831:-	1	_ADAM19	2.66841
8733	8733:i1:+	chr8:145137524-145137707:+	1	_GPAA1	0.962674
8736	8736:i13:-	chr18:3149143-3149199:-	-1	_MYOM1	-3.465
8737	8737:i1:+	chr6:3064122-3064293:+	1	_RIPK1	0.324761
8737	8737:i6:+	chr6:3082781-3082894:+	-1	_RIPK1	0.324761
8742	8742:i6:+	chr17:7456904-7457142:+	1	_TNFSF12	-0.902583
8743	8743:i2:-	chr3:172235145-172236255:-	1	_TNFSF10	0.39501
8751	8751:i30:+	chr1:155034380-155034593:+	1	_ADAM15	1.12888
8760	8760:i2:+	chr20:5108796-5109396:+	-1	_CDS2	0.402625
8760	8760:i16:+	chr20:5170748-5178533:+	-1	_CDS2	0.402625
8774	8774:i13:+	chr18:10550074-10552766:+	-1	_NAPG	0.685774
8775	8775:i4:-	chr19:47999030-48000171:-	-1	_NAPA	NA
8776	8776:i2:+	chrX:149861869-149862149:+	1	_MTMR1	0.411099
8776	8776:i12:+	chrX:149903936-149904171:+	-1	_MTMR1	0.411099
8777	8777:i29:-	chr9:13143465-13143563:-	1	_MPDZ	-1.07716
8794	8794:i1:+	chr8:22960327-22960694:+	1	_TNFRSF10C	-1.27785
8803	8803:i1:-	chr13:48611742-48612125:-	1	_SUCLA2	-0.016754
8803	8803:i2:-	chr13:48589307-48589384:-	-1	_SUCLA2	-0.016754
8805	8805:i21:+	chr7:138269487-138270332:+	1	_TRIM24	0.701439
8805	8805:i1:+	chr7:138145079-138145657:+	1	_TRIM24	0.701439
8816	8816:i9:-	chr14:69555921-69557873:-	1	_DCAF5	0.132036
8842	8842:i1:-	chr4:16085601-16085623:-	-1	_PROM1	-3.55988
8844	8844:i10:+	chr17:25913260-25914700:+	-1	_KSR1	-0.873739
8859	8859:i1:+	chr6:31938952-31939051:+	-1	_STK19	0.769936
8861	8861:i2:-	chr10:103874163-103874723:-	1	_LDB1	0.381885
8861	8861:i1:-	chr10:103879843-103880210:-	-1	_LDB1	0.381885
8869	8869:i5:-	chr2:86079983-86080220:-	-1	_ST3GAL5	0.0656975
8871	8871:i2_3:+	chr6:158438080-158438322:+	1	_SYNJ2	0.0679764
8871	8871:i1:+	chr6:158402888-158403120:+	1	_SYNJ2	0.0679764
8871	8871:i5:+	chr6:158449788-158450058:+	1	_SYNJ2	0.0679764
8874	8874:i1:+	chr13:111767624-111768038:+	-1	_ARHGEF7	-0.00542859
8878	8878:i2:+	chr5:179234003-179234123:+	1	_SQSTM1	0.847424
8879	8879:i10:+	chr10:72628943-72629181:+	-1	_SGPL1	0.968939
8880	8880:i24:-	chr1:78412167-78412261:-	-1	_FUBP1	0.731981
8880	8880:i23:-	chr1:78413138-78413237:-	-1	_FUBP1	0.731981
8880	8880:i3:-	chr1:78434706-78434768:-	-1	_FUBP1	0.731981
8883	8883:i2:-	chr16:66861883-66861980:-	-1	_NAE1	0.659091
8884	8884:i5:-	chr2:27431482-27431554:-	-1	_SLC5A6	0.758356
8897	8897:i20:+	chr22:30419446-30419472:+	-1	_MTMR3	-0.197033
8898	8898:i7:-	chr11:95615538-95615660:-	-1	_MTMR2	0.0429632
8905	8905:i6_7:-	chrX:15850187-15851647:-	1	_AP1S2	0.0283868
8905	8905:i8:-	chrX:15849325-15849691:-	1	_AP1S2	0.0283868
8926	8926:i5:+	chr15:25224683-25224789:+	-1	_SNURF	0.229795
8930	8930:i3:-	chr3:129156563-129156793:-	-1	_MBD4	0.597699
8932	8932:i8:-	chr18:51677971-51681681:-	-1	_MBD2	0.701094
8935	8935:i4:-	chr7:26897070-26897297:-	-1	_SKAP2	-1.19773
8939	8939:i4:+	chr9:133471924-133472048:+	-1	_FUBP3	0.503887
8974	8974:i1:-	chr5:131563483-131563556:-	-1	_P4HA2	1.54686
8976	8976:i11:-	chr7:123321997-123324634:-	1	_WASL	0.168124
8997	8997:i52:+	chr3:124352696-124352800:+	1	_KALRN	-1.3948
8997	8997:i55:+	chr3:124369655-124369785:+	1	_KALRN	-1.3948
8997	8997:i61:+	chr3:124379770-124379820:+	1	_KALRN	-1.3948
8997	8997:i51:+	chr3:124351267-124351550:+	1	_KALRN	-1.3948
8997	8997:i50:+	chr3:124303506-124303753:+	1	_KALRN	-1.3948
8997	8997:i65:+	chr3:124390507-124390745:+	1	_KALRN	-1.3948
8997	8997:i56:+	chr3:124374448-124374514:+	1	_KALRN	-1.3948
8997	8997:i48:+	chr3:124237247-124238698:+	1	_KALRN	-1.3948
8997	8997:i66_67:+	chr3:124393208-124394274:+	1	_KALRN	-1.3948
8997	8997:i59:+	chr3:124377278-124377364:+	1	_KALRN	-1.3948
8997	8997:i78:+	chr3:124437772-124440036:+	1	_KALRN	-1.3948
8997	8997:i62:+	chr3:124380698-124380775:+	1	_KALRN	-1.3948
8997	8997:i60:+	chr3:124378212-124378304:+	1	_KALRN	-1.3948
8997	8997:i58:+	chr3:124376581-124376650:+	1	_KALRN	-1.3948
8997	8997:i57:+	chr3:124376295-124376398:+	1	_KALRN	-1.3948
9013	9013:i19:-	chr16:84214474-84214601:-	-1	_TAF1C	0.00605029
[truncated: 3,986 more rows]

## Sheet: BL
Entrez	Exon	Coordinate	sign_bl	Symbol	lFC
12	12:i1:+	chr14:95058395-95058473:+	-1	_SERPINA3	-0.189211
18	18:i2:+	chr16:8806826-8807722:+	1	_ABAT	0.363714
31	31:i65:-	chr17:35441927-35444374:-	1	_ACACA	0.335079
31	31:i1:-	chr17:35766352-35766902:-	1	_ACACA	0.335079
36	36:i1:+	chr10:124768429-124768587:+	-1	_ACADSB	-0.124814
37	37:i1:+	chr17:7120444-7120492:+	-1	_ACADVL	NA
38	38:i6:+	chr11:108006797-108007666:+	-1	_ACAT1	-0.0549547
54	54:i2:-	chr19:11689400-11689592:-	-1	_ACP5	1.50017
93	93:i12:+	chr3:38524629-38534633:+	-1	_ACVR2B	0.94664
104	104:i4:+	chr21:46540709-46540874:+	1	_ADARB1	-0.00506952
118	118:i24:+	chr4:2928369-2928402:+	1	_ADD1	-0.158097
120	120:i2:+	chr10:111765722-111765909:+	-1	_ADD3	-1.22177
143	143:i33:-	chr13:25005515-25005614:-	1	_PARP4	-0.14867
143	143:i34:-	chr13:25000604-25000736:-	1	_PARP4	-0.14867
143	143:i32:-	chr13:25008533-25009612:-	1	_PARP4	-0.14867
143	143:i35:-	chr13:24995069-24995452:-	1	_PARP4	-0.14867
159	159:i6:-	chr1:244595293-244595366:-	1	_ADSS	1.05889
166	166:i1:-	chr19:3062698-3062964:-	1	_AES	0.252782
205	205:i4_5:+	chr1:65613850-65614235:+	-1	_AK4	0.0128215
207	207:i2:-	chr14:105260456-105260528:-	-1	_AKT1	1.37427
211	211:i2:+	chr3:52232688-52232864:+	1	_ALAS1	0.64427
222	222:i2:-	chr11:67441908-67442102:-	-1	_ALDH3B2	2.37518
226	226:i6:+	chr16:30075050-30075569:+	-1	_ALDOA	1.54077
226	226:i2:+	chr16:30064472-30064820:+	-1	_ALDOA	1.54077
226	226:i5:+	chr16:30066493-30066648:+	-1	_ALDOA	1.54077
226	226:i7:+	chr16:30075600-30075826:+	-1	_ALDOA	1.54077
226	226:i4:+	chr16:30066105-30066248:+	-1	_ALDOA	1.54077
226	226:i11:+	chr16:30078206-30078359:+	-1	_ALDOA	1.54077
262	262:i1:+	chr6:111135824-111136018:+	-1	_AMD1	0.111704
274	274:i15:-	chr2:127811481-127811588:-	-1	_BIN1	-1.06736
276	276:i8:-	chr1:104234110-104234232:-	1	_AMY1A	-1.34819
276	276:i8:-	chr1:104234110-104234232:-	1	_AMY1A	-1.36443
276	276:i9:+	chr1:104203199-104203298:+	1	_AMY1A	-1.34819
276	276:i9:+	chr1:104203199-104203298:+	1	_AMY1A	-1.36443
276	276:i21:+	chr1:104297337-104297436:+	1	_AMY1A	-1.34819
276	276:i21:+	chr1:104297337-104297436:+	1	_AMY1A	-1.36443
276	276:i20:+	chr1:104297121-104297243:+	1	_AMY1A	-1.34819
276	276:i20:+	chr1:104297121-104297243:+	1	_AMY1A	-1.36443
276	276:i8:+	chr1:104202982-104203104:+	1	_AMY1A	-1.34819
276	276:i8:+	chr1:104202982-104203104:+	1	_AMY1A	-1.36443
276	276:i9:-	chr1:104233916-104234015:-	1	_AMY1A	-1.34819
276	276:i9:-	chr1:104233916-104234015:-	1	_AMY1A	-1.36443
287	287:i43:+	chr4:114274201-114280455:+	1	_ANK2	-2.28482
288	288:i22:-	chr10:61941087-61941185:-	-1	_ANK3	0.368067
288	288:i14:-	chr10:61965550-61965648:-	-1	_ANK3	0.368067
288	288:i10:-	chr10:62021617-62021715:-	-1	_ANK3	0.368067
288	288:i24:-	chr10:61932658-61932756:-	-1	_ANK3	0.368067
288	288:i5:-	chr10:62039296-62039397:-	-1	_ANK3	0.368067
288	288:i19:-	chr10:61956285-61956383:-	-1	_ANK3	0.368067
288	288:i21:-	chr10:61946473-61946670:-	-1	_ANK3	0.368067
288	288:i15:-	chr10:61962760-61962858:-	-1	_ANK3	0.368067
288	288:i7:-	chr10:62038532-62038630:-	-1	_ANK3	0.368067
288	288:i18:-	chr10:61958098-61958295:-	-1	_ANK3	0.368067
288	288:i12:-	chr10:61973170-61973268:-	-1	_ANK3	0.368067
288	288:i23:-	chr10:61932846-61932944:-	-1	_ANK3	0.368067
288	288:i6:-	chr10:62038808-62038906:-	-1	_ANK3	0.368067
288	288:i20:-	chr10:61955903-61956001:-	-1	_ANK3	0.368067
288	288:i1:-	chr10:62493021-62493284:-	-1	_ANK3	0.368067
288	288:i9:-	chr10:62023593-62023778:-	-1	_ANK3	0.368067
288	288:i28:-	chr10:61905726-61905779:-	-1	_ANK3	0.368067
288	288:i11:-	chr10:61994446-61994544:-	-1	_ANK3	0.368067
288	288:i13:-	chr10:61967794-61967991:-	-1	_ANK3	0.368067
288	288:i8:-	chr10:62029889-62029987:-	-1	_ANK3	0.368067
288	288:i16:-	chr10:61959887-61960021:-	-1	_ANK3	0.368067
302	302:i4:-	chr15:60682412-60682516:-	1	_ANXA2	0.816459
307	307:i4:+	chr2:70030525-70030647:+	-1	_ANXA4	0.602042
311	311:i5:-	chr10:81940697-81941211:-	1	_ANXA11	0.0847858
324	324:i19:+	chr5:112173250-112181936:+	1	_APC	-0.272839
358	358:i14:+	chr7:30962179-30962259:+	-1	_AQP1	-0.492549
358	358:i13:+	chr7:30961681-30961845:+	-1	_AQP1	-0.492549
358	358:i15:+	chr7:30963065-30965131:+	-1	_AQP1	-0.492549
358	358:i7_8:+	chr7:30951415-30951908:+	-1	_AQP1	-0.492549
373	373:i11_15:-	chr5:64885507-64887775:-	1	_TRIM23	-0.472451
374	374:i6:+	chr4:75320476-75320726:+	1	_AREG	-0.214811
375	375:i4:+	chr1:228270851-228271075:+	1	_ARF1	1.61156
384	384:i7:+	chr14:68114764-68114900:+	-1	_ARG2	0.383977
384	384:i8:+	chr14:68117432-68118436:+	-1	_ARG2	0.383977
393	393:i2:-	chrX:153187577-153187626:-	-1	_ARHGAP4	0.468952
397	397:i1:-	chr12:15114471-15114562:-	-1	_ARHGDIB	NA
400	400:i8:-	chr12:101786903-101789448:-	-1	_ARL1	0.881702
406	406:i7:+	chr11:13376773-13376843:+	-1	_ARNTL	0.0915766
408	408:i13:-	chr11:74982745-74982768:-	1	_ARRB1	-0.855504
411	411:i9:-	chr5:78111334-78111937:-	1	_ARSB	1.25734
415	415:i1:-	chrX:2886190-2886286:-	1	_ARSE	0.571362
421	421:i20:-	chr22:19958739-19958858:-	-1	_ARVCF	0.417927
421	421:i3:-	chr22:19978108-19978335:-	-1	_ARVCF	0.417927
440	440:i3:-	chr7:97501031-97501477:-	-1	_ASNS	1.36346
444	444:i6:-	chr8:62587819-62588878:-	1	_ASPH	0.183417
472	472:i1:+	chr11:108093559-108093913:+	1	_ATM	-0.65924
472	472:i5:+	chr11:108098503-108098615:+	1	_ATM	-0.65924
472	472:i7:+	chr11:108099905-108100091:+	1	_ATM	-0.65924
472	472:i2:+	chr11:108094256-108094413:+	1	_ATM	-0.65924
472	472:i4:+	chr11:108098322-108098423:+	1	_ATM	-0.65924
476	476:i1:+	chr1:116915004-116915313:+	1	_ATP1A1	0.177289
483	483:i2:+	chr3:141620978-141621069:+	1	_ATP1B3	0.557681
488	488:i17:+	chr12:110782691-110782776:+	1	_ATP2A2	1.09576
488	488:i19:+	chr12:110783242-110783923:+	1	_ATP2A2	1.09576
488	488:i16:+	chr12:110781037-110781239:+	1	_ATP2A2	1.09576
488	488:i15:+	chr12:110780033-110780253:+	1	_ATP2A2	1.09576
516	516:i2:+	chr17:46970148-46970272:+	-1	_ATP5G1	0.903841
521	521:i3:-	chr4:667296-667610:-	1	_ATP5I	0.882513
525	525:i2:+	chr2:71168047-71169081:+	1	_ATP6V1B1	-2.01973
525	525:i11:+	chr2:71188726-71189577:+	1	_ATP6V1B1	-2.01973
525	525:i1:+	chr2:71162998-71163202:+	-1	_ATP6V1B1	-2.01973
526	526:i1:+	chr8:20054704-20055053:+	1	_ATP6V1B2	0.552038
535	535:i27:+	chr17:40672353-40672679:+	1	_ATP6V0A1	-0.329426
537	537:i12:+	chrX:153664028-153664862:+	1	_ATP6AP1	1.58491
539	539:i2:-	chr21:35287440-35288028:-	1	_ATP5O	0.460674
549	549:i7:-	chr9:94056665-94057079:-	1	_AUH	-0.467108
550	550:i1:-	chr2:74756707-74756974:-	1	_AUP1	0.959293
558	558:i10:+	chr19:41745599-41745625:+	-1	_AXL	0.0771496
573	573:i1_3:-	chr9:33264222-33264759:-	1	_BAG1	NA
576	576:i20:-	chr1:32203030-32203132:-	-1	_ADGRB2	1.02547
578	578:i2:-	chr6:33545575-33545685:-	-1	_BAK1	1.36809
582	582:i11:+	chr11:66290643-66290836:+	1	_BBS1	-0.093013
582	582:i1:+	chr11:66276550-66276785:+	1	_BBS1	-0.093013
595	595:i1:+	chr11:69455873-69456279:+	1	_CCND1	0.698792
617	617:i2:+	chr2:219524379-219524523:+	-1	_BCS1L	NA
629	629:i5:+	chr6:31905096-31905236:+	1	_CFB	1.96862
629	629:i6:+	chr6:31907008-31907097:+	1	_CFB	1.96862
629	629:i3:+	chr6:31901387-31901560:+	1	_CFB	1.96862
629	629:i1:+	chr6:31895266-31895575:+	1	_CFB	1.96862
629	629:i13:+	chr6:31912504-31912630:+	1	_CFB	1.96862
629	629:i9:+	chr6:31911193-31911304:+	1	_CFB	1.96862
629	629:i4:+	chr6:31901644-31901742:+	1	_CFB	1.96862
629	629:i7:+	chr6:31910736-31910876:+	1	_CFB	1.96862
629	629:i11:+	chr6:31911694-31911770:+	1	_CFB	1.96862
629	629:i8:+	chr6:31911002-31911096:+	1	_CFB	1.96862
629	629:i12:+	chr6:31911912-31912003:+	1	_CFB	1.96862
629	629:i10:+	chr6:31911421-31911586:+	1	_CFB	1.96862
629	629:i2:+	chr6:31895732-31895941:+	1	_CFB	1.96862
637	637:i2:-	chr22:18257147-18257261:-	1	_BID	1.49841
637	637:i9:-	chr22:18216906-18218357:-	-1	_BID	1.49841
644	644:i2:+	chr7:43799616-43799709:+	-1	_BLVRA	1.08808
649	649:i20:+	chr8:22056777-22056900:+	1	_BMP1	1.31632
654	654:i7:+	chr6:7880427-7881961:+	1	_BMP6	NA
654	654:i1:+	chr6:7727011-7727852:+	1	_BMP6	NA
659	659:i5:+	chr2:203335008-203335067:+	1	_BMPR2	-0.131238
666	666:i1:+	chr2:242498146-242498408:+	1	_BOK	-0.210323
667	667:i44:-	chr6:56479375-56482216:-	-1	_DST	NA
667	667:i19:-	chr6:56507420-56507694:-	-1	_DST	NA
667	667:i43:-	chr6:56482784-56485513:-	-1	_DST	NA
670	670:i2:+	chr6:3119519-3119746:+	1	_BPHL	0.709964
672	672:i10:-	chr17:41256885-41256973:-	-1	_BRCA1	1.2711
672	672:i2_4:-	chr17:41277199-41277500:-	-1	_BRCA1	1.2711
672	672:i9:-	chr17:41258473-41258550:-	-1	_BRCA1	1.2711
672	672:i5:-	chr17:41276034-41276132:-	-1	_BRCA1	1.2711
672	672:i12:-	chr17:41251792-41251897:-	-1	_BRCA1	1.2711
672	672:i15:-	chr17:41247863-41247939:-	-1	_BRCA1	1.2711
672	672:i6:-	chr17:41267743-41267796:-	-1	_BRCA1	1.2711
672	672:i11:-	chr17:41256139-41256278:-	-1	_BRCA1	1.2711
682	682:i3:+	chr19:577774-578121:+	-1	_BSG	1.07056
682	682:i1:+	chr19:571277-571579:+	-1	_BSG	1.07056
686	686:i3:+	chr3:15643476-15643817:+	1	_BTD	0.0551028
705	705:i1:+	chr6:41888965-41889568:+	-1	_BYSL	1.20069
716	716:i2:+	chr12:7105317-7105434:+	-1	_C1S	-0.905501
716	716:i1:+	chr12:7096260-7096461:+	-1	_C1S	-0.905501
720	720:i9:+	chr6:31981519-31981703:+	1	_C4A	1.21394
720	720:i8:+	chr6:31981167-31981316:+	1	_C4A	1.21394
727	727:i22:-	chr9:123761957-123762329:-	1	_C5	-0.933905
747	747:i20:+	chr11:61511004-61514474:+	1	_DAGLA	NA
752	752:i19:+	chr17:43319214-43319513:+	1	_FMNL1	0.513214
753	753:i5_6:+	chr18:13611463-13612773:+	-1	_LDLRAD4	0.594178
767	767:i11:-	chr8:61101423-61102544:-	-1	_CA8	0.727013
771	771:i11:-	chr15:63615730-63618556:-	1	_CA12	0.758307
780	780:i4:+	chr6:30852757-30853008:+	-1	_DDR1	0.895214
780	780:i2:+	chr6:30851861-30851922:+	-1	_DDR1	0.895214
790	790:i15:+	chr2:27449700-27449830:+	-1	_CAD	0.770448
790	790:i6:+	chr2:27445734-27445905:+	-1	_CAD	0.770448
790	790:i10:+	chr2:27447613-27447744:+	-1	_CAD	0.770448
790	790:i14:+	chr2:27449393-27449517:+	-1	_CAD	0.770448
790	790:i4:+	chr2:27445062-27445204:+	-1	_CAD	0.770448
790	790:i2:+	chr2:27440745-27440884:+	-1	_CAD	0.770448
790	790:i13:+	chr2:27448999-27449187:+	-1	_CAD	0.770448
790	790:i17:+	chr2:27454848-27455092:+	-1	_CAD	0.770448
790	790:i16:+	chr2:27454336-27454448:+	-1	_CAD	0.770448
790	790:i3:+	chr2:27444086-27444215:+	-1	_CAD	0.770448
790	790:i5:+	chr2:27445387-27445528:+	-1	_CAD	0.770448
790	790:i8:+	chr2:27446785-27446897:+	-1	_CAD	0.770448
790	790:i12:+	chr2:27448573-27448794:+	-1	_CAD	0.770448
790	790:i9:+	chr2:27447213-27447358:+	-1	_CAD	0.770448
800	800:i4:+	chr7:134576151-134576424:+	1	_CALD1	-0.203189
831	831:i1:+	chr5:95997741-95997869:+	1	_CAST	0.216974
831	831:i46:+	chr5:96115026-96115299:+	1	_CAST	0.216974
831	831:i45:+	chr5:96112572-96112658:+	1	_CAST	0.216974
832	832:i4:-	chr1:19746155-19746244:-	-1	_CAPZB	0.665636
835	835:i2:+	chr7:142986681-142986749:+	1	_CASP2	0.619656
836	836:i9:-	chr4:185548850-185550655:-	1	_CASP3	1.26811
839	839:i7:-	chr4:110609785-110610724:-	1	_CASP6	NA
841	841:i5:+	chr2:202122754-202123105:+	-1	_CASP8	0.525615
860	860:i11:+	chr6:45514564-45518819:+	1	_RUNX2	1.49032
861	861:i2:-	chr21:37354049-37354214:-	1	_RUNX1	0.288807
864	864:i3:-	chr1:25291005-25291501:-	-1	_RUNX3	-0.438043
871	871:i2:+	chr11:75273415-75274815:+	-1	_SERPINH1	1.45055
875	875:i2:-	chr21:44495880-44496040:-	1	_CBS	1.90149
875	875:i7:-	chr21:44487888-44488514:-	-1	_CBS	1.90149
892	892:i13:-	chr6:99997188-99997275:-	-1	_CCNC	0.447211
896	896:i1:-	chr6:42016239-42016610:-	-1	_CCND3	-0.0411571
898	898:i3:+	chr19:30303561-30303683:+	1	_CCNE1	2.60964
900	900:i12:+	chr5:162873682-162875205:+	-1	_CCNG1	-0.577915
901	901:i1:+	chr4:78078357-78078659:+	1	_CCNG2	0.0896381
904	904:i9:-	chr12:49082241-49088219:-	1	_CCNT1	-0.238415
916	916:i5:+	chr11:118182868-118182885:+	-1	_CD3E	0.636857
919	919:i10:-	chr1:167399877-167400983:-	1	_CD247	0.360215
950	950:i12:-	chr4:77079892-77082904:-	-1	_SCARB2	0.501717
957	957:i4:-	chr14:74474399-74474515:-	-1	_ENTPD5	-0.0854248
961	961:i9:-	chr3:107769425-107769449:-	-1	_CD47	0.355378
961	961:i10:-	chr3:107768466-107768498:-	-1	_CD47	0.355378
965	965:i9:-	chr1:117057156-117057444:-	1	_CD58	0.216048
967	967:i1:-	chr12:56123066-56123457:-	1	_CD63	0.727716
971	971:i1:-	chr9:35646400-35646854:-	-1	_CD72	1.70134
977	977:i10_12:+	chr11:838133-838835:+	1	_CD151	0.509001
994	994:i2_3:+	chr20:3776386-3777378:+	-1	_CDC25B	1.84562
994	994:i1:+	chr20:3767578-3767786:+	-1	_CDC25B	1.84562
995	995:i1:-	chr5:137673645-137674044:-	-1	_CDC25C	4.70416
998	998:i2:+	chr1:22400587-22400712:+	-1	_CDC42	0.47081
999	999:i16:+	chr16:68867193-68869444:+	1	_CDH1	1.30277
1039	1039:i2:-	chr16:22376223-22376335:-	-1	_CDR2	NA
1058	1058:i1:+	chr2:27008882-27009164:+	1	_CENPA	3.96921
1104	1104:i5:+	chr1:28843237-28843379:+	-1	_RCC1	1.45876
1104	1104:i9:+	chr1:28857035-28857127:+	-1	_RCC1	1.45876
1111	1111:i1:+	chr11:125495031-125495907:+	-1	_CHEK1	NA
1112	1112:i3:-	chr14:89883215-89883454:-	1	_FOXN3	-0.964122
1117	1117:i1:+	chr1:111770281-111770391:+	1	_CHI3L2	-2.32925
1121	1121:i6:-	chrX:85224099-85226590:-	1	_CHM	-0.26052
1121	1121:i17:-	chrX:85116185-85119826:-	1	_CHM	-0.26052
1130	1130:i2:-	chr1:236030143-236030227:-	1	_LYST	-0.420862
1138	1138:i6:+	chr15:78885434-78887611:+	1	_CHRNA5	1.7289
1138	1138:i5:+	chr15:78882147-78882978:+	1	_CHRNA5	1.7289
1145	1145:i11:-	chr17:4802296-4802402:-	1	_CHRNE	-0.675107
1147	1147:i1:-	chr10:101989185-101989344:-	-1	_CHUK	NA
1160	1160:i3:+	chr5:80539861-80540024:+	-1	_CKMT2	-3.15333
1161	1161:i3:-	chr5:60220118-60220335:-	-1	_ERCC8	0.171031
1182	1182:i3:+	chr4:170581213-170581599:+	1	_CLCN3	0.253283
1193	1193:i7:-	chrX:154505500-154507353:-	1	_CLIC2	NA
1195	1195:i2:-	chr2:201728824-201729284:-	1	_CLK1	-0.964602
1198	1198:i1:+	chr15:74900713-74900767:+	-1	_CLK3	0.242641
1201	1201:i26:-	chr16:28477974-28478223:-	1	_CLN3	1.38038
1201	1201:i22:-	chr16:28490783-28490907:-	1	_CLN3	1.38038
1211	1211:i1:+	chr9:36190853-36191270:+	1	_CLTA	0.812475
1211	1211:i5:+	chr9:36209264-36209317:+	-1	_CLTA	0.812475
1212	1212:i3:-	chr5:175833158-175833709:-	-1	_CLTB	0.725336
1212	1212:i6:-	chr5:175823480-175823533:-	-1	_CLTB	0.725336
1266	1266:i2:-	chr1:95391189-95391337:-	1	_CNN3	0.0218336
1278	1278:i3:+	chr7:94027694-94027708:+	-1	_COL1A2	2.05203
1281	1281:i3:+	chr2:189849923-189849973:+	-1	_COL3A1	2.33811
1281	1281:i2:+	chr2:189849486-189849688:+	-1	_COL3A1	2.33811
1281	1281:i5:+	chr2:189851785-189851865:+	-1	_COL3A1	2.33811
1281	1281:i4:+	chr2:189850391-189850504:+	-1	_COL3A1	2.33811
1287	1287:i2:+	chrX:107782976-107783035:+	-1	_COL4A5	0.0312609
1287	1287:i3:+	chrX:107802294-107802383:+	-1	_COL4A5	0.0312609
1293	1293:i3:-	chr2:238303230-238303847:-	-1	_COL6A3	1.27089
1294	1294:i13:-	chr3:48628106-48628249:-	-1	_COL7A1	NA
1294	1294:i4:-	chr3:48630789-48630882:-	-1	_COL7A1	NA
1294	1294:i23:-	chr3:48624623-48624769:-	-1	_COL7A1	NA
1294	1294:i5:-	chr3:48630535-48630696:-	-1	_COL7A1	NA
1294	1294:i21:-	chr3:48625226-48625372:-	-1	_COL7A1	NA
1294	1294:i7:-	chr3:48630003-48630132:-	-1	_COL7A1	NA
1294	1294:i6:-	chr3:48630208-48630371:-	-1	_COL7A1	NA
1294	1294:i8:-	chr3:48629784-48629900:-	-1	_COL7A1	NA
1294	1294:i9:-	chr3:48629535-48629681:-	-1	_COL7A1	NA
1294	1294:i14:-	chr3:48627892-48628017:-	-1	_COL7A1	NA
1294	1294:i19:-	chr3:48626075-48626221:-	-1	_COL7A1	NA
1294	1294:i20:-	chr3:48625715-48625837:-	-1	_COL7A1	NA
1294	1294:i15:-	chr3:48627646-48627789:-	-1	_COL7A1	NA
1294	1294:i26:-	chr3:48623765-48623911:-	-1	_COL7A1	NA
1294	1294:i12:-	chr3:48628897-48629025:-	-1	_COL7A1	NA
1294	1294:i18:-	chr3:48626303-48626428:-	-1	_COL7A1	NA
1294	1294:i25:-	chr3:48623996-48624122:-	-1	_COL7A1	NA
1294	1294:i10:-	chr3:48629331-48629447:-	-1	_COL7A1	NA
1294	1294:i27:-	chr3:48623507-48623679:-	-1	_COL7A1	NA
1294	1294:i2:-	chr3:48631801-48631981:-	-1	_COL7A1	NA
1294	1294:i3:-	chr3:48630970-48631129:-	-1	_COL7A1	NA
1294	1294:i16:-	chr3:48627032-48627151:-	-1	_COL7A1	NA
1294	1294:i17:-	chr3:48626760-48626903:-	-1	_COL7A1	NA
1295	1295:i4:+	chr3:99422151-99422736:+	1	_COL8A1	NA
1302	1302:i1:-	chr6:33159936-33160245:-	1	_COL11A2	-1.25993
1303	1303:i59:-	chr6:75812313-75812408:-	1	_COL12A1	2.47269
1303	1303:i58:-	chr6:75813473-75813526:-	1	_COL12A1	2.47269
1303	1303:i64:-	chr6:75801206-75801241:-	1	_COL12A1	2.47269
1303	1303:i61:-	chr6:75811316-75811369:-	1	_COL12A1	2.47269
1303	1303:i60:-	chr6:75811715-75811768:-	1	_COL12A1	2.47269
1303	1303:i62:-	chr6:75806969-75807022:-	1	_COL12A1	2.47269
1303	1303:i63:-	chr6:75804824-75804895:-	1	_COL12A1	2.47269
1355	1355:i1:-	chr10:101491717-101492423:-	1	_COX15	0.355386
1356	1356:i26:-	chr3:148880197-148880662:-	-1	_CP	-0.635538
1356	1356:i24:-	chr3:148890290-148891517:-	-1	_CP	-0.635538
1384	1384:i3:-	chr9:131871042-131871182:-	-1	_CRAT	2.01456
1386	1386:i16:-	chr2:175957271-175957344:-	1	_ATF2	0.0377837
1388	1388:i23:-	chr6:32065573-32065983:-	-1	_ATF6B	NA
1396	1396:i1:+	chr14:105953257-105953309:+	1	_CRIP1	3.36555
1431	1431:i2:-	chr12:56692393-56692475:-	-1	_CS	0.563819
1434	1434:i29:+	chr20:47712713-47712737:+	1	_CSE1L	NA
1454	1454:i4:-	chr22:38757404-38757565:-	1	_CSNK1E	0.400241
1454	1454:i2:-	chr22:38776942-38776995:-	1	_CSNK1E	0.400241
1454	1454:i3:-	chr22:38776375-38776428:-	1	_CSNK1E	0.400241
1456	1456:i12:+	chr5:122930733-122930828:+	1	_CSNK1G3	NA
1462	1462:i8:+	chr5:82815168-82818128:+	-1	_VCAN	2.33352
1468	1468:i1:+	chr17:79670400-79670605:+	1	_SLC25A10	1.61893
1479	1479:i1:-	chr11:33182845-33183037:-	1	_CSTF3	1.12232
1479	1479:i2_5:-	chr11:33162977-33163532:-	1	_CSTF3	1.12232
1488	1488:i8:-	chr10:126694116-126694582:-	-1	_CTBP2	0.763873
1488	1488:i1:-	chr10:126849396-126849624:-	1	_CTBP2	0.763873
1497	1497:i13_15:+	chr17:3563530-3566397:+	1	_CTNS	-0.057116
1499	1499:i5:+	chr3:41265681-41265812:+	1	_CTNNB1	-0.0635342
1500	1500:i24:+	chr11:57583387-57583473:+	-1	_CTNND1	0.310222
1512	1512:i15:-	chr15:79214092-79214547:-	1	_CTSH	0.785881
1515	1515:i3:-	chr9:99801353-99801592:-	1	_CTSV	0.757502
1525	1525:i9:+	chr21:18965470-18965897:+	1	_CXADR	0.630964
1534	1534:i2:-	chr17:61523259-61523545:-	1	_CYB561	2.03387
1565	1565:i9:-	chr22:42522853-42522994:-	1	_CYP2D6	-0.235053
1565	1565:i10:-	chr22:42522501-42522754:-	1	_CYP2D6	-0.235053
1580	1580:i3:+	chr1:47276745-47276856:+	-1	_CYP4B1	-0.986966
1590	1590:i8:+	chr6:31975911-31976712:+	1	_CYP21A1P	1.99089
1595	1595:i3:-	chr7:91763980-91764059:-	1	_CYP51A1	1.08266
1622	1622:i7:+	chr2:120125135-120125220:+	-1	_DBI	0.887883
1622	1622:i9:+	chr2:120125251-120125507:+	1	_DBI	0.887883
1622	1622:i6:+	chr2:120124979-120125104:+	1	_DBI	0.887883
1627	1627:i12:-	chr5:176889233-176889390:-	-1	_DBN1	1.39444
1629	1629:i2:-	chr1:100714455-100714641:-	1	_DBT	0.0790282
1634	1634:i1:-	chr12:91576432-91576806:-	-1	_DCN	-1.47507
1642	1642:i1:-	chr11:61109840-61110047:-	-1	_DDB1	0.748368
1645	1645:i3:+	chr10:4951725-4951798:+	1	_AKR1C1	-4.50009
1655	1655:i2:-	chr17:62501864-62501950:-	-1	_DDX5	0.189893
1656	1656:i2:-	chr11:118661564-118661657:-	-1	_DDX6	0.267498
1666	1666:i3:+	chr8:91018264-91018505:+	-1	_DECR1	0.301089
1677	1677:i10:+	chr1:3782848-3783050:+	-1	_DFFB	0.121861
1690	1690:i15:+	chr14:31364119-31364261:+	-1	_COCH	-0.841295
1716	1716:i2:+	chr2:74166037-74166149:+	-1	_DGUOK	0.841667
1729	1729:i2:-	chr5:140967791-140967817:-	1	_DIAPH1	0.557361
1731	1731:i12:-	chr16:30389931-30390021:-	-1	_SEPT1	0.578863
1731	1731:i13:-	chr16:30389454-30389841:-	-1	_SEPT1	0.578863
1739	1739:i4:-	chr3:197024544-197024986:-	1	_DLG1	0.228662
1739	1739:i1:-	chr3:197025916-197026143:-	-1	_DLG1	0.228662
1741	1741:i9:+	chrX:69673487-69673643:+	1	_DLG3	NA
1741	1741:i10:+	chrX:69674064-69674166:+	1	_DLG3	NA
1741	1741:i11:+	chrX:69674946-69675113:+	-1	_DLG3	NA
1757	1757:i25:-	chr9:136528684-136529136:-	1	_SARDH	0.468859
1757	1757:i20:-	chr9:136550315-136550408:-	1	_SARDH	0.468859
1757	1757:i18:-	chr9:136559380-136559493:-	1	_SARDH	0.468859
1757	1757:i19:-	chr9:136555502-136555649:-	1	_SARDH	0.468859
1757	1757:i22:-	chr9:136535706-136535874:-	1	_SARDH	0.468859
1757	1757:i17:-	chr9:136561345-136561483:-	1	_SARDH	0.468859
1757	1757:i15:-	chr9:136568038-136568823:-	1	_SARDH	0.468859
1757	1757:i23:-	chr9:136531857-136532058:-	1	_SARDH	0.468859
1757	1757:i21:-	chr9:136536657-136536819:-	1	_SARDH	0.468859
1759	1759:i25:+	chr9:131013004-131013523:+	1	_DNM1	-0.251765
1759	1759:i27:+	chr9:131016285-131017527:+	1	_DNM1	-0.251765
1767	1767:i49:-	chr5:13809153-13809295:-	-1	_DNAH5	-0.525192
1774	1774:i2:-	chrX:153637754-153638011:-	-1	_DNASE1L1	0.833134
1778	1778:i69:+	chr14:102508565-102508625:+	1	_DYNC1H1	0.566202
1778	1778:i77:+	chr14:102515777-102515919:+	1	_DYNC1H1	0.566202
1778	1778:i70:+	chr14:102508721-102508844:+	1	_DYNC1H1	0.566202
1778	1778:i79:+	chr14:102516408-102516535:+	1	_DYNC1H1	0.566202
1778	1778:i68:+	chr14:102508350-102508461:+	1	_DYNC1H1	0.566202
1778	1778:i66:+	chr14:102506935-102507010:+	1	_DYNC1H1	0.566202
1778	1778:i80:+	chr14:102516772-102517135:+	1	_DYNC1H1	0.566202
1778	1778:i78:+	chr14:102516051-102516219:+	1	_DYNC1H1	0.566202
1778	1778:i65:+	chr14:102506573-102506747:+	1	_DYNC1H1	0.566202
1778	1778:i74:+	chr14:102510932-102511035:+	1	_DYNC1H1	0.566202
1778	1778:i73:+	chr14:102510611-102510828:+	1	_DYNC1H1	0.566202
1778	1778:i75:+	chr14:102514154-102514365:+	1	_DYNC1H1	0.566202
1778	1778:i67:+	chr14:102507911-102508071:+	1	_DYNC1H1	0.566202
1778	1778:i76:+	chr14:102514853-102515006:+	1	_DYNC1H1	0.566202
1778	1778:i71:+	chr14:102508972-102509085:+	1	_DYNC1H1	0.566202
1778	1778:i72:+	chr14:102510212-102510382:+	1	_DYNC1H1	0.566202
1781	1781:i9:+	chr2:172569277-172569336:+	-1	_DYNC1I2	0.329314
1786	1786:i38:-	chr19:10250352-10250493:-	1	_DNMT1	1.2072
1786	1786:i44:-	chr19:10246412-10246528:-	1	_DNMT1	1.2072
1786	1786:i42:-	chr19:10247752-10247956:-	1	_DNMT1	1.2072
1786	1786:i39:-	chr19:10249115-10249281:-	1	_DNMT1	1.2072
1786	1786:i36:-	chr19:10251457-10251585:-	1	_DNMT1	1.2072
1786	1786:i37:-	chr19:10250722-10251004:-	1	_DNMT1	1.2072
1786	1786:i45:-	chr19:10244893-10244983:-	1	_DNMT1	1.2072
1786	1786:i40:-	chr19:10248508-10248685:-	1	_DNMT1	1.2072
1786	1786:i43:-	chr19:10246797-10246963:-	1	_DNMT1	1.2072
1788	1788:i10:-	chr2:25472526-25472593:-	1	_DNMT3A	1.73704
1789	1789:i11:+	chr20:31381342-31381401:+	-1	_DNMT3B	2.67345
1808	1808:i17:+	chr8:26513131-26515693:+	1	_DPYSL2	-1.45331
1824	1824:i17:-	chr18:28648265-28648310:-	1	_DSC2	-0.456211
1827	1827:i1:-	chr21:35987059-35987382:-	-1	_RCAN1	-2.35042
1831	1831:i6:-	chrX:106959545-106959711:-	1	_TSC22D3	NA
1831	1831:i1_4:-	chrX:107018330-107019202:-	-1	_TSC22D3	NA
1837	1837:i17:+	chr18:32409005-32409292:+	1	_DTNA	NA
1846	1846:i3:-	chr8:29202887-29203591:-	-1	_DUSP4	0.82849
1857	1857:i20:+	chr3:183888107-183891314:+	1	_DVL3	1.06885
1859	1859:i1:+	chr21:38739859-38739930:+	1	_DYRK1A	0.00830473
1871	1871:i1:+	chr6:20402137-20402856:+	1	_E2F3	0.915332
1891	1891:i1:-	chr19:39322361-39322497:-	1	_ECH1	0.0158358
1894	1894:i7:+	chr3:172473273-172473365:+	-1	_ECT2	2.44518
1894	1894:i2:+	chr3:172469940-172470262:+	-1	_ECT2	2.44518
1907	1907:i8:-	chr1:41944446-41945173:-	1	_EDN2	2.64005
1912	1912:i14:-	chr1:33799691-33799893:-	1	_PHC2	0.309224
1912	1912:i18:-	chr1:33794471-33794747:-	1	_PHC2	0.309224
1912	1912:i20:-	chr1:33789224-33790620:-	1	_PHC2	0.309224
1912	1912:i16:-	chr1:33796949-33797063:-	1	_PHC2	0.309224
1912	1912:i19:-	chr1:33791396-33791562:-	1	_PHC2	0.309224
1912	1912:i17:-	chr1:33795672-33795813:-	1	_PHC2	0.309224
1912	1912:i15:-	chr1:33797876-33798005:-	1	_PHC2	0.309224
1912	1912:i12:-	chr1:33815198-33815499:-	1	_PHC2	0.309224
1936	1936:i2:-	chr8:144679049-144679558:-	1	_EEF1D	0.807881
1948	1948:i5:-	chr13:107142079-107145776:-	1	_EFNB2	-0.386541
1962	1962:i8:-	chr3:184908412-184911275:-	1	_EHHADH	-0.513621
1977	1977:i10:-	chr4:99799607-99802293:-	1	_EIF4E	0.973756
1984	1984:i5:+	chr17:7211694-7211894:+	1	_EIF5A	0.955044
1992	1992:i3:-	chr6:2839569-2839700:-	1	_SERPINB1	0.0602286
1997	1997:i1:-	chr13:41593364-41593508:-	-1	_ELF1	-0.0110581
1999	1999:i11:+	chr1:201984337-201986315:+	-1	_ELF3	0.242778
2002	2002:i2:-	chrX:47509320-47509425:-	1	_ELK1	0.855296
2011	2011:i2:+	chr11:63655987-63656436:+	1	_MARK2	0.899537
2022	2022:i15_18:-	chr9:130577291-130579336:-	1	_ENG	NA
2026	2026:i1:+	chr12:7023614-7023823:+	-1	_ENO2	0.175325
2030	2030:i3_5:+	chr6:44191241-44191692:+	1	_SLC29A1	-0.0799595
2030	2030:i2:+	chr6:44189323-44189422:+	-1	_SLC29A1	-0.0799595
2035	2035:i17:+	chr1:29385101-29385157:+	-1	_EPB41	-0.0953653
2035	2035:i19:+	chr1:29386934-29386996:+	1	_EPB41	-0.0953653
2036	2036:i26:+	chr20:34797410-34797820:+	1	_EPB41L1	-0.0741657
2036	2036:i3:+	chr20:34700258-34700402:+	1	_EPB41L1	-0.0741657
2036	2036:i10:+	chr20:34761686-34761876:+	-1	_EPB41L1	-0.0741657
2036	2036:i7:+	chr20:34710601-34710669:+	-1	_EPB41L1	-0.0741657
2036	2036:i24:+	chr20:34793771-34795702:+	1	_EPB41L1	-0.0741657
2036	2036:i8:+	chr20:34713345-34713449:+	-1	_EPB41L1	-0.0741657
2043	2043:i20:-	chr2:222282747-222285272:-	1	_EPHA4	-1.59003
2047	2047:i4:+	chr3:134670213-134670894:+	-1	_EPHB1	-3.94265
2054	2054:i2:-	chr12:131311738-131311812:-	1	_STX2	NA
2066	2066:i30:-	chr2:212240442-212248785:-	1	_ERBB4	-0.615683
2078	2078:i5:-	chr21:39870287-39870428:-	-1	_ERG	NA
2099	2099:i8:+	chr6:152128454-152128644:+	-1	_ESR1	0.611173
2099	2099:i7:+	chr6:152126808-152126955:+	-1	_ESR1	0.611173
2101	2101:i1:+	chr11:64073044-64073208:+	1	_ESRRA	0.677887
2109	2109:i1:-	chr19:51869524-51869672:-	1	_ETFB	0.339793
2110	2110:i2:+	chr4:159600442-159601238:+	1	_ETFDH	-0.0296115
2113	2113:i3:-	chr11:128426186-128426330:-	-1	_ETS1	-0.665392
2113	2113:i2:-	chr11:128442957-128443039:-	-1	_ETS1	-0.665392
2113	2113:i1:-	chr11:128457383-128457453:-	-1	_ETS1	-0.665392
2115	2115:i5:-	chr7:14028893-14029089:-	1	_ETV1	-0.885474
2115	2115:i22:-	chr7:13930856-13935712:-	1	_ETV1	-0.885474
2119	2119:i5:-	chr3:185823238-185823285:-	1	_ETV5	-1.35574
2119	2119:i6:-	chr3:185823094-185823144:-	1	_ETV5	-1.35574
2121	2121:i25:+	chr4:5830246-5830772:+	1	_EVC	-0.396727
2132	2132:i1:+	chr11:44097076-44097142:+	-1	_EXT2	0.280154
2139	2139:i4:+	chr20:45630067-45630112:+	-1	_EYA2	-1.61205
2146	2146:i6:-	chr7:148533914-148534092:-	-1	_EZH2	2.88936
2146	2146:i14:-	chr7:148516070-148516151:-	-1	_EZH2	2.88936
2152	2152:i1:-	chr1:95007093-95007413:-	1	_F3	-2.13546
2157	2157:i1:-	chrX:154255055-154255215:-	1	_F8	-3.12055
2159	2159:i10:+	chr13:113803230-113803843:+	1	_F10	-2.69413
2161	2161:i8:-	chr5:176831500-176831665:-	1	_F12	3.14615
2166	2166:i1:+	chr1:46859939-46860215:+	-1	_FAAH	0.685515
2175	2175:i39:-	chr16:89809208-89809346:-	1	_FANCA	2.74131
2185	2185:i5:+	chr8:27180784-27180943:+	-1	_PTK2B	-0.133196
2185	2185:i3:+	chr8:27170722-27170804:+	-1	_PTK2B	-0.133196
2185	2185:i2:+	chr8:27169821-27169904:+	-1	_PTK2B	-0.133196
2185	2185:i4:+	chr8:27179919-27180016:+	-1	_PTK2B	-0.133196
2186	2186:i9:+	chr17:65890150-65890281:+	-1	_BPTF	0.345097
2186	2186:i4:+	chr17:65870933-65871136:+	-1	_BPTF	0.345097
2186	2186:i5:+	chr17:65871672-65871860:+	-1	_BPTF	0.345097
2186	2186:i7:+	chr17:65887960-65888150:+	-1	_BPTF	0.345097
2186	2186:i8:+	chr17:65889486-65889841:+	-1	_BPTF	0.345097
2186	2186:i3:+	chr17:65862580-65862803:+	-1	_BPTF	0.345097
2192	2192:i18:+	chr22:45960764-45961581:+	1	_FBLN1	-0.866657
2195	2195:i29:-	chr4:187511522-187511557:-	-1	_FAT1	NA
2199	2199:i11:+	chr3:13663275-13663415:+	-1	_FBLN2	NA
2200	2200:i57:-	chr15:48720543-48720668:-	1	_FBN1	0.992783
2200	2200:i56:-	chr15:48722868-48722999:-	1	_FBN1	0.992783
2200	2200:i62:-	chr15:48714149-48714265:-	1	_FBN1	0.992783
2200	2200:i67:-	chr15:48700503-48703576:-	1	_FBN1	0.992783
2200	2200:i66:-	chr15:48704766-48704940:-	1	_FBN1	0.992783
2200	2200:i65:-	chr15:48707733-48707964:-	1	_FBN1	0.992783
2200	2200:i63:-	chr15:48713755-48713883:-	1	_FBN1	0.992783
2200	2200:i61:-	chr15:48717566-48717688:-	1	_FBN1	0.992783
2200	2200:i64:-	chr15:48712884-48713003:-	1	_FBN1	0.992783
2200	2200:i59:-	chr15:48719764-48719970:-	1	_FBN1	0.992783
2200	2200:i60:-	chr15:48717936-48718061:-	1	_FBN1	0.992783
2201	2201:i66:-	chr5:127599117-127599348:-	-1	_FBN2	3.13149
2201	2201:i67:-	chr5:127597428-127597599:-	-1	_FBN2	3.13149
2201	2201:i64:-	chr5:127609532-127609660:-	-1	_FBN2	3.13149
2201	2201:i65:-	chr5:127607691-127607810:-	-1	_FBN2	3.13149
2201	2201:i62:-	chr5:127611730-127611852:-	-1	_FBN2	3.13149
2201	2201:i63:-	chr5:127610259-127610375:-	-1	_FBN2	3.13149
2222	2222:i4:+	chr8:11660521-11661027:+	1	_FDFT1	NA
2241	2241:i1:+	chr5:108083523-108083701:+	-1	_FER	-0.610552
2245	2245:i18:-	chrX:54473744-54473887:-	-1	_FGD1	NA
2258	2258:i8:-	chrX:137792979-137793827:-	1	_FGF13	0.727147
2260	2260:i7:-	chr8:38286765-38286908:-	-1	_FGFR1	-1.01846
2260	2260:i15:-	chr8:38280543-38280693:-	-1	_FGFR1	-1.01846
2263	2263:i1:-	chr10:123357476-123357972:-	-1	_FGFR2	-2.20558
2275	2275:i1_2:-	chr1:38471029-38471187:-	1	_FHL3	0.264474
2280	2280:i3:-	chr20:1358074-1358155:-	-1	_FKBP1A	0.709699
2305	2305:i11:-	chr12:2970465-2970578:-	1	_FOXM1	4.68513
2316	2316:i1:-	chrX:153602874-153603006:-	-1	_FLNA	-0.487693
2317	2317:i27:+	chr3:58117654-58117746:+	-1	_FLNB	NA
2318	2318:i47:+	chr7:128498062-128498271:+	1	_FLNC	-1.6517
2321	2321:i19:-	chr13:28942234-28942800:-	1	_FLT1	-0.371034
2323	2323:i1:+	chr19:49977466-49977538:+	-1	_FLT3LG	-0.63593
2326	2326:i3:+	chr1:171227096-171227358:+	-1	_FMO1	NA
2326	2326:i5:+	chr1:171236682-171236870:+	-1	_FMO1	NA
2335	2335:i26:-	chr2:216257654-216257926:-	-1	_FN1	4.26584
2534	2534:i1:-	chr6:112194171-112194655:-	1	_FYN	-0.497696
2548	2548:i2:+	chr17:78075355-78075689:+	-1	_GAA	1.05559
2550	2550:i27:-	chr6:29523389-29524127:-	1	_GABBR1	-0.543116
2564	2564:i9:-	chrX:151127436-151127621:-	1	_GABRE	-3.36603
2581	2581:i1_2:-	chr14:88459314-88460009:-	-1	_GALC	0.0262255
2582	2582:i2:-	chr1:24126877-24127034:-	1	_GALE	NA
2585	2585:i1:+	chr15:49447976-49448213:+	-1	_GALK2	0.411852
2585	2585:i2:+	chr15:49462422-49462572:+	1	_GALK2	0.411852
2618	2618:i1_3:-	chr21:34914893-34915198:-	-1	_GART	0.504827
2621	2621:i17:-	chr13:114523522-114523991:-	1	_GAS6	-0.983823
2622	2622:i1:+	chr16:90086069-90086176:+	1	_GAS8	0.402584
2622	2622:i3:+	chr16:90094044-90094130:+	-1	_GAS8	0.402584
2625	2625:i1:+	chr10:8096667-8096854:+	-1	_GATA3	1.73302
2632	2632:i17:-	chr3:81538850-81539614:-	1	_GBE1	-0.331664
2634	2634:i1:-	chr1:89616013-89616258:-	1	_GBP2	-0.442402
2634	2634:i2:-	chr1:89614975-89615255:-	1	_GBP2	-0.442402
2643	2643:i1:-	chr14:55369039-55369542:-	1	_GCH1	1.56283
2651	2651:i4:+	chr6:10521568-10521650:+	1	_GCNT2	0.10973
2651	2651:i5:+	chr6:10521653-10521827:+	1	_GCNT2	0.10973
2669	2669:i1_2:-	chr8:95274318-95274547:-	1	_GEM	-1.24725
2674	2674:i1:-	chr10:118032675-118033126:-	-1	_GFRA1	1.78227
2677	2677:i3:-	chr2:85786040-85786198:-	1	_GGCX	0.713416
2677	2677:i1:-	chr2:85788509-85788657:-	1	_GGCX	0.713416
2678	2678:i4:+	chr22:25003626-25003699:+	1	_GGT1	2.79623
2683	2683:i6:-	chr9:33110639-33113584:-	1	_B4GALT1	1.04874
2687	2687:i15:-	chr22:24616605-24616696:-	1	_GGT5	0.222415
2710	2710:i22:+	chrX:30745583-30745669:+	1	_GK	1.42736
2720	2720:i2:-	chr3:33138211-33138314:-	-1	_GLB1	1.11034
2737	2737:i16:-	chr7:42000548-42006239:-	1	_GLI3	-0.371692
2744	2744:i24:+	chr2:191827556-191830270:+	-1	_GLS	-0.11869
2744	2744:i22:+	chr2:191819310-191819544:+	-1	_GLS	-0.11869
2744	2744:i20:+	chr2:191818291-191818352:+	-1	_GLS	-0.11869
2771	2771:i1:+	chr3:50263724-50264625:+	1	_GNAI2	NA
2774	2774:i10:+	chr18:11857437-11857784:+	1	_GNAL	NA
2774	2774:i9:+	chr18:11824917-11825014:+	-1	_GNAL	NA
2774	2774:i8:+	chr18:11753825-11753944:+	-1	_GNAL	NA
2778	2778:i11:+	chr20:57475004-57475177:+	-1	_GNAS	1.02562
2803	2803:i26:+	chr3:37407571-37408370:+	1	_GOLGA4	0.247536
2803	2803:i22:+	chr3:37381615-37381690:+	1	_GOLGA4	0.247536
2803	2803:i21:+	chr3:37379157-37379225:+	1	_GOLGA4	0.247536
2803	2803:i17:+	chr3:37369907-37370028:+	1	_GOLGA4	0.247536
2803	2803:i23:+	chr3:37388684-37388787:+	1	_GOLGA4	0.247536
2803	2803:i24:+	chr3:37396592-37396678:+	1	_GOLGA4	0.247536
2803	2803:i20:+	chr3:37378634-37378654:+	1	_GOLGA4	0.247536
2813	2813:i3:-	chr16:20335138-20335578:-	1	_GP2	1.15972
2868	2868:i2:+	chr4:2966970-2968577:+	1	_GRK4	-0.253972
2868	2868:i1:+	chr4:2965343-2965849:+	1	_GRK4	-0.253972
2886	2886:i4:+	chr17:37896220-37896434:+	-1	_GRB7	4.09089
2887	2887:i8:-	chr7:50772837-50773020:-	-1	_GRB10	NA
2889	2889:i17:-	chr9:134479348-134479440:-	1	_RAPGEF1	-0.231047
2889	2889:i3:-	chr9:134585007-134585229:-	-1	_RAPGEF1	-0.231047
2923	2923:i3:+	chr15:44043782-44043956:+	-1	_PDIA3	1.38769
2932	2932:i12:-	chr3:119540802-119545702:-	-1	_GSK3B	1.03273
2934	2934:i18:+	chr9:124062334-124062404:+	-1	_GSN	-1.64012
2936	2936:i1:-	chr8:30585047-30585486:-	-1	_GSR	NA
2950	2950:i1:+	chr11:67351066-67351315:+	-1	_GSTP1	-1.47199
2952	2952:i3:-	chr22:24381700-24381787:-	-1	_GSTT1	-0.104293
2954	2954:i3:+	chr14:77788890-77789075:+	1	_GSTZ1	0.860998
2956	2956:i3:+	chr2:48018066-48018262:+	-1	_MSH6	0.992813
2962	2962:i12:-	chr19:6380915-6381053:-	1	_GTF2F1	0.535839
2962	2962:i13:-	chr19:6380584-6380701:-	1	_GTF2F1	0.535839
2965	2965:i1:+	chr11:18343816-18344287:+	-1	_GTF2H1	-0.0954486
2968	2968:i15:+	chr6:30881588-30882814:+	-1	_GTF2H4	0.703037
2969	2969:i28:+	chr7:74163605-74163788:+	-1	_GTF2I	0.0462523
2982	2982:i7:+	chr4:156589242-156589335:+	1	_GUCY1A3	NA
2982	2982:i1_3:+	chr4:156587862-156588372:+	1	_GUCY1A3	NA
2982	2982:i4:+	chr4:156588490-156588571:+	1	_GUCY1A3	NA
2987	2987:i3:+	chr1:228328825-228328989:+	-1	_GUK1	1.51452
2987	2987:i4:+	chr1:228332404-228332453:+	-1	_GUK1	1.51452
2990	2990:i9:-	chr7:65439906-65440058:-	-1	_GUSB	1.1028
3032	3032:i5:+	chr2:26483849-26483931:+	1	_HADHB	0.286065
3033	3033:i2:+	chr4:108925791-108926073:+	1	_HADH	-0.500648
3035	3035:i3:-	chr5:140063131-140064923:-	-1	_HARS	0.64875
3052	3052:i9:+	chrX:11139732-11141204:+	-1	_HCCS	0.928536
3054	3054:i23:-	chrX:153216264-153216449:-	1	_HCFC1	0.496129
3054	3054:i25:-	chrX:153215004-153215067:-	1	_HCFC1	0.496129
3054	3054:i26:-	chrX:153213008-153214837:-	1	_HCFC1	0.496129
3054	3054:i24:-	chrX:153215694-153215994:-	1	_HCFC1	0.496129
3054	3054:i22:-	chrX:153216801-153216938:-	1	_HCFC1	0.496129
3054	3054:i21:-	chrX:153217040-153217158:-	1	_HCFC1	0.496129
3064	3064:i2:+	chr4:3088666-3088749:+	-1	_HTT	0.00380915
3064	3064:i10:+	chr4:3124616-3124663:+	-1	_HTT	0.00380915
3068	3068:i2:-	chr1:156728775-156729011:-	-1	_HDGF	1.2643
3068	3068:i3:-	chr1:156725329-156725456:-	-1	_HDGF	1.2643
3069	3069:i2:-	chr2:242212451-242212532:-	1	_HDLBP	0.815858
3071	3071:i12:+	chr12:54910680-54910776:+	1	_NCKAP1L	0.866915
3077	3077:i5:+	chr6:26092837-26092869:+	1	_HFE	-0.00957959
3084	3084:i13_14:+	chr8:32600193-32600770:+	1	_NRG1	-2.3338
3092	3092:i3:-	chr7:75221690-75221832:-	-1	_HIP1	0.0366633
3092	3092:i2:-	chr7:75228502-75228565:-	-1	_HIP1	0.0366633
3092	3092:i31:-	chr7:75162619-75167545:-	1	_HIP1	0.0366633
3099	3099:i1:+	chr2:75059782-75061770:+	1	_HK2	1.09331
3107	3107:i1_5:-	chr6:31238850-31239913:-	1	_HLA-C	1.02426
3107	3107:i4:-	chr6:31238850-31239125:-	1	_HLA-C	1.02426
3146	3146:i1:-	chr13:31191353-31191510:-	-1	_HMGB1	0.367996
3150	3150:i5:-	chr21:40717756-40718454:-	-1	_HMGN1	1.59109
3156	3156:i1:+	chr5:74632154-74632442:+	1	_HMGCR	1.06145
3159	3159:i6:+	chr6:34207070-34207163:+	-1	_HMGA1	2.2118
3161	3161:i4:+	chr5:162894707-162894754:+	1	_HMMR	3.99558
3163	3163:i1:+	chr16:4524719-4524848:+	-1	_HMOX2	1.10462
3164	3164:i5:+	chr12:52446280-52446429:+	-1	_NR4A1	-2.9776
3176	3176:i2:+	chr2:138724667-138725014:+	1	_HNMT	-0.465974
3181	3181:i2:-	chr7:26237451-26237486:-	1	_HNRNPA2B1	1.10992
3184	3184:i7:-	chr4:83277690-83277836:-	-1	_HNRNPD	0.527123
3185	3185:i3:-	chr10:43904175-43904332:-	-1	_HNRNPF	1.29004
3190	3190:i2:-	chr9:86595068-86595184:-	1	_HNRNPK	0.683189
3241	3241:i1:+	chr2:10443030-10443303:+	1	_HPCAL1	1.13453
3265	3265:i5:-	chr11:533277-533358:-	-1	_HRAS	1.27583
3276	3276:i13:+	chr19:50191110-50191209:+	-1	_PRMT1	0.901862
3300	3300:i12:+	chr2:220149354-220151622:+	1	_DNAJB2	0.453418
3320	3320:i2:-	chr14:102568212-102568422:-	1	_HSP90AA1	NA
3320	3320:i1:-	chr14:102605587-102606086:-	1	_HSP90AA1	NA
3329	3329:i1:-	chr2:198364884-198364998:-	-1	_HSPD1	NA
3329	3329:i2:-	chr2:198364723-198364812:-	-1	_HSPD1	NA
3339	3339:i99:-	chr1:22148737-22149981:-	1	_HSPG2	0.112945
3339	3339:i95:-	chr1:22151030-22151108:-	1	_HSPG2	0.112945
3339	3339:i94:-	chr1:22151197-22151272:-	1	_HSPG2	0.112945
3340	3340:i1:+	chr5:149877340-149877541:+	1	_NDST1	-0.214401
3344	3344:i2:+	chr2:48555700-48555841:+	-1	_FOXN2	-0.688067
3382	3382:i3:-	chr7:8301630-8301682:-	1	_ICA1	NA
3382	3382:i9:-	chr7:8267268-8267481:-	-1	_ICA1	NA
3382	3382:i2:-	chr7:8301724-8301911:-	-1	_ICA1	NA
3385	3385:i1:-	chr19:10450215-10450345:-	1	_ICAM3	0.660961
3394	3394:i1:+	chr16:85932774-85932829:+	1	_IRF8	0.205878
3422	3422:i1:-	chr10:1102249-1102644:-	1	_IDI1	1.59163
3454	3454:i1:+	chr21:34696734-34696943:+	1	_IFNAR1	0.469892
3455	3455:i10:+	chr21:34634866-34635062:+	1	_IFNAR2	-0.0940539
3459	3459:i3:-	chr6:137536404-137536514:-	1	_IFNGR1	-0.732608
3475	3475:i17:+	chr7:112115197-112115290:+	-1	_IFRD1	-0.623756
3486	3486:i6:-	chr7:45960319-45960871:-	1	_IGFBP3	-1.08226
3491	3491:i1:+	chr1:86046444-86046730:+	1	_CYR61	-2.03615
3557	3557:i11_13:+	chr2:113890233-113891593:+	1	_IL1RN	0.999864
3557	3557:i4:+	chr2:113875470-113875605:+	-1	_IL1RN	0.999864
3572	3572:i20:-	chr5:55230925-55237647:-	1	_IL6ST	-1.41929
3588	3588:i2:+	chr21:34624967-34625135:+	1	_IL10RB	0.306992
3588	3588:i1:+	chr21:34621014-34621159:+	1	_IL10RB	0.306992
3590	3590:i1:+	chr9:34650699-34652054:+	1	_IL11RA	-1.80893
3607	3607:i9:+	chr17:80551298-80551830:+	-1	_FOXK2	0.880839
3612	3612:i3:-	chr8:82593733-82593819:-	-1	_IMPA1	0.272336
3613	3613:i8:+	chr18:12017613-12018284:+	-1	_IMPA2	0.249871
3614	3614:i3:-	chr7:128049343-128049420:-	-1	_IMPDH1	1.46114
3614	3614:i2:-	chr7:128049495-128049538:-	-1	_IMPDH1	1.46114
3614	3614:i1:-	chr7:128049810-128050036:-	-1	_IMPDH1	1.46114
3620	3620:i7:+	chr8:39780988-39781105:+	1	_IDO1	1.65515
3635	3635:i26:+	chr2:234112772-234113363:+	1	_INPP5D	NA
3643	3643:i12:-	chr19:7150508-7150543:-	1	_INSR	-0.295709
3655	3655:i28:+	chr2:173366500-173366629:+	1	_ITGA6	-1.18893
3683	3683:i9:+	chr16:30495148-30495280:+	1	_ITGAL	1.07569
3683	3683:i7:+	chr16:30490652-30490782:+	1	_ITGAL	1.07569
3683	3683:i10:+	chr16:30495434-30495584:+	1	_ITGAL	1.07569
3683	3683:i3:+	chr16:30485517-30485619:+	1	_ITGAL	1.07569
3683	3683:i8:+	chr16:30492760-30492905:+	1	_ITGAL	1.07569
3683	3683:i5:+	chr16:30486834-30486901:+	1	_ITGAL	1.07569
3683	3683:i4:+	chr16:30486627-30486721:+	1	_ITGAL	1.07569
3690	3690:i18:+	chr17:45412562-45412722:+	-1	_ITGB3	-1.05184
3691	3691:i40:+	chr17:73751782-73751931:+	1	_ITGB4	-0.629123
3691	3691:i45:+	chr17:73753497-73753899:+	1	_ITGB4	-0.629123
3691	3691:i38:+	chr17:73750657-73750896:+	1	_ITGB4	-0.629123
3691	3691:i42:+	chr17:73752785-73752940:+	1	_ITGB4	-0.629123
3691	3691:i41:+	chr17:73752510-73752698:+	1	_ITGB4	-0.629123
3691	3691:i44:+	chr17:73753281-73753391:+	1	_ITGB4	-0.629123
3691	3691:i43:+	chr17:73753024-73753188:+	1	_ITGB4	-0.629123
3691	3691:i39:+	chr17:73751136-73751294:+	-1	_ITGB4	-0.629123
3695	3695:i5:-	chr12:53591534-53591735:-	1	_ITGB7	0.954545
3703	3703:i2:+	chr11:125463533-125463620:+	1	_STT3A	0.944352
3707	3707:i9:-	chr1:226819391-226822587:-	1	_ITPKB	-0.140914
3708	3708:i50:+	chr3:4818948-4819058:+	-1	_ITPR1	-2.2682
3708	3708:i46:+	chr3:4776848-4777038:+	-1	_ITPR1	-2.2682
3708	3708:i51:+	chr3:4821234-4821329:+	-1	_ITPR1	-2.2682
3728	3728:i19:-	chr17:39681095-39681251:-	-1	_JUP	0.734146
3728	3728:i22:-	chr17:39679869-39680249:-	-1	_JUP	0.734146
3728	3728:i21:-	chr17:39680395-39680520:-	-1	_JUP	0.734146
3728	3728:i20:-	chr17:39680631-39680792:-	-1	_JUP	0.734146
3728	3728:i18:-	chr17:39681443-39681525:-	-1	_JUP	0.734146
3735	3735:i1:-	chr16:75682366-75682541:-	-1	_KARS	0.537141
3778	3778:i2_4:-	chr10:79395961-79396764:-	1	_KCNMA1	-1.01498
3778	3778:i1:-	chr10:79397023-79397577:-	1	_KCNMA1	-1.01498
3782	3782:i1:-	chr1:154841508-154842754:-	-1	_KCNN3	0.152462
3800	3800:i26:+	chr2:149864477-149864581:+	-1	_KIF5C	0.11271
3800	3800:i30:+	chr2:149879592-149883273:+	-1	_KIF5C	0.11271
3800	3800:i28:+	chr2:149868084-149868197:+	-1	_KIF5C	0.11271
3800	3800:i27:+	chr2:149866649-149866865:+	-1	_KIF5C	0.11271
3801	3801:i4:-	chr16:57831984-57832194:-	1	_KIFC3	-0.218649
3831	3831:i27:+	chr14:104167538-104167888:+	1	_KLC1	0.323681
3835	3835:i13_17:+	chr16:29815319-29816706:+	-1	_KIF22	1.7712
3835	3835:i1:+	chr16:29802034-29802150:+	-1	_KIF22	1.7712
3838	3838:i2:+	chr17:66032335-66032672:+	-1	_KPNA2	3.18914
3841	3841:i15:+	chr6:117062669-117063030:+	1	_KPNA5	-0.943273
3845	3845:i7:-	chr12:25368371-25368494:-	-1	_KRAS	1.02933
3856	3856:i1_2:-	chr12:53343240-53343650:-	-1	_KRT8	2.24132
3866	3866:i1:-	chr17:39677937-39678026:-	-1	_KRT15	NA
3868	3868:i1:-	chr17:39768410-39769079:-	-1	_KRT16	-1.81365
3875	3875:i1:+	chr12:53342655-53342722:+	1	_KRT18	2.10009
3892	3892:i1:+	chr12:52643084-52643212:+	-1	_KRT86	-0.224223
3899	3899:i18:-	chr2:100266088-100266128:-	-1	_AFF3	-0.248344
3899	3899:i8:-	chr2:100627959-100628033:-	-1	_AFF3	-0.248344
3899	3899:i12:-	chr2:100453939-100453986:-	-1	_AFF3	-0.248344
3899	3899:i16:-	chr2:100343271-100343590:-	-1	_AFF3	-0.248344
3899	3899:i14:-	chr2:100360566-100360602:-	-1	_AFF3	-0.248344
3908	3908:i62:+	chr6:129828634-129828787:+	1	_LAMA2	-1.85677
3908	3908:i58:+	chr6:129813460-129813628:+	1	_LAMA2	-1.85677
3908	3908:i59:+	chr6:129823804-129823916:+	1	_LAMA2	-1.85677
3908	3908:i57:+	chr6:129813046-129813222:+	1	_LAMA2	-1.85677
3908	3908:i64:+	chr6:129835518-129835740:+	1	_LAMA2	-1.85677
3908	3908:i65:+	chr6:129837335-129837710:+	1	_LAMA2	-1.85677
[truncated: 4,135 more rows]

## Sheet: HL
Entrez	Exon	Coordinate	sign_hl	Symbol	lFC
[truncated: 4,000 more rows]

## Sheet: HB
Entrez	Exon	Coordinate	sign_hb	Symbol	lFC
[truncated: 4,318 more rows]
