# Supplementary material for: Widespread alternative exon usage in clinically distinct subtypes of Invasive Ductal Carcinoma
Source: Sci Rep. 2017 Jul 17;7:5568. doi: 10.1038/s41598-017-05537-0 (PMC5514065; doi:10.1038/s41598-017-05537-0)
Supplement: Supplementary file 3 — Dataset S15 [file 41598_2017_5537_MOESM3_ESM.xls]

## Sheet: validated_genes
Supplementary dataset S15
ER+HER2- vs ER-HER2- comparison by DEXseq, TCGA dataset
Validated genes analyzed with all genes on chr22, results for all exons of validated genes
strand	LOC	DEXSeq	featureID	exonBaseMean	dispersion	stat	pvalue	padj	Gene	validated_by_q_pcr	call_BL
plus	20:34680632-34680735	2036_p:2	2	8.94163	7.17383	0.538463	0.463071	1	EPB41L1		0
plus	20:34700258-34700402	2036_p:3	3	43.1389	7.17383	0.199361	0.655237	1	EPB41L1		1
plus	20:34709582-34709738	2036_p:5	5	42.46	7.17383	1.37708	0.240599	1	EPB41L1		0
plus	20:34710601-34710669	2036_p:6	6	31.5844	7.17383	7.25371	0.00707547	0.271513	EPB41L1		-1
plus	20:34713345-34713449	2036_p:7	7	20.4126	7.17383	1.96198	0.161302	1	EPB41L1		-1
plus	20:34742662-34742818	2036_p:8	8	9.81527	7.17383	0.97902	0.322441	1	EPB41L1		0
plus	20:34761686-34761876	2036_p:9	9	195.402	7.17383	2.37157	0.123562	1	EPB41L1		-1
plus	20:34763473-34763637	2036_p:10	10	361.213	7.17383	0.373897	0.540888	1	EPB41L1		0
plus	20:34765874-34765978	2036_p:11	11	312.189	7.17383	0.272518	0.601648	1	EPB41L1		0
plus	20:34766552-34766594	2036_p:12	12	170.928	7.17383	0.280645	0.596279	1	EPB41L1		0
plus	20:34770194-34770269	2036_p:13	13	267.409	7.17383	0.260225	0.609965	1	EPB41L1		0
plus	20:34773039-34773257	2036_p:14	14	559.113	7.17383	0.223375	0.63648	1	EPB41L1		0
plus	20:34775598-34775685	2036_p:15	15	318.117	7.17383	0.220887	0.638365	1	EPB41L1		0
plus	20:34776269-34776421	2036_p:16	16	495.201	7.17383	0.230442	0.631196	1	EPB41L1		0
plus	20:34778199-34778296	2036_p:17	17	339.904	7.17383	0.221019	0.638265	1	EPB41L1		0
plus	20:34778544-34778719	2036_p:18	18	549.594	7.17383	0.146324	0.702073	1	EPB41L1		0
plus	20:34782134-34782282	2036_p:19	19	545.831	7.17383	0.0720819	0.788329	1	EPB41L1		0
plus	20:34783251-34783286	2036_p:20	20	6.30119	7.17383	2.97584	0.0845165	1	EPB41L1		NA
plus	20:34785781-34785963	2036_p:21	21	524.238	7.17383	0.0883377	0.766301	1	EPB41L1		0
plus	20:34788795-34788899	2036_p:22	22	1.20337	5.52351	6.81766	0.0090261	0.325957	EPB41L1		NA
plus	20:34793771-34795702	2036_p:23	23	38.7391	7.17383	9.08413	0.00257836	0.127986	EPB41L1		1
plus	20:34796223-34796330	2036_p:24	24	3.33282	7.17383	9.73991	0.0018031	0.096704	EPB41L1		0
plus	20:34797410-34797820	2036_p:25	25	265.129	7.17383	6.31223	0.0119908	0.405174	EPB41L1	validated	1
plus	20:34800194-34800298	2036_p:26	26	388.313	7.17383	0.00617267	0.937378	1	EPB41L1		0
plus	20:34802279-34802362	2036_p:27	27	213.995	7.17383	0.122	0.726875	1	EPB41L1		0
plus	20:34806798-34806884	2036_p:28	28	430.975	7.17383	0.00966253	0.921696	1	EPB41L1		0
plus	20:34807683-34807766	2036_p:29	29	486.876	7.17383	0.0546411	0.815176	1	EPB41L1		0
plus	20:34809786-34809866	2036_p:30	30	524.746	7.17383	0.0290491	0.864666	1	EPB41L1		0
plus	20:34810200-34810316	2036_p:31	31	643.099	7.17383	0.015706	0.900267	1	EPB41L1		0
plus	20:34817254-34820721	2036_p:32	32	6638.69	7.17383	0.121181	0.727757	1	EPB41L1		0
minus	3:197615946-197616585	84223_m:1	1	1088.43	7.17383	3.824	0.0505234	1	IQCG	validated	1
minus	3:197618317-197618418	84223_m:2	2	242.839	7.17383	1.64026	0.20029	1	IQCG	validated	1
minus	3:197619499-197619630	84223_m:3	3	321.182	7.17383	1.44195	0.229824	1	IQCG	validated	1
minus	3:197639546-197639620	84223_m:4	4	448.497	7.17383	7.34103	0.0067398	0.266508	IQCG	validated	1
minus	3:197640593-197640913	84223_m:5	5	239.636	7.17383	13.4551	0.000244342	0.0190016	IQCG		0
minus	3:197652895-197652976	84223_m:6	6	121.468	7.17383	12.9617	0.000317926	0.0239265	IQCG		0
minus	3:197659045-197659173	84223_m:7	7	167.909	7.17383	13.703	0.000214111	0.01784	IQCG		0
minus	3:197665419-197665903	84223_m:8	8	255.58	7.17383	14.9137	0.000112542	0.0107168	IQCG		0
minus	3:197670649-197670922	84223_m:9	9	250.028	7.17383	14.1228	0.000171256	0.0152319	IQCG		0
minus	3:197672491-197672557	84223_m:10	10	52.881	7.17383	14.0787	0.00017532	0.0152319	IQCG		0
minus	3:197676710-197676796	84223_m:12	12	24.7084	7.17383	22.7694	1.82648e-06	0.000378377	IQCG		0
minus	3:58490863-58491013	8309_m:1	1	372.574	7.17383	0.141417	0.706876	1	ACOX2	validated	-1
minus	3:58494620-58494752	8309_m:2	2	561.768	7.17383	0.0759097	0.782919	1	ACOX2	validated	-1
minus	3:58502933-58503150	8309_m:3	3	830.464	7.17383	0.026156	0.87152	1	ACOX2	validated	-1
minus	3:58508223-58508328	8309_m:4	4	401.224	7.17383	0.21823	0.640392	1	ACOX2	validated	-1
minus	3:58510153-58510332	8309_m:5	5	491.345	7.17383	0.15638	0.692512	1	ACOX2	validated	-1
minus	3:58512193-58512383	8309_m:6	6	439.807	7.17383	0.163333	0.686106	1	ACOX2	validated	-1
minus	3:58514521-58514683	8309_m:7	7	47.439	7.17383	1.12109	0.289685	1	ACOX2		0
minus	3:58516193-58516365	8309_m:8	8	41.3111	7.17383	0.71427	0.39803	1	ACOX2		0
minus	3:58516978-58517093	8309_m:9	9	33.3664	7.17383	0.651631	0.41953	1	ACOX2		0
minus	3:58517420-58517539	8309_m:10	10	31.7937	7.17383	0.118936	0.730191	1	ACOX2		0
minus	3:58519172-58519279	8309_m:11	11	26.6534	7.17383	0.05642	0.812246	1	ACOX2		0
minus	3:58519721-58519872	8309_m:12	12	32.3507	7.17383	0.800495	0.370945	1	ACOX2		0
minus	3:58520087-58520249	8309_m:13	13	32.3723	7.17383	0.499968	0.479514	1	ACOX2		0
minus	3:58520674-58520924	8309_m:14	14	44.0727	7.17383	0.348031	0.55523	1	ACOX2		0
minus	3:58522846-58522929	8309_m:15	15	5.38911	7.17383	0.313562	0.575503	1	ACOX2		NA
plus	6:76458909-76459140	4646_p:1	1	259.939	7.17383	0.411303	0.521309	1	MYO6		0
plus	6:76527218-76527381	4646_p:2	2	484.193	7.17383	0.444375	0.505018	1	MYO6		0
plus	6:76532499-76532568	4646_p:3	3	341.399	7.17383	0.522273	0.469874	1	MYO6		0
plus	6:76538257-76538330	4646_p:4	4	309.282	7.17383	0.45043	0.502131	1	MYO6		0
plus	6:76540133-76540262	4646_p:5	5	485.585	7.17383	0.544816	0.460444	1	MYO6		0
plus	6:76542559-76542664	4646_p:6	6	427.515	7.17383	0.543004	0.46119	1	MYO6		0
plus	6:76545618-76545673	4646_p:7	7	304.839	7.17383	0.484482	0.486399	1	MYO6		0
plus	6:76550302-76550399	4646_p:8	8	448.737	7.17383	0.510399	0.474966	1	MYO6		0
plus	6:76550931-76551095	4646_p:9	9	606.946	7.17383	0.440035	0.507106	1	MYO6		0
plus	6:76554614-76554694	4646_p:10	10	423.73	7.17383	0.500872	0.479117	1	MYO6		0
plus	6:76558068-76558248	4646_p:11	11	710.689	7.17383	0.334112	0.563248	1	MYO6		0
plus	6:76564856-76565000	4646_p:12	12	665.57	7.17383	0.353768	0.551988	1	MYO6		0
plus	6:76566814-76566971	4646_p:13	13	703.758	7.17383	0.261819	0.608873	1	MYO6		0
plus	6:76568619-76568710	4646_p:14	14	446.708	7.17383	0.262674	0.608289	1	MYO6		0
plus	6:76570740-76570812	4646_p:15	15	463.275	7.17383	0.281444	0.595756	1	MYO6		0
plus	6:76572313-76572440	4646_p:16	16	805.535	7.17383	0.232493	0.629682	1	MYO6		0
plus	6:76576243-76576338	4646_p:17	17	720.23	7.17383	0.215672	0.642357	1	MYO6		0
plus	6:76576649-76576822	4646_p:18	18	1079.75	7.17383	0.142019	0.706282	1	MYO6		0
plus	6:76580364-76580402	4646_p:19	19	443.035	7.17383	0.145117	0.703246	1	MYO6		0
plus	6:76582924-76583017	4646_p:20	20	747.158	7.17383	0.0982342	0.753959	1	MYO6		0
plus	6:76589537-76589667	4646_p:21	21	941.392	7.17383	0.0872142	0.767749	1	MYO6		0
plus	6:76589760-76589837	4646_p:22	22	606.991	7.17383	0.0479227	0.826718	1	MYO6		0
plus	6:76591406-76591535	4646_p:23	23	878.285	7.17383	0.0449776	0.832045	1	MYO6		0
plus	6:76595721-76595811	4646_p:24	24	790.522	7.17383	0.0474573	0.827548	1	MYO6		0
plus	6:76596561-76596711	4646_p:25	25	1201.51	7.17383	0.0206668	0.88569	1	MYO6		0
plus	6:76599774-76599982	4646_p:26	26	1869.84	7.17383	0.00117237	0.972686	1	MYO6		0
plus	6:76600945-76601023	4646_p:27	27	756.507	7.17383	0.0414575	0.838657	1	MYO6		0
plus	6:76602247-76602407	4646_p:28	28	941.724	7.17383	0.0988913	0.753164	1	MYO6		0
plus	6:76603648-76604977	4646_p:29	29	408.786	7.17383	15.6025	7.81502e-05	0.00792715	MYO6		-1
plus	6:76608090-76608128	4646_p:30	30	164.783	7.17383	25.7093	3.96911e-07	0.000102888	MYO6	validated	-1
plus	6:76617322-76617425	4646_p:31	31	786.569	7.17383	0.0409554	0.839624	1	MYO6		0
plus	6:76618213-76618344	4646_p:32	32	1116.34	7.17383	0.0613687	0.804346	1	MYO6		0
plus	6:76621389-76621415	4646_p:33	33	30.2321	7.17383	6.10241	0.0134997	0.446736	MYO6		1
plus	6:76623780-76623998	4646_p:34	34	2240.97	7.17383	0.00592394	0.93865	1	MYO6		0
plus	6:76624530-76629254	4646_p:35	35	12604.9	7.17383	0.456932	0.499061	1	MYO6		0
minus	8:80870492-80870670	7163_m:1	1	54.8034	7.17383	0.305931	0.580188	1	TPD52		0
minus	8:80947105-80950470	7163_m:2	2	35129.4	7.17383	0.251729	0.61586	1	TPD52		0
minus	8:80954855-80954903	7163_m:3	3	1848	7.17383	0.0101244	0.919852	1	TPD52		0
minus	8:80956402-80956443	7163_m:4	4	31.3063	7.17383	2.55939	0.109641	1	TPD52		0
minus	8:80962680-80962706	7163_m:5	5	5.02973	7.17383	1.25683	0.262251	1	TPD52		0
minus	8:80963762-80963863	7163_m:6	6	3033.94	7.17383	0.00252572	0.959918	1	TPD52		0
minus	8:80964841-80964910	7163_m:7	7	14.7624	7.17383	1.82131	0.177158	1	TPD52		0
minus	8:80965517-80965665	7163_m:8	8	4051.64	7.17383	0.0102895	0.919203	1	TPD52		0
minus	8:80976713-80976828	7163_m:9	9	2482.54	7.17383	0.0676334	0.794814	1	TPD52		0
minus	8:80992550-80993010	7163_m:10	10	1803.23	7.17383	62.9991	2.06806e-15	1.92991e-12	TPD52	validated	-1
minus	8:81083256-81083345	7163_m:11	11	7.00998	7.17383	3.23656	0.0720116	1	TPD52		0
minus	8:81083660-81083836	7163_m:12	12	577.022	7.17383	1.26541	0.260629	1	TPD52		0

## Sheet: chr22
Validated genes analyzed with all genes on chr22, results for significant exons on chr22 (p<0.05)
Overlap with Radium/Rutgers dataset
DEXseq_id	strand	location	groupID	featureID	exonBaseMean	dispersion	stat	pvalue	padj
10369_m:4	-	22:37098411-37098690	10369_m:4	4	0.393201	1e-08	1193.68	1.44e-261	6.57e-258
10369_m:1	-	22:36956916-36960933	10369_m:1	1	6.40294	1e-08	397.499	1.93e-88	4.39e-85
10369_m:3	-	22:36983512-36983595	10369_m:3	3	0.140327	1e-08	207.16	5.72e-47	8.68e-44
23784_m:6	-	22:16269873-16269943	23784_m:6	6	4.09871	0.184345	85.8449	1.95e-20	2.21e-17
758_p:1	+	22:43808020-43808164	758_p:1	1	0.0299159	0.679795	47.2064	6.39e-12	5.82e-09
284904_m:10	-	22:30891729-30891777	284904_m:10	10	0.0287552	0.450364	44.6216	2.39e-11	1.81e-08
164656_m:19	-	22:37499554-37499693	164656_m:19	19	0.0332837	4.25285	38.9358	4.38e-10	2.85e-07
6545_m:5	-	22:21386820-21386847	6545_m:5	5	0.0471138	0.324115	36.3775	1.63e-09	9.25e-07
164656_m:16	-	22:37492688-37492755	164656_m:16	16	37.891	5.52351	34.8419	3.58e-09	1.81e-06
112885_m:16	-	22:45405765-45405809	112885_m:16	16	0.0233719	0.21696	33.2245	8.21e-09	3.74e-06
23784_m:11	-	22:16282145-16282318	23784_m:11	11	4.05713	0.217587	32.683	1.08e-08	4.49e-06
23784_m:10	-	22:16280334-16280589	23784_m:10	10	0.494379	4.25285	32.1485	1.43e-08	5.42e-06
112885_m:14	-	22:45404675-45404874	112885_m:14	14	0.0198035	0.252842	31.1552	2.38e-08	8.34e-06
150356_m:5	-	22:41635447-41635624	150356_m:5	5	3.24382	5.52351	27.904	1.27e-07	4.15e-05
5435_p:6	+	22:38381059-38381229	5435_p:6	6	2.20403	5.52351	26.3462	2.85e-07	8.66e-05
164656_m:13	-	22:37485618-37485822	164656_m:13	13	43.7418	7.17383	25.9854	3.44e-07	9.79e-05
164656_m:17	-	22:37494456-37494589	164656_m:17	17	54.8989	7.17383	25.4305	4.59e-07	0.000122801
84700_p:4	+	22:26164082-26165395	84700_p:4	4	3.56581	5.52351	24.7473	6.54e-07	0.000165291
8224_m:14	-	22:33402337-33402809	8224_m:14	14	6.47643	5.52351	22.768	1.83e-06	0.000424502
5435_p:5	+	22:38368237-38368317	5435_p:5	5	22.8169	7.17383	22.7292	1.87e-06	0.000424502
3761_m:2	-	22:38839976-38840033	3761_m:2	2	0.0669659	2.52121	22.5508	2.05e-06	0.000443623
84700_p:3	+	22:26159198-26159356	84700_p:3	3	0.366444	4.25285	21.7753	3.07e-06	0.000634212
164656_m:14	-	22:37491591-37491632	164656_m:14	14	19.6033	5.52351	20.9751	4.65e-06	0.000892588
84700_p:2	+	22:26156951-26157098	84700_p:2	2	0.309404	4.25285	20.9424	4.73e-06	0.000892588
164656_m:15	-	22:37491946-37492130	164656_m:15	15	62.8425	7.17383	20.8751	4.9e-06	0.000892588
84700_p:6	+	22:26166839-26166951	84700_p:6	6	0.359856	4.25285	20.2942	6.64e-06	0.00116252
5435_p:7	+	22:38382108-38382319	5435_p:7	7	4.75268	5.52351	19.8055	8.57e-06	0.00144546
3761_m:3	-	22:38850986-38851205	3761_m:3	3	0.0286205	2.52121	19.6305	9.4e-06	0.00152748
9145_p:2	+	22:39773603-39774394	9145_p:2	2	444.223	7.17383	19.2578	1.14e-05	0.00174081
9145_p:3	+	22:39777701-39781593	9145_p:3	3	2867.09	7.17383	19.249	1.15e-05	0.00174081
23784_m:3	-	22:16262904-16262952	23784_m:3	3	0.0588515	0.253166	19.0164	1.3e-05	0.00190305
84700_p:8	+	22:26173550-26173748	84700_p:8	8	0.370143	4.25285	18.868	1.4e-05	0.00195587
10369_m:2	-	22:36962400-36962540	10369_m:2	2	1.47688	1e-08	18.8449	1.42e-05	0.00195587
164656_m:18	-	22:37499256-37499458	164656_m:18	18	35.0473	5.52351	18.074	2.12e-05	0.00284473
758_p:2	+	22:43812761-43813020	758_p:2	2	0.409072	4.25285	17.8217	2.43e-05	0.00315527
8224_m:10	-	22:33260902-33260991	8224_m:10	10	2.88388	5.52351	17.4567	2.94e-05	0.00371651
3761_m:1	-	22:38822333-38824176	3761_m:1	1	8.15706	2.52121	17.4041	3.02e-05	0.00371745
84700_p:7	+	22:26168301-26168477	84700_p:7	7	0.383756	4.25285	16.7317	4.31e-05	0.00515748
TCONS_l2_00018332_m:2	-	22:20976214-20976413	TCONS_l2_00018332_m:2	2	0.62698	1.94122	16.3686	5.21e-05	0.00608582
84700_p:5	+	22:26165994-26166143	84700_p:5	5	0.248502	4.25285	16.1637	5.81e-05	0.00652066
758_p:3	+	22:43813761-43814122	758_p:3	3	0.405541	4.25285	16.1431	5.87e-05	0.00652066
2928_m:3	-	22:19137538-19137796	2928_m:3	3	0.00193249	1e-08	15.8672	6.79e-05	0.00736407
150356_m:6	-	22:41636878-41636935	150356_m:6	6	0.589756	4.25285	15.2045	9.65e-05	0.0102127
84700_p:1	+	22:26138120-26138260	84700_p:1	1	0.132605	4.25285	15.1358	0.00010005	0.0103506
84700_p:9	+	22:26176023-26176165	84700_p:9	9	0.34155	4.25285	14.5777	0.000134498	0.0136052
150297_m:3	-	22:32546306-32546466	150297_m:3	3	0.355011	0.184611	14.3397	0.000152613	0.0151021
400932_m:4	-	22:48022911-48022991	400932_m:4	4	0.671636	0.22446	14.0702	0.00017611	0.0170468
5816_m:5	-	22:37215475-37215517	5816_m:5	5	0.910969	4.25285	14.0317	0.000179756	0.0170468
164656_m:11	-	22:37480767-37480879	164656_m:11	11	55.4853	7.17383	13.6132	0.000224607	0.0208655
23209_m:8	-	22:50518347-50518448	23209_m:8	8	12.9192	5.52351	13.4882	0.000240065	0.0218555
150280_p:7	+	22:30508485-30508511	150280_p:7	7	0.00851733	0.228181	13.4199	0.000248965	0.0222214
637_m:7	-	22:18256376-18256808	637_m:7	7	9.00901	7.17383	13.2343	0.000274871	0.0240618
23784_m:7	-	22:16275207-16275277	23784_m:7	7	0.39165	4.25285	12.7363	0.000358627	0.0308013
1454_m:10	-	22:38794443-38794527	1454_m:10	10	0.432657	5.52351	12.6698	0.000371608	0.0313252
8224_m:11	-	22:33264953-33265112	8224_m:11	11	3.57872	5.52351	12.5728	0.000391401	0.0323938
80831_p:3	+	22:36122258-36123241	80831_p:3	3	1.79135	0.657662	12.5062	0.000405607	0.0329701
128954_m:8	-	22:17468850-17469057	128954_m:8	8	0.0315677	0.682234	11.7975	0.000593091	0.047364
