# Supplementary material for: Widespread alternative exon usage in clinically distinct subtypes of Invasive Ductal Carcinoma
Source: Sci Rep. 2017 Jul 17;7:5568. doi: 10.1038/s41598-017-05537-0 (PMC5514065; doi:10.1038/s41598-017-05537-0)
Supplement: Supplementary file 4 — Dataset S16 [file 41598_2017_5537_MOESM4_ESM.xls]

## Sheet: validated_genes
Supplementary dataset S16
ER+HER2- vs ER-HER2- comparison by DEXseq, Radium/Rutgers dataset
Results for all exons of validated genes, whole genome analysis
DEXSEq_id0	loation	DEXSeq_id	featureID	exonBaseMean	dispersion	stat	pvalue	padj	validated_by_q_pcr	gene
ENSG00000088367:039	20:34797410-34797820:+	ENSG00000088367:39	39	50.2654	0.146604	62.023	3.39477e-15	3.49614e-10	validated	EPB41L1
ENSG00000114473:010	3:197639621-197639724:-	ENSG00000114473:10	10	11.6579	0.0767562	57.0892	4.16492e-14	3.43143e-09		IQCG
ENSG00000114473:013	3:197639906-197640155:-	ENSG00000114473:13	13	25.4952	0.179922	46.7358	8.12322e-12	1.52105e-07		IQCG
ENSG00000114473:021	3:197665419-197665530:-	ENSG00000114473:21	21	9.24337	0.180266	46.3252	1.00169e-11	1.70888e-07		IQCG
ENSG00000114473:011	3:197639725-197639823:-	ENSG00000114473:11	11	21.7237	0.260672	44.8248	2.1548e-11	2.95886e-07		IQCG
ENSG00000114473:012	3:197639824-197639905:-	ENSG00000114473:12	12	21.0762	0.329867	31.7157	1.7847e-08	5.07032e-05		IQCG
ENSG00000114473:016	3:197640752-197640913:-	ENSG00000114473:16	16	10.4081	0.155785	31.6767	1.82092e-08	5.10285e-05		IQCG
ENSG00000147586+ENSG00000076554:066	8:80992632-80992848:-	ENSG00000147586+ENSG00000076554:66	66	49.5622	0.768296	30.5204	3.30372e-08	7.64577e-05	validated	TPD52
ENSG00000147586+ENSG00000076554:068	8:80992850-80993010:-	ENSG00000147586+ENSG00000076554:68	68	12.8448	0.444403	28.5757	9.01052e-08	0.000158333	validated	TPD52
ENSG00000114473:020	3:197659045-197659173:-	ENSG00000114473:20	20	8.56371	0.1961	28.3986	9.87363e-08	0.000163349		IQCG
ENSG00000114473:028	3:197670769-197670922:-	ENSG00000114473:28	28	10.7414	0.179823	25.6207	4.15562e-07	0.000427303		IQCG
ENSG00000114473:023	3:197665537-197665646:-	ENSG00000114473:23	23	7.047	0.244144	20.0437	7.56916e-06	0.00282434		IQCG
ENSG00000114473:018	3:197652895-197652967:-	ENSG00000114473:18	18	5.51253	0.286677	19.843	8.40693e-06	0.00299834		IQCG
ENSG00000114473:027	3:197670649-197670768:-	ENSG00000114473:27	27	12.5419	0.213362	19.5436	9.83288e-06	0.00330661		IQCG
ENSG00000088367:038	20:34795373-34795702:+	ENSG00000088367:38	38	4.95777	0.36151	18.8424	1.41975e-05	0.00418353		EPB41L1
ENSG00000147586+ENSG00000076554:027	8:80947103-80948334:-	ENSG00000147586+ENSG00000076554:27	27	59.8976	0.107237	17.3674	3.08067e-05	0.00662005		TPD52
ENSG00000196586:038	6:76608090-76608128:+	ENSG00000196586:38	38	7.96708	0.345479	17.0234	3.69211e-05	0.00731575	validated	MYO6
ENSG00000196586:036	6:76604531-76604557:+	ENSG00000196586:36	36	13.3875	0.731016	17.0036	3.73087e-05	0.00736068		MYO6
ENSG00000147586+ENSG00000076554:074	8:81083660-81083706:-	ENSG00000147586+ENSG00000076554:74	74	89.8529	0.19074	16.8567	4.031e-05	0.0076635		TPD52
ENSG00000196586:037	6:76604948-76604977:+	ENSG00000196586:37	37	10.1483	0.449708	16.7951	4.16412e-05	0.00779721		MYO6
ENSG00000147586+ENSG00000076554:065	8:80992550-80992631:-	ENSG00000147586+ENSG00000076554:65	65	23.3551	0.908886	16.7842	4.18802e-05	0.00782782	validated	TPD52
ENSG00000147586+ENSG00000076554:032	8:80949542-80949911:-	ENSG00000147586+ENSG00000076554:32	32	187.877	0.104703	16.6387	4.52186e-05	0.00820189		TPD52
ENSG00000147586+ENSG00000076554:075	8:81083707-81083743:-	ENSG00000147586+ENSG00000076554:75	75	48.7117	0.258579	15.6244	7.72516e-05	0.0109259		TPD52
ENSG00000114473:019	3:197652968-197652976:-	ENSG00000114473:19	19	2.31796	0.389675	14.4858	0.000141218	0.0152648		IQCG
ENSG00000114473:029	3:197672491-197672557:-	ENSG00000114473:29	29	5.27407	0.37951	12.7308	0.000359677	0.0248269		IQCG
ENSG00000114473:022	3:197665531-197665536:-	ENSG00000114473:22	22	2.11979	0.353121	11.9825	0.000537029	0.0303465		IQCG
ENSG00000147586+ENSG00000076554:023	8:80942289-80942467:-	ENSG00000147586+ENSG00000076554:23	23	62.321	0.131032	11.789	0.000595825	0.0320825		TPD52
ENSG00000196586:034	6:76602247-76602407:+	ENSG00000196586:34	34	117.673	0.12114	11.6888	0.000628773	0.0329531		MYO6
ENSG00000088367:020	20:34761691-34761876:+	ENSG00000088367:20	20	17.1156	0.081496	11.5926	0.000662139	0.0338081		EPB41L1
ENSG00000114473:025	3:197665652-197665903:-	ENSG00000114473:25	25	0.729597	0.453763	10.8204	0.00100388	0.0413585		IQCG
ENSG00000147586+ENSG00000076554:073	8:81083442-81083618:-	ENSG00000147586+ENSG00000076554:73	73	0.98271	0.310052	10.3273	0.00131076	0.0472716		TPD52
ENSG00000147586+ENSG00000076554:031	8:80948826-80949541:-	ENSG00000147586+ENSG00000076554:31	31	367.029	0.126583	10.1422	0.00144911	0.0496137		TPD52
ENSG00000147586+ENSG00000076554:035	8:80950101-80950117:-	ENSG00000147586+ENSG00000076554:35	35	19.8511	0.125949	10.0428	0.00152942	0.0509284		TPD52
ENSG00000147586+ENSG00000076554:062	8:80976788-80976828:-	ENSG00000147586+ENSG00000076554:62	62	111.118	0.156481	9.36652	0.00220984	0.0616797		TPD52
ENSG00000114473:026	3:197670628-197670648:-	ENSG00000114473:26	26	0.538552	0.482319	9.23482	0.00237455	0.0639274		IQCG
ENSG00000088367:051	20:34817768-34818249:+	ENSG00000088367:51	51	68.0173	0.132992	9.18848	0.00243543	0.0647149		EPB41L1
ENSG00000147586+ENSG00000076554:078	8:81083794-81083808:-	ENSG00000147586+ENSG00000076554:78	78	2.24315	0.476373	8.555	0.00344574	0.0770186		TPD52
ENSG00000088367:050	20:34817263-34817767:+	ENSG00000088367:50	50	81.3107	0.0857994	8.02612	0.00461076	0.0889681		EPB41L1
ENSG00000147586+ENSG00000076554:034	8:80949976-80950100:-	ENSG00000147586+ENSG00000076554:34	34	56.6678	0.281149	7.88432	0.00498653	0.0924267		TPD52
ENSG00000147586+ENSG00000076554:067	8:80992849-80992849:-	ENSG00000147586+ENSG00000076554:67	67	4.82572	0.586725	7.78188	0.00527729	0.0951691	validated	TPD52
ENSG00000147586+ENSG00000076554:037	8:80950121-80950182:-	ENSG00000147586+ENSG00000076554:37	37	33.433	0.189876	7.42351	0.0064377	0.105255		TPD52
ENSG00000088367:048	20:34810200-34810316:+	ENSG00000088367:48	48	48.6585	0.0390291	7.27302	0.00699981	0.109832		EPB41L1
ENSG00000196586:039	6:76617322-76617425:+	ENSG00000196586:39	39	52.2564	0.0331109	7.23197	0.00716167	0.11111		MYO6
ENSG00000147586+ENSG00000076554:024	8:80942468-80942489:-	ENSG00000147586+ENSG00000076554:24	24	14.2406	0.277895	6.69011	0.00969494	0.129441		TPD52
ENSG00000114473:033	3:197676741-197676756:-	ENSG00000114473:33	33	1.82502	0.547653	6.59664	0.0102172	0.133096		IQCG
ENSG00000147586+ENSG00000076554:036	8:80950118-80950120:-	ENSG00000147586+ENSG00000076554:36	36	13.2307	0.274383	6.46323	0.0110129	0.137873		TPD52
ENSG00000088367:011	20:34701615-34701721:+	ENSG00000088367:11	11	0.342635	0.118602	6.45815	0.0110445	0.138024		EPB41L1
ENSG00000147586+ENSG00000076554:061	8:80976713-80976787:-	ENSG00000147586+ENSG00000076554:61	61	128.761	0.0781216	6.42118	0.0112767	0.139409		TPD52
ENSG00000196586:045	6:76626330-76629253:+	ENSG00000196586:45	45	162.11	0.071887	6.41535	0.0113138	0.139644		MYO6
ENSG00000147586+ENSG00000076554:079	8:81083809-81083894:-	ENSG00000147586+ENSG00000076554:79	79	1.39507	0.430737	6.39689	0.011432	0.140421		TPD52
ENSG00000196586:041	6:76618278-76618344:+	ENSG00000196586:41	41	50.3426	0.0798321	6.24655	0.0124436	0.146304		MYO6
ENSG00000088367:034	20:34782134-34782282:+	ENSG00000088367:34	34	68.5778	0.0478188	6.15636	0.013094	0.150048		EPB41L1
ENSG00000114473:034	3:197676757-197676796:-	ENSG00000114473:34	34	1.20934	0.679791	6.1467	0.0131658	0.150438		IQCG
ENSG00000114473:032	3:197676710-197676740:-	ENSG00000114473:32	32	2.28319	0.443436	6.09189	0.0135803	0.15283		IQCG
ENSG00000088367:029	20:34776269-34776352:+	ENSG00000088367:29	29	29.5943	0.0375227	6.06353	0.0138002	0.153822		EPB41L1
ENSG00000114473:038	3:197686716-197686886:-	ENSG00000114473:38	38	3.09322	0.2519	6.05017	0.013905	0.15447		IQCG
ENSG00000147586+ENSG00000076554:022	8:80942271-80942288:-	ENSG00000147586+ENSG00000076554:22	22	11.7128	0.378159	5.9214	0.014958	0.159787		TPD52
ENSG00000196586:040	6:76618213-76618277:+	ENSG00000196586:40	40	39.2296	0.056317	5.78063	0.0162037	0.166317		MYO6
ENSG00000114473:009	3:197639546-197639620:-	ENSG00000114473:9	9	12.8077	0.0628712	5.60854	0.0178732	0.174553	validated	IQCG
ENSG00000168306:035	3:58520304-58520335:-	ENSG00000168306:35	35	0.401714	0.283988	5.55429	0.0184354	0.177171		ACOX2
ENSG00000114473:037	3:197686467-197686590:-	ENSG00000114473:37	37	2.30224	0.312726	5.44181	0.0196603	0.182823		IQCG
ENSG00000147586+ENSG00000076554:069	8:80993011-80993051:-	ENSG00000147586+ENSG00000076554:69	69	1.866	0.349758	5.38671	0.0202907	0.185715		TPD52
ENSG00000168306:038	3:58520707-58520924:-	ENSG00000168306:38	38	7.31544	0.339222	5.27736	0.0216045	0.191234		ACOX2
ENSG00000088367:046	20:34809786-34809856:+	ENSG00000088367:46	46	33.0535	0.0510339	5.14586	0.0233019	0.198386		EPB41L1
ENSG00000147586+ENSG00000076554:077	8:81083792-81083793:-	ENSG00000147586+ENSG00000076554:77	77	2.81206	0.643965	4.8555	0.0275582	0.21476		TPD52
ENSG00000196586:017	6:76568619-76568710:+	ENSG00000196586:17	17	9.80786	0.313895	4.48931	0.0341074	0.237413		MYO6
ENSG00000114473:014	3:197640222-197640366:-	ENSG00000114473:14	14	2.45583	0.274732	4.4835	0.0342236	0.237768		IQCG
ENSG00000088367:049	20:34817254-34817262:+	ENSG00000088367:49	49	19.4188	0.064978	4.22998	0.0397159	0.255723		EPB41L1
ENSG00000147586+ENSG00000076554:072	8:81083256-81083435:-	ENSG00000147586+ENSG00000076554:72	72	2.02531	0.377848	4.17225	0.0410913	0.259956		TPD52
ENSG00000088367:036	20:34785781-34785801:+	ENSG00000088367:36	36	25.995	0.151767	4.15607	0.0414856	0.261048		EPB41L1
ENSG00000196586:042	6:76621389-76621415:+	ENSG00000196586:42	42	1.70879	0.495805	4.06964	0.0436605	0.267585		MYO6
ENSG00000088367:021	20:34763473-34763593:+	ENSG00000088367:21	21	27.4198	0.0908853	4.05823	0.0439565	0.268545		EPB41L1
ENSG00000088367:033	20:34778687-34778719:+	ENSG00000088367:33	33	26.738	0.149279	4.02947	0.0447119	0.271008		EPB41L1
ENSG00000168306:040	3:58522846-58522874:-	ENSG00000168306:40	40	1.91586	0.418262	3.98238	0.0459785	0.274584		ACOX2
ENSG00000114473:031	3:197676412-197676709:-	ENSG00000114473:31	31	1.22148	0.736499	3.61347	0.0573135	0.304511		IQCG
ENSG00000168306:026	3:58519281-58519552:-	ENSG00000168306:26	26	1.13694	0.508954	3.57574	0.0586294	0.307711		ACOX2
ENSG00000147586+ENSG00000076554:070	8:81032050-81032119:-	ENSG00000147586+ENSG00000076554:70	70	0.363336	0.538741	3.48046	0.0620975	0.316287		TPD52
ENSG00000114473:035	3:197683512-197686399:-	ENSG00000114473:35	35	8.75439	0.352574	3.41016	0.0647963	0.322622		IQCG
ENSG00000196586:002	6:76458926-76459048:+	ENSG00000196586:2	2	21.9029	0.318272	3.23763	0.0719646	0.338928		MYO6
ENSG00000147586+ENSG00000076554:076	8:81083744-81083791:-	ENSG00000147586+ENSG00000076554:76	76	18.8017	0.636549	2.99932	0.0832997	0.363083		TPD52
ENSG00000088367:024	20:34766552-34766594:+	ENSG00000088367:24	24	16.0573	0.0571521	2.96065	0.0853134	0.367101		EPB41L1
ENSG00000088367:045	20:34807683-34807766:+	ENSG00000088367:45	45	34.6341	0.0516171	2.85725	0.0909628	0.378467		EPB41L1
ENSG00000168306:030	3:58519873-58520086:-	ENSG00000168306:30	30	2.1241	0.338605	2.83267	0.0923647	0.381242		ACOX2
ENSG00000114473:036	3:197686400-197686466:-	ENSG00000114473:36	36	1.07863	0.228543	2.63598	0.104467	0.403617		IQCG
ENSG00000147586+ENSG00000076554:014	8:80915384-80915415:-	ENSG00000147586+ENSG00000076554:14	14	13.5443	0.247406	2.60315	0.106652	0.407721		TPD52
ENSG00000088367:010	20:34700348-34700402:+	ENSG00000088367:10	10	4.53203	0.11795	2.4494	0.11757	0.426202		EPB41L1
ENSG00000147586+ENSG00000076554:028	8:80948335-80948819:-	ENSG00000147586+ENSG00000076554:28	28	19.0949	0.121853	2.39295	0.121884	0.433444		TPD52
ENSG00000147586+ENSG00000076554:010	8:80870507-80870570:-	ENSG00000147586+ENSG00000076554:10	10	0.537799	0.302168	2.37069	0.123633	0.436279		TPD52
ENSG00000088367:032	20:34778544-34778686:+	ENSG00000088367:32	32	40.6062	0.0190384	2.22028	0.136209	0.456265		EPB41L1
ENSG00000196586:032	6:76599927-76599982:+	ENSG00000196586:32	32	24.6818	0.113151	2.20744	0.137347	0.457944		MYO6
ENSG00000168306:003	3:58494620-58494752:-	ENSG00000168306:3	3	18.016	0.204637	2.11875	0.145506	0.469938	validated	ACOX2
ENSG00000088367:025	20:34770194-34770207:+	ENSG00000088367:25	25	9.00648	0.154238	2.11478	0.145883	0.470457		EPB41L1
ENSG00000147586+ENSG00000076554:055	8:80965281-80965513:-	ENSG00000147586+ENSG00000076554:55	55	0.588852	0.0970771	2.04406	0.152802	0.480406		TPD52
ENSG00000114473:015	3:197640593-197640751:-	ENSG00000114473:15	15	3.77543	0.4551	2.04081	0.153128	0.480868		IQCG
ENSG00000168306:002	3:58490865-58491013:-	ENSG00000168306:2	2	9.66565	0.328341	2.00019	0.157279	0.486882	validated	ACOX2
ENSG00000147586+ENSG00000076554:013	8:80915356-80915383:-	ENSG00000147586+ENSG00000076554:13	13	17.2434	0.184266	1.97175	0.160262	0.491084		TPD52
ENSG00000196586:028	6:76591406-76591535:+	ENSG00000196586:28	28	32.2639	0.0708098	1.94162	0.163493	0.495399		MYO6
ENSG00000088367:037	20:34785802-34785963:+	ENSG00000088367:37	37	44.6846	0.03153	1.90641	0.167363	0.5006		EPB41L1
ENSG00000114473:024	3:197665647-197665651:-	ENSG00000114473:24	24	2.4269	0.478481	1.90395	0.167637	0.500992		IQCG
ENSG00000147586+ENSG00000076554:033	8:80949912-80949975:-	ENSG00000147586+ENSG00000076554:33	33	12.7741	0.430718	1.88924	0.169288	0.503228		TPD52
ENSG00000147586+ENSG00000076554:025	8:80942490-80942506:-	ENSG00000147586+ENSG00000076554:25	25	1.11186	0.427755	1.85767	0.172894	0.507887		TPD52
ENSG00000088367:014	20:34710601-34710669:+	ENSG00000088367:14	14	2.27082	0.227029	1.82421	0.176813	0.513173		EPB41L1
ENSG00000168306:009	3:58510153-58510188:-	ENSG00000168306:9	9	11.599	0.146662	1.78258	0.181833	0.519506	validated	ACOX2
ENSG00000168306:041	3:58522875-58522899:-	ENSG00000168306:41	41	1.15205	0.373498	1.77234	0.183093	0.52114		ACOX2
ENSG00000168306:037	3:58520674-58520706:-	ENSG00000168306:37	37	2.97203	0.339362	1.73967	0.187181	0.526482		ACOX2
ENSG00000088367:003	20:34680602-34680619:+	ENSG00000088367:3	3	0.743214	0.35538	1.51762	0.21798	0.56336		EPB41L1
ENSG00000196586:008	6:76540133-76540262:+	ENSG00000196586:8	8	18.0162	0.183125	1.44841	0.228784	0.575462		MYO6
ENSG00000088367:016	20:34713366-34713449:+	ENSG00000088367:16	16	1.58139	0.213465	1.4178	0.233766	0.580959		EPB41L1
ENSG00000196586:003	6:76459049-76459140:+	ENSG00000196586:3	3	23.5546	0.429306	1.41345	0.234485	0.581796		MYO6
ENSG00000088367:022	20:34763594-34763637:+	ENSG00000088367:22	22	20.1003	0.0570723	1.39214	0.238045	0.58539		EPB41L1
ENSG00000088367:052	20:34818250-34818263:+	ENSG00000088367:52	52	1.50926	0.339818	1.38101	0.239929	0.587415		EPB41L1
ENSG00000168306:015	3:58514684-58514933:-	ENSG00000168306:15	15	0.596251	0.330614	1.37169	0.241521	0.589024		ACOX2
ENSG00000088367:031	20:34778199-34778296:+	ENSG00000088367:31	31	27.4618	0.0188466	1.34917	0.245423	0.593175		EPB41L1
ENSG00000196586:035	6:76602408-76602410:+	ENSG00000196586:35	35	1.50722	0.403903	1.33145	0.248548	0.596232		MYO6
ENSG00000147586+ENSG00000076554:029	8:80948820-80948823:-	ENSG00000147586+ENSG00000076554:29	29	0.871887	0.219232	1.31019	0.25236	0.600152		TPD52
ENSG00000196586:004	6:76527218-76527239:+	ENSG00000196586:4	4	4.72187	0.360888	1.29889	0.254415	0.602206		MYO6
ENSG00000147586+ENSG00000076554:058	8:80965589-80965665:-	ENSG00000147586+ENSG00000076554:58	58	110.551	0.0406465	1.23737	0.265979	0.613554		TPD52
ENSG00000196586:044	6:76624530-76626329:+	ENSG00000196586:44	44	439.167	0.10647	1.20449	0.272427	0.619717		MYO6
ENSG00000196586:029	6:76595721-76595811:+	ENSG00000196586:29	29	26.9826	0.13573	1.19715	0.273892	0.621148		MYO6
ENSG00000147586+ENSG00000076554:011	8:80870571-80870670:-	ENSG00000147586+ENSG00000076554:11	11	0.889232	0.154338	1.15061	0.283422	0.630237		TPD52
ENSG00000168306:014	3:58514521-58514683:-	ENSG00000168306:14	14	6.54104	0.277148	1.11585	0.290814	0.637331		ACOX2
ENSG00000168306:023	3:58519172-58519240:-	ENSG00000168306:23	23	3.23834	0.511745	1.10267	0.29368	0.639834		ACOX2
ENSG00000114473:004	3:197616284-197616585:-	ENSG00000114473:4	4	41.6469	0.104214	1.02673	0.310928	0.655284	validated	IQCG
ENSG00000196586:033	6:76600945-76601023:+	ENSG00000196586:33	33	41.8253	0.0569514	1.02158	0.312145	0.656276		MYO6
ENSG00000147586+ENSG00000076554:004	8:80831201-80831222:-	ENSG00000147586+ENSG00000076554:4	4	6.44975	0.157238	1.01385	0.313983	0.658041		TPD52
ENSG00000147586+ENSG00000076554:003	8:80831175-80831200:-	ENSG00000147586+ENSG00000076554:3	3	4.82326	0.249311	0.976629	0.323032	0.665845		TPD52
ENSG00000088367:012	20:34709582-34709643:+	ENSG00000088367:12	12	2.2463	0.410783	0.945079	0.330975	0.672377		EPB41L1
ENSG00000147586+ENSG00000076554:006	8:80831267-80831359:-	ENSG00000147586+ENSG00000076554:6	6	36.7864	0.18371	0.932632	0.33418	0.674942		TPD52
ENSG00000114473:006	3:197619499-197619630:-	ENSG00000114473:6	6	20.1086	0.0836399	0.918442	0.337884	0.677855	validated	IQCG
ENSG00000196586:014	6:76558068-76558248:+	ENSG00000196586:14	14	26.6421	0.169258	0.912728	0.339392	0.679251		MYO6
ENSG00000114473:017	3:197643043-197643291:-	ENSG00000114473:17	17	1.47471	0.785211	0.892788	0.344723	0.683515		IQCG
ENSG00000147586+ENSG00000076554:009	8:80870492-80870506:-	ENSG00000147586+ENSG00000076554:9	9	0.404456	0.201486	0.890093	0.345452	0.684121		TPD52
ENSG00000147586+ENSG00000076554:048	8:80963487-80963636:-	ENSG00000147586+ENSG00000076554:48	48	0.62738	0.285112	0.886565	0.34641	0.684748		TPD52
ENSG00000147586+ENSG00000076554:071	8:81070672-81071122:-	ENSG00000147586+ENSG00000076554:71	71	1.43971	0.268839	0.850253	0.356481	0.693248		TPD52
ENSG00000088367:019	20:34761686-34761690:+	ENSG00000088367:19	19	2.90713	0.162505	0.837998	0.35997	0.695976		EPB41L1
ENSG00000196586:018	6:76570740-76570812:+	ENSG00000196586:18	18	10.1153	0.229698	0.808659	0.368517	0.702673		MYO6
ENSG00000147586+ENSG00000076554:026	8:80942507-80942524:-	ENSG00000147586+ENSG00000076554:26	26	0.412432	0.503173	0.806508	0.369155	0.703188		TPD52
ENSG00000114473:003	3:197615949-197616283:-	ENSG00000114473:3	3	20.6117	0.237795	0.795725	0.372375	0.705675	validated	IQCG
ENSG00000088367:044	20:34806798-34806884:+	ENSG00000088367:44	44	36.8686	0.0447098	0.722716	0.395254	0.722523		EPB41L1
ENSG00000196586:009	6:76542559-76542664:+	ENSG00000196586:9	9	19.5547	0.13427	0.71075	0.399195	0.725592		MYO6
ENSG00000147586+ENSG00000076554:054	8:80964841-80964910:-	ENSG00000147586+ENSG00000076554:54	54	1.53744	0.332351	0.683187	0.408491	0.73272		TPD52
ENSG00000168306:006	3:58503115-58503150:-	ENSG00000168306:6	6	12.5178	0.155374	0.680894	0.409279	0.733289	validated	ACOX2
ENSG00000147586+ENSG00000076554:046	8:80962581-80962679:-	ENSG00000147586+ENSG00000076554:46	46	0.326579	0.238437	0.63983	0.423772	0.743406		TPD52
ENSG00000147586+ENSG00000076554:041	8:80950452-80950470:-	ENSG00000147586+ENSG00000076554:41	41	46.7896	0.10372	0.616715	0.432271	0.749471		TPD52
ENSG00000196586:046	6:76629254-76629254:+	ENSG00000196586:46	46	0.285151	0.0979407	0.590779	0.442118	0.756125		MYO6
ENSG00000088367:023	20:34765874-34765978:+	ENSG00000088367:23	23	32.1093	0.0387143	0.588862	0.44286	0.756625		EPB41L1
ENSG00000147586+ENSG00000076554:043	8:80954904-80955146:-	ENSG00000147586+ENSG00000076554:43	43	0.844601	0.459149	0.563138	0.452999	0.763554		TPD52
ENSG00000196586:007	6:76538257-76538330:+	ENSG00000196586:7	7	10.616	0.208192	0.540349	0.462288	0.769566		MYO6
ENSG00000088367:013	20:34709644-34709738:+	ENSG00000088367:13	13	3.3887	0.335277	0.527674	0.467586	0.773109		EPB41L1
ENSG00000147586+ENSG00000076554:051	8:80963762-80963778:-	ENSG00000147586+ENSG00000076554:51	51	43.9498	0.0993122	0.519812	0.470922	0.775337		TPD52
ENSG00000147586+ENSG00000076554:039	8:80950420-80950436:-	ENSG00000147586+ENSG00000076554:39	39	72.6547	0.0668216	0.504356	0.477592	0.779643		TPD52
ENSG00000147586+ENSG00000076554:050	8:80963713-80963761:-	ENSG00000147586+ENSG00000076554:50	50	0.35004	0.184961	0.501142	0.478999	0.780396		TPD52
ENSG00000196586:011	6:76550302-76550399:+	ENSG00000196586:11	11	13.0017	0.288719	0.496854	0.480886	0.781491		MYO6
ENSG00000088367:030	20:34776353-34776421:+	ENSG00000088367:30	30	22.0207	0.0812463	0.484343	0.486462	0.785087		EPB41L1
ENSG00000168306:029	3:58519845-58519872:-	ENSG00000168306:29	29	2.25497	0.540334	0.450019	0.502326	0.795294		ACOX2
ENSG00000147586+ENSG00000076554:012	8:80915234-80915355:-	ENSG00000147586+ENSG00000076554:12	12	41.6107	0.0828656	0.439752	0.507242	0.79817		TPD52
ENSG00000088367:026	20:34770208-34770269:+	ENSG00000088367:26	26	11.6529	0.152488	0.436603	0.508766	0.799162		EPB41L1
ENSG00000088367:004	20:34680620-34680631:+	ENSG00000088367:4	4	0.883417	0.480732	0.413833	0.52003	0.806073		EPB41L1
ENSG00000088367:028	20:34775598-34775685:+	ENSG00000088367:28	28	30.1367	0.0779005	0.402308	0.5259	0.809602		EPB41L1
ENSG00000196586:024	6:76580364-76580402:+	ENSG00000196586:24	24	16.509	0.115734	0.397654	0.528303	0.811044		MYO6
ENSG00000147586+ENSG00000076554:018	8:80942075-80942139:-	ENSG00000147586+ENSG00000076554:18	18	1.10857	0.48122	0.392066	0.531215	0.812512		TPD52
ENSG00000088367:040	20:34800194-34800298:+	ENSG00000088367:40	40	30.7293	0.0306529	0.386001	0.534409	0.814316		EPB41L1
ENSG00000147586+ENSG00000076554:002	8:80831090-80831174:-	ENSG00000147586+ENSG00000076554:2	2	6.71136	0.287312	0.378322	0.538503	0.816643		TPD52
ENSG00000196586:027	6:76589760-76589837:+	ENSG00000196586:27	27	18.8093	0.120587	0.374996	0.540293	0.81761		MYO6
ENSG00000168306:032	3:58520217-58520249:-	ENSG00000168306:32	32	3.23384	0.264158	0.374142	0.540755	0.817843		ACOX2
ENSG00000147586+ENSG00000076554:016	8:80940930-80941031:-	ENSG00000147586+ENSG00000076554:16	16	3.09869	0.255608	0.370329	0.542825	0.81894		TPD52
ENSG00000168306:028	3:58519785-58519844:-	ENSG00000168306:28	28	3.86452	0.497531	0.361754	0.547534	0.821591		ACOX2
ENSG00000147586+ENSG00000076554:030	8:80948824-80948825:-	ENSG00000147586+ENSG00000076554:30	30	0.895429	0.285536	0.345205	0.55684	0.826794		TPD52
ENSG00000147586+ENSG00000076554:040	8:80950437-80950451:-	ENSG00000147586+ENSG00000076554:40	40	60.8341	0.0855639	0.338126	0.560913	0.82902		TPD52
ENSG00000168306:022	3:58517420-58517539:-	ENSG00000168306:22	22	4.63273	0.39621	0.331805	0.564598	0.830846		ACOX2
ENSG00000088367:035	20:34783251-34783286:+	ENSG00000088367:35	35	1.57149	0.329065	0.318885	0.572278	0.83495		EPB41L1
ENSG00000147586+ENSG00000076554:038	8:80950183-80950419:-	ENSG00000147586+ENSG00000076554:38	38	221.738	0.0267595	0.317632	0.573034	0.83535		TPD52
ENSG00000196586:020	6:76576243-76576338:+	ENSG00000196586:20	20	31.7929	0.0808704	0.306137	0.58006	0.839187		MYO6
ENSG00000088367:043	20:34802295-34802362:+	ENSG00000088367:43	43	23.835	0.0679989	0.29779	0.585271	0.842002		EPB41L1
ENSG00000196586:006	6:76532499-76532568:+	ENSG00000196586:6	6	12.0102	0.170675	0.291487	0.589269	0.844086		MYO6
ENSG00000147586+ENSG00000076554:007	8:80831360-80831383:-	ENSG00000147586+ENSG00000076554:7	7	19.7372	0.0964999	0.290548	0.589869	0.844324		TPD52
ENSG00000088367:009	20:34698619-34698756:+	ENSG00000088367:9	9	0.292994	0.151452	0.25666	0.612424	0.856034		EPB41L1
ENSG00000147586+ENSG00000076554:001	8:80830952-80831089:-	ENSG00000147586+ENSG00000076554:1	1	2.57698	0.627793	0.236329	0.62687	0.863591		TPD52
ENSG00000196586:025	6:76582924-76583017:+	ENSG00000196586:25	25	35.6056	0.238211	0.229252	0.632079	0.866152		MYO6
ENSG00000168306:027	3:58519721-58519784:-	ENSG00000168306:27	27	4.06625	0.613071	0.224812	0.635397	0.867697		ACOX2
ENSG00000147586+ENSG00000076554:017	8:80941996-80942074:-	ENSG00000147586+ENSG00000076554:17	17	1.4043	0.352309	0.20125	0.653714	0.876799		TPD52
ENSG00000147586+ENSG00000076554:005	8:80831223-80831266:-	ENSG00000147586+ENSG00000076554:5	5	15.4107	0.190381	0.186074	0.666204	0.882585		TPD52
ENSG00000147586+ENSG00000076554:045	8:80956405-80956443:-	ENSG00000147586+ENSG00000076554:45	45	1.02165	0.591556	0.177063	0.67391	0.886096		TPD52
ENSG00000168306:031	3:58520087-58520216:-	ENSG00000168306:31	31	5.09691	0.413661	0.174733	0.67594	0.886982		ACOX2
ENSG00000147586+ENSG00000076554:047	8:80962680-80962706:-	ENSG00000147586+ENSG00000076554:47	47	0.440726	0.543581	0.173139	0.677337	0.887699		TPD52
ENSG00000168306:013	3:58512384-58512476:-	ENSG00000168306:13	13	10.1076	0.394365	0.169872	0.680226	0.889018		ACOX2
ENSG00000168306:012	3:58512232-58512383:-	ENSG00000168306:12	12	27.0789	0.0682053	0.150929	0.69765	0.896621	validated	ACOX2
ENSG00000088367:008	20:34697595-34697808:+	ENSG00000088367:8	8	1.09168	0.392539	0.149448	0.699063	0.897265		EPB41L1
ENSG00000168306:017	3:58516978-58517019:-	ENSG00000168306:17	17	3.20584	0.583282	0.136789	0.711495	0.902823		ACOX2
ENSG00000168306:019	3:58517037-58517047:-	ENSG00000168306:19	19	1.96395	0.466231	0.129032	0.719438	0.906133		ACOX2
ENSG00000168306:020	3:58517048-58517093:-	ENSG00000168306:20	20	2.13026	0.270039	0.0714871	0.789184	0.93468		ACOX2
ENSG00000147586+ENSG00000076554:042	8:80954855-80954903:-	ENSG00000147586+ENSG00000076554:42	42	62.2477	0.0945009	0.0649249	0.798875	0.938683		TPD52
ENSG00000147586+ENSG00000076554:064	8:80979127-80979592:-	ENSG00000147586+ENSG00000076554:64	64	1.08575	0.410124	0.0603728	0.805908	0.94141		TPD52
ENSG00000147586+ENSG00000076554:052	8:80963779-80963863:-	ENSG00000147586+ENSG00000076554:52	52	120.372	0.0267533	0.0577513	0.810086	0.943062		TPD52
ENSG00000196586:015	6:76564856-76565000:+	ENSG00000196586:15	15	36.9334	0.141936	0.0537833	0.816606	0.945549		MYO6
ENSG00000147586+ENSG00000076554:020	8:80942148-80942199:-	ENSG00000147586+ENSG00000076554:20	20	3.2067	0.42965	0.0518625	0.819854	0.946868		TPD52
ENSG00000147586+ENSG00000076554:008	8:80870038-80870491:-	ENSG00000147586+ENSG00000076554:8	8	1.75895	0.536703	0.0494775	0.823975	0.948448		TPD52
ENSG00000088367:005	20:34680632-34680653:+	ENSG00000088367:5	5	1.20864	0.638561	0.0455469	0.831002	0.951081		EPB41L1
ENSG00000147586+ENSG00000076554:057	8:80965517-80965588:-	ENSG00000147586+ENSG00000076554:57	57	127.733	0.0235245	0.0455358	0.831022	0.951081		TPD52
ENSG00000196586:012	6:76550931-76551095:+	ENSG00000196586:12	12	13.1517	0.26	0.0444024	0.833107	0.951871		MYO6
ENSG00000168306:024	3:58519241-58519279:-	ENSG00000168306:24	24	3.10931	0.495024	0.042151	0.837332	0.953435		ACOX2
ENSG00000088367:053	20:34818264-34820721:+	ENSG00000088367:53	53	143.751	0.0693838	0.0389452	0.843557	0.955845		EPB41L1
ENSG00000196586:030	6:76596561-76596711:+	ENSG00000196586:30	30	36.5195	0.0793703	0.0370044	0.847456	0.957345		MYO6
ENSG00000196586:022	6:76576777-76576822:+	ENSG00000196586:22	22	17.1551	0.137248	0.0264994	0.870687	0.966175		MYO6
ENSG00000088367:027	20:34773039-34773257:+	ENSG00000088367:27	27	48.1899	0.069864	0.0240689	0.87671	0.968424		EPB41L1
ENSG00000147586+ENSG00000076554:019	8:80942140-80942147:-	ENSG00000147586+ENSG00000076554:19	19	3.45644	0.3957	0.0227259	0.880172	0.969679		TPD52
ENSG00000196586:010	6:76545618-76545673:+	ENSG00000196586:10	10	10.7813	0.19752	0.0181724	0.892766	0.974371		MYO6
ENSG00000168306:010	3:58510189-58510332:-	ENSG00000168306:10	10	21.6223	0.176619	0.0167101	0.897146	0.975977	validated	ACOX2
ENSG00000168306:007	3:58508223-58508328:-	ENSG00000168306:7	7	25.1593	0.083264	0.0165387	0.897672	0.976164	validated	ACOX2
ENSG00000196586:021	6:76576649-76576776:+	ENSG00000196586:21	21	24.2321	0.164361	0.0157627	0.900088	0.976902		MYO6
ENSG00000196586:016	6:76566814-76566971:+	ENSG00000196586:16	16	36.5163	0.253176	0.0082054	0.927823	0.986751		MYO6
ENSG00000196586:013	6:76554614-76554694:+	ENSG00000196586:13	13	12.1236	0.194484	0.00760315	0.930516	0.987721		MYO6
ENSG00000088367:042	20:34802282-34802294:+	ENSG00000088367:42	42	16.0187	0.187595	0.00718045	0.93247	0.988327		EPB41L1
ENSG00000196586:031	6:76599774-76599926:+	ENSG00000196586:31	31	39.8877	0.128956	0.00612694	0.937609	0.990038		MYO6
ENSG00000088367:047	20:34809857-34809866:+	ENSG00000088367:47	47	17.9683	0.134742	0.00591478	0.938697	0.990412		EPB41L1
ENSG00000088367:015	20:34713345-34713365:+	ENSG00000088367:15	15	1.15712	0.483847	0.00295108	0.956677	0.996326		EPB41L1
ENSG00000114473:005	3:197618317-197618418:-	ENSG00000114473:5	5	15.7033	0.17186	0.0027289	0.958338	0.99691	validated	IQCG
ENSG00000088367:006	20:34680654-34680735:+	ENSG00000088367:6	6	2.41332	0.31362	0.00206108	0.963789	0.998853		EPB41L1
ENSG00000168306:011	3:58512193-58512231:-	ENSG00000168306:11	11	10.7509	0.129635	-0.00036653	1	1	validated	ACOX2
ENSG00000088367:018	20:34742672-34742818:+	ENSG00000088367:18	18	2.9056	0.36408	3.06645e-06	0.998603	1		EPB41L1
ENSG00000088367:041	20:34802279-34802281:+	ENSG00000088367:41	41	5.56692	0.188772	0.000244429	0.987526	1		EPB41L1
ENSG00000168306:016	3:58516193-58516365:-	ENSG00000168306:16	16	6.33899	0.46653	-0.000947602	1	1		ACOX2
ENSG00000168306:018	3:58517020-58517036:-	ENSG00000168306:18	18	2.49136	0.674435	-0.00711734	1	1		ACOX2
ENSG00000168306:033	3:58520250-58520302:-	ENSG00000168306:33	33	0.432218	0.308829	-0.13781	1	1		ACOX2
ENSG00000168306:036	3:58520336-58520673:-	ENSG00000168306:36	36	1.30074	0.622119	-0.0137972	1	1		ACOX2
ENSG00000196586:005	6:76527240-76527381:+	ENSG00000196586:5	5	19.6229	0.225114	0.000554058	0.981221	1		MYO6
ENSG00000196586:019	6:76572313-76572440:+	ENSG00000196586:19	19	32.6802	0.189581	0.00115689	0.972867	1		MYO6
ENSG00000196586:026	6:76589537-76589667:+	ENSG00000196586:26	26	36.4368	0.147607	0.000202725	0.98864	1		MYO6
ENSG00000196586:043	6:76623780-76623998:+	ENSG00000196586:43	43	172.305	0.0463037	0.000113646	0.991494	1		MYO6
ENSG00000114473:001	3:197615946-197615947:-	ENSG00000114473:1	1	0.136177	0.0595346	0.356325	0.550555	NA	validated	IQCG
ENSG00000114473:002	3:197615948-197615948:-	ENSG00000114473:2	2	0.112662	0.0508656	0.0568275	0.811582	NA	validated	IQCG
ENSG00000088367:001	20:34679426-34679534:+	ENSG00000088367:1	1	0.0383023	0.00457593	0.0769624	0.781457	NA		EPB41L1
ENSG00000088367:002	20:34679764-34679797:+	ENSG00000088367:2	2	0.2008	0.296988	4.68083	0.030501	NA		EPB41L1
ENSG00000088367:007	20:34680759-34680891:+	ENSG00000088367:7	7	0.0268229	0.00457348	0.726252	0.394101	NA		EPB41L1
ENSG00000088367:017	20:34742664-34742671:+	ENSG00000088367:17	17	0.264516	0.455522	0.703395	0.401645	NA		EPB41L1
ENSG00000114473:030	3:197676244-197676320:-	ENSG00000114473:30	30	0.0372192	0.0158115	0.0299569	0.862588	NA		IQCG
ENSG00000114473:039	3:197686887-197686890:-	ENSG00000114473:39	39	0	NA	NA	NA	NA		IQCG
ENSG00000114473:040	3:197686893-197687013:-	ENSG00000114473:40	40	0.0278003	0.0163074	0.771394	0.379786	NA		IQCG
ENSG00000168306:021	3:58517094-58517119:-	ENSG00000168306:21	21	0.0668484	0.0293172	1.34613	0.245955	NA		ACOX2
ENSG00000168306:025	3:58519280-58519280:-	ENSG00000168306:25	25	0.2594	0.0914667	2.27502	0.131474	NA		ACOX2
ENSG00000168306:034	3:58520303-58520303:-	ENSG00000168306:34	34	0.17063	0.0895286	-0.614437	1	NA		ACOX2
ENSG00000168306:039	3:58520925-58520967:-	ENSG00000168306:39	39	0.16566	0.853973	0.723794	0.394902	NA		ACOX2
ENSG00000168306:042	3:58522900-58522902:-	ENSG00000168306:42	42	0.243207	0.131484	0.321191	0.570893	NA		ACOX2
ENSG00000168306:043	3:58522903-58522905:-	ENSG00000168306:43	43	0.119037	0.0731506	-0.0735477	1	NA		ACOX2
ENSG00000168306:044	3:58522906-58523010:-	ENSG00000168306:44	44	0.183804	0.336232	1.97982	0.15941	NA		ACOX2
ENSG00000168306:045	3:58523011-58523046:-	ENSG00000168306:45	45	0.0126806	0.00460408	0.36041	0.548278	NA		ACOX2
ENSG00000196586:001	6:76458909-76458925:+	ENSG00000196586:1	1	0.252957	0.0966832	0.0546247	0.815203	NA		MYO6
ENSG00000196586:023	6:76577148-76577240:+	ENSG00000196586:23	23	0.15666	0.0820487	0.754086	0.385186	NA		MYO6
ENSG00000147586+ENSG00000076554:015	8:80915416-80915417:-	ENSG00000147586+ENSG00000076554:15	15	0.0288894	0.00457726	0.900397	0.342675	NA		TPD52
ENSG00000147586+ENSG00000076554:021	8:80942200-80942209:-	ENSG00000147586+ENSG00000076554:21	21	0.0335062	0.016467	2.23587	0.134841	NA		TPD52
ENSG00000147586+ENSG00000076554:044	8:80956402-80956404:-	ENSG00000147586+ENSG00000076554:44	44	0.236969	0.441871	1.0052	0.316055	NA		TPD52
ENSG00000147586+ENSG00000076554:049	8:80963637-80963651:-	ENSG00000147586+ENSG00000076554:49	49	0.0139001	0.00456753	0.897234	0.343524	NA		TPD52
ENSG00000147586+ENSG00000076554:053	8:80963864-80964094:-	ENSG00000147586+ENSG00000076554:53	53	0.191841	0.135878	1.15629	0.282237	NA		TPD52
ENSG00000147586+ENSG00000076554:056	8:80965514-80965516:-	ENSG00000147586+ENSG00000076554:56	56	0.144565	0.0719881	0.184749	0.667324	NA		TPD52
ENSG00000147586+ENSG00000076554:059	8:80976698-80976709:-	ENSG00000147586+ENSG00000076554:59	59	0	NA	NA	NA	NA		TPD52
ENSG00000147586+ENSG00000076554:060	8:80976710-80976712:-	ENSG00000147586+ENSG00000076554:60	60	0	NA	NA	NA	NA		TPD52
ENSG00000147586+ENSG00000076554:063	8:80976829-80976905:-	ENSG00000147586+ENSG00000076554:63	63	0.140496	0.0731307	-0.000743663	1	NA		TPD52
ENSG00000147586+ENSG00000076554:080	8:81089892-81090188:-	ENSG00000147586+ENSG00000076554:80	80	0.0128876	0.00457327	-0.0365565	1	NA		TPD52
ENSG00000147586+ENSG00000076554:081	8:81090228-81090514:-	ENSG00000147586+ENSG00000076554:81	81	0	NA	NA	NA	NA		TPD52
ENSG00000147586+ENSG00000076554:082	8:81095253-81095255:-	ENSG00000147586+ENSG00000076554:82	82	0.0251955	0.00457587	0.90024	0.342717	NA		TPD52
ENSG00000147586+ENSG00000076554:083	8:81095256-81095373:-	ENSG00000147586+ENSG00000076554:83	83	0.0968602	0.0577624	2.17161	0.140579	NA		TPD52
ENSG00000147586+ENSG00000076554:084	8:81130704-81130765:-	ENSG00000147586+ENSG00000076554:84	84	0.114338	0.0649693	0.0165356	0.897681	NA		TPD52
ENSG00000147586+ENSG00000076554:085	8:81130766-81130774:-	ENSG00000147586+ENSG00000076554:85	85	0.06232	0.0294099	0.950705	0.32954	NA		TPD52
ENSG00000147586+ENSG00000076554:086	8:81143304-81143407:-	ENSG00000147586+ENSG00000076554:86	86	0.180746	0.817755	1.11002	0.292078	NA		TPD52
ENSG00000147586+ENSG00000076554:087	8:81143408-81143454:-	ENSG00000147586+ENSG00000076554:87	87	0.240827	0.793747	1.15655	0.282182	NA		TPD52
ENSG00000147586+ENSG00000076554:088	8:81143455-81143467:-	ENSG00000147586+ENSG00000076554:88	88	0.24071	0.779106	1.00022	0.317258	NA		TPD52

## Sheet: chr22
Chr22 analysis only, significant results (p<0,05)
Overlap with TCGA dataset
DEXSEq_id	loation	featureID	exonBaseMean	dispersion	stat	pvalue	padj
ENSG00000100321:018	22:39777701-39781593:+	18	315.6	0.0862093	45.12	1.85323e-11	1.90864e-07
ENSG00000183569:028	22:42968442-42968535:+	28	90.56	0.0605176	40.2629	2.2198e-10	1.14309e-06
ENSG00000242114+ENSG00000249590+ENSG00000100003:056	22:30824449-30824630:+	56	33.9293	0.210135	33.6448	6.61506e-09	2.27095e-05
ENSG00000100427:021	22:50523155-50523390:-	21	0.294471	0.128843	32.9094	9.65536e-09	2.48601e-05
ENSG00000130638:003	22:46068068-46068357:+	3	1.3247	0.355678	28.7733	8.13666e-08	0.00016086
ENSG00000183569:029	22:42969640-42969751:+	29	13.8078	0.182632	28.4997	9.37142e-08	0.00016086
ENSG00000242114+ENSG00000249590+ENSG00000100003:058	22:30824939-30824974:+	58	19.0151	0.185646	28.0891	1.15858e-07	0.000162427
ENSG00000100138:003	22:42069971-42070794:-	3	429.941	0.0524522	27.9241	1.26169e-07	0.000162427
ENSG00000100029:021	22:30977321-30977395:-	21	41.6271	0.0342844	26.0083	3.39954e-07	0.00038902
ENSG00000242114+ENSG00000249590+ENSG00000100003:057	22:30824631-30824938:+	57	73.0094	0.215122	24.7716	6.4541e-07	0.000664708
ENSG00000100242+ENSG00000100246:065	22:39178668-39178875:-	65	46.3097	0.085809	23.3397	1.35771e-06	0.00119426
ENSG00000100142:033	22:38436311-38437074:+	33	4.55686	0.426848	23.2924	1.39151e-06	0.00119426
ENSG00000128159:025	22:50661416-50662569:-	25	55.4628	0.0590482	22.9346	1.67611e-06	0.00128398
ENSG00000100321:016	22:39773603-39773916:+	16	47.9377	0.106774	22.8567	1.74538e-06	0.00128398
ENSG00000242114+ENSG00000249590+ENSG00000100003:036	22:30811937-30811996:+	36	32.4794	0.0750333	22.7148	1.87915e-06	0.00129022
ENSG00000015475:004	22:18216941-18217987:-	4	82.884	0.145972	21.8582	2.93555e-06	0.00188958
ENSG00000186976:045	22:44208071-44208117:-	45	0.399015	0.233841	21.7415	3.11969e-06	0.00188998
ENSG00000100368:018	22:37331672-37331729:+	18	11.0026	0.0384953	21.5885	3.37872e-06	0.00193319
ENSG00000100142:035	22:38437114-38437922:+	35	10.948	0.446795	21.2228	4.08863e-06	0.00221625
ENSG00000100347+ENSG00000100344:012	22:44332931-44333152:+	12	5.97714	0.437687	20.9693	4.66699e-06	0.00235512
ENSG00000198089+ENSG00000185721:043	22:31942847-31942957:+	43	17.0397	0.143236	20.9146	4.80217e-06	0.00235512
ENSG00000099995:024	22:30738309-30738339:-	24	24.6739	0.0613744	20.5175	5.90893e-06	0.00276441
ENSG00000184076:003	22:30163538-30163596:+	3	27.0366	0.100979	20.4336	6.17355e-06	0.00276441
ENSG00000183569:021	22:42956192-42956234:+	21	53.6635	0.0770968	20.3432	6.47219e-06	0.00277738
ENSG00000198089+ENSG00000185721:044	22:31946240-31946334:+	44	20.11	0.0921188	20.2172	6.91273e-06	0.00284777
ENSG00000100242+ENSG00000100246:064	22:39176931-39177014:-	64	39.5732	0.107978	20.1173	7.28338e-06	0.00288506
ENSG00000100399:009	22:41635447-41635624:-	9	0.390924	0.182773	19.8802	8.24483e-06	0.00314494
ENSG00000100416:002	22:46727344-46727629:+	2	20.502	0.270953	19.7601	8.77979e-06	0.00316392
ENSG00000242114+ENSG00000249590+ENSG00000100003:059	22:30824975-30824977:+	59	10.2918	0.213602	19.7322	8.90898e-06	0.00316392
ENSG00000196419:012	22:42032117-42032239:+	12	68.0624	0.0246192	19.5295	9.90596e-06	0.00340072
ENSG00000100242+ENSG00000100246:062	22:39174858-39175618:-	62	242.47	0.127419	19.4328	1.042e-05	0.00346181
ENSG00000100219:009	22:29192181-29193033:-	9	458.436	0.0892396	19.2829	1.12713e-05	0.00362759
ENSG00000265087+ENSG00000093010:011	22:19949756-19950049:+	11	10.2835	0.201102	19.0921	1.24557e-05	0.0038873
ENSG00000183628:006	22:18893868-18893980:+	6	20.8163	0.102448	18.9635	1.33245e-05	0.00400864
ENSG00000185252:014	22:20753981-20754921:+	14	10.1904	0.173972	18.9212	1.36229e-05	0.00400864
ENSG00000242114+ENSG00000249590+ENSG00000100003:034	22:30811748-30811854:+	34	43.73	0.0874577	18.7787	1.46797e-05	0.00419963
ENSG00000203583+ENSG00000257034+ENSG00000100226:051	22:39132034-39132180:+	51	201.195	0.0581197	18.6264	1.59e-05	0.00442579
ENSG00000205704:007	22:42354196-42354651:+	7	4.2119	0.119179	18.5698	1.63793e-05	0.00443923
ENSG00000248405+ENSG00000186654+ENSG00000241484:068	22:45218251-45218349:+	68	34.652	0.092229	18.4062	1.78481e-05	0.00471327
ENSG00000099889:004	22:19958751-19958858:-	4	23.467	0.08088	17.9398	2.28006e-05	0.00587058
ENSG00000183569:022	22:42956235-42956271:+	22	49.2947	0.11132	17.8274	2.41869e-05	0.00607563
ENSG00000243156+ENSG00000093100:081	22:18507047-18507325:-	81	2.13942	0.258254	17.7601	2.50588e-05	0.00614479
ENSG00000075275:001	22:46756731-46757070:-	1	2.81733	0.420216	17.6758	2.61934e-05	0.00627363
ENSG00000242114+ENSG00000249590+ENSG00000100003:031	22:30805415-30805466:+	31	20.4738	0.119783	17.4468	2.95458e-05	0.00679123
ENSG00000131100:014	22:18095578-18095644:-	14	83.8248	0.0440044	17.4386	2.96733e-05	0.00679123
ENSG00000183569:024	22:42962310-42962344:+	24	42.177	0.107617	17.339	3.12702e-05	0.00682885
ENSG00000100142:026	22:38382206-38382319:+	26	1.00888	0.367789	17.2918	3.20561e-05	0.00682885
ENSG00000100416:001	22:46726772-46727343:+	1	18.1095	0.404085	17.2709	3.24106e-05	0.00682885
ENSG00000182944:055	22:29695271-29695321:+	55	145.744	0.0680389	17.2168	3.33472e-05	0.00682885
ENSG00000225255:001	22:16199666-16199953:-	1	0.805284	2.88751	17.2035	3.35816e-05	0.00682885
ENSG00000100425:003	22:50167466-50167474:-	3	6.54425	0.13739	17.1609	3.43429e-05	0.00682885
ENSG00000242114+ENSG00000249590+ENSG00000100003:044	22:30819829-30821305:+	44	71.6442	0.11889	17.1534	3.44791e-05	0.00682885
ENSG00000100364:002	22:45591709-45591918:-	2	51.1432	0.143326	17.0726	3.59779e-05	0.00699125
ENSG00000138964:011	22:44577630-44577740:+	11	15.249	0.05422	16.9409	3.85616e-05	0.00735456
ENSG00000099994:016	22:24583539-24583811:+	16	67.7134	0.0402235	16.7251	4.32066e-05	0.00798478
ENSG00000242114+ENSG00000249590+ENSG00000100003:055	22:30823227-30823390:+	55	27.8717	0.342912	16.7159	4.34166e-05	0.00798478
ENSG00000100401:023	22:41677217-41677460:-	23	12.5256	0.129736	16.6607	4.46978e-05	0.00807619
ENSG00000196576:017	22:50719173-50719402:-	17	383.654	0.0383491	16.4279	5.05346e-05	0.00877425
ENSG00000185252:005	22:20748479-20748624:+	5	6.56231	0.133853	16.3908	5.15348e-05	0.00877425
ENSG00000241878:043	22:32046685-32046764:-	43	17.4197	0.141713	16.3607	5.23596e-05	0.00877425
ENSG00000179750:010	22:39387412-39387631:+	10	25.1224	0.0834818	16.3506	5.2639e-05	0.00877425
ENSG00000100239:038	22:50882628-50882631:+	38	14.9316	0.104951	16.3286	5.32554e-05	0.00877425
ENSG00000242114+ENSG00000249590+ENSG00000100003:060	22:30824978-30825040:+	60	12.4242	0.243994	16.3138	5.3673e-05	0.00877425
ENSG00000100239:033	22:50879230-50879250:+	33	2.00949	0.193863	16.2475	5.55831e-05	0.00892091
ENSG00000206195+ENSG00000271672:014	22:16187255-16187278:-	14	5.33183	0.226036	16.2231	5.63025e-05	0.00892091
ENSG00000073169:004	22:50646917-50646964:+	4	7.36234	0.134	16.1482	5.85742e-05	0.00914024
ENSG00000099994:001	22:24577227-24577563:+	1	17.6894	0.0738641	16.0324	6.22662e-05	0.00957134
ENSG00000093000:006	22:45559881-45560162:+	6	24.794	0.200944	15.9777	6.40935e-05	0.00962261
ENSG00000236670+ENSG00000265300+ENSG00000244486+ENSG00000099910:039	22:20837915-20838392:-	39	2.98542	0.314809	15.9666	6.44684e-05	0.00962261
ENSG00000203583+ENSG00000257034+ENSG00000100226:018	22:39120302-39120416:+	18	36.9461	0.0476011	15.842	6.88572e-05	0.0100338
ENSG00000226287:023	22:21058329-21058344:+	23	0.676212	0.131751	15.8209	6.96302e-05	0.0100338
ENSG00000242114+ENSG00000249590+ENSG00000100003:041	22:30818266-30818590:+	41	94.0632	0.0985672	15.8069	7.01463e-05	0.0100338
ENSG00000133460+ENSG00000251357+ENSG00000240972:066	22:24237132-24237226:+	66	13.9948	0.126308	15.7294	7.30807e-05	0.0103104
ENSG00000100321:003	22:39745992-39745995:+	3	3.46936	0.2447	15.509	8.21137e-05	0.0114282
ENSG00000100029:020	22:30976999-30977088:-	20	42.9227	0.0463255	15.4651	8.40435e-05	0.0115409
ENSG00000196419:013	22:42032240-42032255:+	13	42.6683	0.0384047	15.388	8.75414e-05	0.011863
ENSG00000100219:006	22:29192035-29192109:-	6	1535.67	0.0589024	15.2794	9.27225e-05	0.0124019
ENSG00000130638:023	22:46189476-46189658:+	23	0.478823	0.274283	15.1814	9.76627e-05	0.0127746
ENSG00000100225:003	22:32871002-32871111:+	3	23.1828	0.139899	15.1751	9.79896e-05	0.0127746
ENSG00000100401:026	22:41677643-41678518:-	26	16.359	0.100122	15.0749	0.00010333	0.0133024
ENSG00000225867:001	22:37946033-37946091:+	1	0.168121	0.154594	15.0477	0.000104826	NA
ENSG00000099904:018	22:20130279-20130510:+	18	40.9673	0.03244	15.019	0.000106436	0.0135331
ENSG00000100299:021	22:51066326-51066373:-	21	15.9987	0.0837782	14.9024	0.000113217	0.0140342
ENSG00000100425:004	22:50167475-50168064:-	4	80.9971	0.0859814	14.8914	0.000113878	0.0140342
ENSG00000242114+ENSG00000249590+ENSG00000100003:038	22:30812223-30812392:+	38	104.051	0.0912446	14.8818	0.000114464	0.0140342
ENSG00000100142:034	22:38437075-38437113:+	34	1.16253	0.306424	14.8007	0.000119493	0.0143383
ENSG00000100138:010	22:42078461-42078591:-	10	5.81623	0.358625	14.7969	0.000119729	0.0143383
ENSG00000099917:014	22:20862023-20862033:+	14	19.9292	0.0649915	14.7485	0.000122848	0.0145427
ENSG00000073146:015	22:50546614-50546677:+	15	0.245404	0.154212	14.6456	0.000129736	0.0151835
ENSG00000183773+ENSG00000099949:069	22:21340130-21340186:+	69	23.5077	0.0476277	14.547	0.000136705	0.0156949
ENSG00000242156+ENSG00000100280:018	22:29734979-29735122:-	18	112.802	0.0366071	14.5408	0.000137153	0.0156949
ENSG00000251913+ENSG00000182841:004	22:42965257-42966018:-	4	39.6691	0.176099	14.5199	0.000138688	0.0156961
ENSG00000100321:002	22:39745954-39745991:+	2	3.16746	0.216167	14.3902	0.000148574	0.016451
ENSG00000183569:034	22:42970388-42970388:+	34	1.13932	0.781084	14.3562	0.000151282	0.016451
ENSG00000183569:013	22:42951670-42951711:+	13	5.05041	0.382632	14.3554	0.000151343	0.016451
ENSG00000100142:025	22:38382200-38382205:+	25	0.571838	0.361352	14.3504	0.000151747	0.016451
ENSG00000251322:011	22:51133203-51133476:+	11	16.9884	0.0550998	14.3063	0.000155341	0.0165617
ENSG00000133460+ENSG00000251357+ENSG00000240972:061	22:24227741-24228496:+	61	29.6294	0.239429	14.2944	0.00015633	0.0165617
ENSG00000100142:020	22:38368237-38368305:+	20	2.74222	0.58088	14.2793	0.000157592	0.0165617
ENSG00000099960:006	22:21386142-21386144:-	6	0.144578	0.0784669	14.2443	0.000160544	NA
ENSG00000251913+ENSG00000182841:010	22:42972987-42973103:-	10	15.9479	0.218417	14.133	0.000170333	0.0177198
ENSG00000100347+ENSG00000100344:007	22:44322820-44323047:+	7	4.0547	0.505324	14.0925	0.000174039	0.0179178
ENSG00000100412:004	22:41865187-41865512:+	4	2.28176	0.246094	14.0454	0.000178452	0.0179178
ENSG00000242114+ENSG00000249590+ENSG00000100003:049	22:30821805-30821934:+	49	18.9557	0.37548	14.0302	0.000179901	0.0179178
ENSG00000073146:014	22:50546565-50546613:+	14	0.232546	0.0928751	14.0284	0.00018007	0.0179178
ENSG00000170638:020	22:50636945-50637140:+	20	59.3039	0.0410117	14.0194	0.000180936	0.0179178
ENSG00000215012+ENSG00000185838:008	22:19789626-19789739:-	8	12.6722	0.102054	13.9881	0.000183968	0.0180446
ENSG00000183569:025	22:42967127-42967209:+	25	73.4602	0.0332173	13.9204	0.000190721	0.0185305
ENSG00000183773+ENSG00000099949:065	22:21336612-21336619:+	65	5.17757	0.154666	13.8499	0.000198004	0.0187225
ENSG00000100342:028	22:36662208-36662934:+	28	112.575	0.0613896	13.8431	0.00019873	0.0187225
ENSG00000100219:003	22:29190547-29190576:-	3	68.1569	0.433609	13.8403	0.000199021	0.0187225
ENSG00000100219:002	22:29190545-29190546:-	2	5.14198	0.104715	13.8314	0.000199969	0.0187225
ENSG00000215012+ENSG00000185838:004	22:19775987-19776149:-	4	14.2729	0.0996314	13.745	0.000209382	0.0194272
ENSG00000215012+ENSG00000185838:013	22:19808751-19808898:-	13	7.72558	0.195464	13.6309	0.000222498	0.0203259
ENSG00000100425:002	22:50166932-50167465:-	2	56.513	0.219529	13.6265	0.000223015	0.0203259
ENSG00000099901+ENSG00000264346:034	22:20114705-20114876:+	34	17.6527	0.941906	13.5042	0.000238033	0.0214713
ENSG00000213923+ENSG00000244627:065	22:38794443-38794527:-	65	0.344741	0.105078	13.4907	0.000239752	0.0214713
ENSG00000100218:014	22:23482488-23482659:-	14	0.304992	0.203274	13.4705	0.000242345	0.0215164
ENSG00000196419:010	22:42024122-42024234:+	10	98.9042	0.111319	13.4507	0.00024491	0.0215583
ENSG00000183597:043	22:20051096-20051121:+	43	1.21139	0.279746	13.3937	0.000252476	0.0219113
ENSG00000100299:012	22:51064364-51064491:-	12	81.2617	0.0114649	13.3885	0.000253175	0.0219113
ENSG00000215012+ENSG00000185838:012	22:19808121-19808246:-	12	5.45925	0.168471	13.3596	0.000257104	0.022066
ENSG00000075234:012	22:46671183-46671318:+	12	19.2224	0.109208	13.3006	0.000265318	0.0223353
ENSG00000100321:005	22:39746001-39746010:+	5	7.44663	0.240352	13.2747	0.000269007	0.0223353
ENSG00000100219:018	22:29196558-29196585:-	18	1.5263	0.418144	13.2732	0.00026922	0.0223353
ENSG00000100364:043	22:45632051-45632158:-	43	0.382038	0.102287	13.2616	0.000270901	0.0223353
ENSG00000242114+ENSG00000249590+ENSG00000100003:042	22:30818591-30819826:+	42	286.638	0.100925	13.2555	0.000271782	0.0223353
ENSG00000183785+ENSG00000215193+ENSG00000235617:027	22:18613885-18613905:+	27	0.330599	0.162333	13.2454	0.000273255	0.0223353
ENSG00000075218:011	22:46722552-46723213:+	11	5.23813	0.357815	13.2226	0.000276597	0.0224305
ENSG00000100425:008	22:50169764-50169807:-	8	29.9987	0.0844606	13.1889	0.000281613	0.0226588
ENSG00000203583+ENSG00000257034+ENSG00000100226:021	22:39122011-39122155:+	21	45.7518	0.050948	13.1671	0.00028491	0.0227464
ENSG00000100359:016	22:40802667-40803020:+	16	18.4529	0.143412	13.145	0.00028828	0.0227733
ENSG00000235954:015	22:28315711-28315954:+	15	1.41846	0.237428	13.136	0.000289669	0.0227733
ENSG00000100380:008	22:41228091-41228220:-	8	1.02016	0.152253	13.1187	0.000292361	0.0228108
ENSG00000025708+ENSG00000130489+ENSG00000177989:006	22:50964034-50964035:-	6	5.35114	0.239525	13.0877	0.00029724	0.0230171
ENSG00000100142:021	22:38368306-38368317:+	21	1.42136	0.485041	13.0531	0.000302782	0.0232713
ENSG00000251322:016	22:51137118-51137231:+	16	28.5949	0.025331	13.0353	0.000305672	0.0233194
ENSG00000219438:004	22:48972265-48972383:+	4	4.45675	0.101426	12.9734	0.00031595	0.0239263
ENSG00000254413+ENSG00000205560+ENSG00000100288:030	22:51012922-51013029:-	30	43.7208	0.0848603	12.9415	0.000321377	0.024131
ENSG00000100321:013	22:39772057-39772202:+	13	42.7461	0.0583887	12.9301	0.000323339	0.024131
ENSG00000099889:003	22:19958739-19958750:-	3	9.09325	0.153882	12.7896	0.000348554	0.0257957
ENSG00000075240:028	22:47071365-47071449:+	28	31.1797	0.0670915	12.7687	0.000352465	0.0257957
ENSG00000100219:001	22:29190543-29190544:-	1	3.1472	0.242814	12.765	0.00035316	0.0257957
ENSG00000100106+ENSG00000100101:036	22:38146649-38146737:+	36	0.252648	0.16865	12.75	0.000356001	0.0258201
ENSG00000100242+ENSG00000100246:037	22:39146903-39146996:-	37	112.416	0.0570264	12.7022	0.000365225	0.025901
ENSG00000228315+ENSG00000189269+ENSG00000244723+ENSG00000272578+ENSG00000234353+ENSG00000211683+ENSG00000273000:079	22:24057347-24057381:-	79	6.58195	0.109207	12.6994	0.000365775	0.025901
ENSG00000100031+ENSG00000100028:071	22:25023222-25023245:+	71	0.279542	0.116141	12.6944	0.000366752	0.025901
ENSG00000128284:006	22:36537911-36538106:-	6	48.4323	0.0466773	12.6889	0.000367831	0.025901
ENSG00000100335:019	22:39899701-39899727:+	19	0.238758	0.219551	12.6795	0.000369691	0.025901
ENSG00000213923+ENSG00000244627:061	22:38776942-38776995:-	61	2.79073	0.285208	12.6257	0.000380486	0.026436
ENSG00000183773+ENSG00000099949:064	22:21336586-21336611:+	64	2.73399	0.14336	12.6035	0.00038502	0.026436
ENSG00000184436:019	22:21356375-21356375:-	19	3.49834	0.129112	12.5844	0.000388985	0.026436
ENSG00000242114+ENSG00000249590+ENSG00000100003:053	22:30823158-30823179:+	53	8.83947	0.347097	12.581	0.000389692	0.026436
ENSG00000183741:009	22:39268222-39268254:-	9	1.39558	0.154205	12.5787	0.000390162	0.026436
ENSG00000213923+ENSG00000244627:068	22:38794879-38794921:-	68	1.50848	0.26116	12.5596	0.000394168	0.0265329
ENSG00000100196:001	22:38864067-38864082:+	1	0.897494	0.552726	12.5407	0.000398174	0.0266285
ENSG00000235513:004	22:41613036-41613314:-	4	26.1671	0.0586551	12.4961	0.000407809	0.0270969
ENSG00000242114+ENSG00000249590+ENSG00000100003:050	22:30822705-30822832:+	50	27.0035	0.303649	12.4176	0.000425295	0.0279492
ENSG00000241878:039	22:32034352-32034384:-	39	1.37711	0.298244	12.4049	0.000428201	0.0279492
ENSG00000186575:003	22:29999577-29999605:+	3	1.18972	0.175645	12.4024	0.000428777	0.0279492
ENSG00000099940:001	22:21213271-21213368:+	1	10.3447	0.284223	12.3872	0.000432277	0.0280001
ENSG00000100225:001	22:32870663-32870784:+	1	8.55091	0.346371	12.3501	0.000440963	0.0282171
ENSG00000183773+ENSG00000099949:072	22:21341793-21341872:+	72	18.516	0.076237	12.3487	0.000441291	0.0282171
ENSG00000100181:004	22:17082934-17082939:+	4	1.32674	0.252688	12.3379	0.000443846	0.0282171
ENSG00000128284:020	22:36545307-36545419:-	20	7.20652	0.130707	12.3068	0.000451314	0.0285158
ENSG00000183773+ENSG00000099949:088	22:21347138-21347186:+	88	28.0795	0.0220127	12.2821	0.000457329	0.0287197
ENSG00000100196:002	22:38864083-38864329:+	2	50.0098	0.110236	12.2545	0.000464144	0.028971
ENSG00000100393+ENSG00000221160:026	22:41564453-41564603:+	26	29.5786	0.0435839	12.1811	0.00048275	0.0299509
ENSG00000138867:030	22:24951583-24951827:-	30	16.8171	0.104276	12.1405	0.000493373	0.0304266
ENSG00000182858:005	22:50297827-50297902:-	5	29.3583	0.0343091	12.0931	0.000506082	0.0310246
ENSG00000206195+ENSG00000271672:013	22:16187165-16187254:-	13	5.30585	0.197256	12.0724	0.000511745	0.0311862
ENSG00000184436:020	22:21356376-21356395:-	20	3.46709	0.124189	12.059	0.000515441	0.0312267
ENSG00000100023+ENSG00000207751:033	22:22036726-22036815:+	33	38.5621	0.0375148	11.9825	0.00053703	0.0323443
ENSG00000100321:015	22:39773020-39773080:+	15	1.9207	0.290185	11.9549	0.000545025	0.0326349
ENSG00000169314:014	22:24106901-24106979:+	14	0.312953	0.221105	11.9153	0.000556735	0.0331434
ENSG00000198911:037	22:42300867-42300977:+	37	112.397	0.0592226	11.8909	0.000564081	0.0333878
ENSG00000056487:036	22:45405429-45405473:-	36	0.108295	0.0560378	11.877	0.000568327	NA
ENSG00000100335:037	22:39909872-39910229:+	37	44.2265	0.0609664	11.8577	0.000574229	0.0337942
ENSG00000099917:041	22:20909365-20909378:+	41	13.8019	0.0841468	11.8303	0.000582761	0.0338631
ENSG00000183773+ENSG00000099949:090	22:21347951-21348043:+	90	34.9933	0.0247278	11.8281	0.00058342	0.0338631
ENSG00000159958:001	22:42321045-42321558:-	1	10.0939	0.15758	11.8223	0.000585265	0.0338631
ENSG00000198911:003	22:42262835-42263284:+	3	156.93	0.0770584	11.8116	0.000588628	0.0338675
ENSG00000167037:012	22:25250963-25251030:+	12	0.386062	0.107749	11.7628	0.000604276	0.0345747
ENSG00000198089+ENSG00000185721:037	22:31924822-31924849:+	37	5.79158	0.209562	11.7345	0.00061353	0.0346169
ENSG00000182944:050	22:29693817-29693939:+	50	228.035	0.0343215	11.734	0.000613698	0.0346169
ENSG00000183773+ENSG00000099949:085	22:21346503-21346658:+	85	63.2154	0.0188849	11.7297	0.000615098	0.0346169
ENSG00000100347+ENSG00000100344:016	22:44342034-44342941:+	16	19.3301	0.430255	11.7186	0.000618795	0.0346357
ENSG00000128242:024	22:30954247-30954265:-	24	0.69247	0.449783	11.7078	0.000622372	0.0346476
ENSG00000100281:005	22:35653491-35653550:+	5	3.52319	0.190259	11.6615	0.000638053	0.0351986
ENSG00000206195+ENSG00000271672:012	22:16186947-16186953:-	12	0.316328	0.10193	11.6585	0.000639105	0.0351986
ENSG00000241878:015	22:32017320-32017458:-	15	55.4248	0.0178358	11.6323	0.000648172	0.0353104
ENSG00000184208+ENSG00000255782:006	22:42090191-42091033:+	6	40.9392	0.0636816	11.6246	0.000650839	0.0353104
ENSG00000100416:012	22:46733676-46733830:+	12	35.7692	0.064475	11.623	0.000651421	0.0353104
ENSG00000100299:023	22:51066419-51066583:-	23	55.4368	0.0304562	11.6097	0.000656091	0.0353774
ENSG00000015475:009	22:18220824-18220995:-	9	66.3205	0.0154105	11.5561	0.000675264	0.035849
ENSG00000248405+ENSG00000186654+ENSG00000241484:032	22:45128131-45128197:+	32	17.2128	0.128065	11.5542	0.000675964	0.035849
ENSG00000185133:006	22:31518980-31519105:+	6	17.5852	0.0578929	11.5505	0.000677312	0.035849
ENSG00000100031+ENSG00000100028:072	22:25023246-25023374:+	72	0.767445	0.271977	11.5465	0.000678761	0.035849
ENSG00000183246+ENSG00000222352:004	22:21899967-21905120:-	4	0.367821	0.226585	11.5101	0.000692187	0.0363716
ENSG00000241878:040	22:32034385-32034391:-	40	0.991345	0.354229	11.5004	0.0006958	0.0363759
ENSG00000182858:014	22:50307252-50307491:-	14	42.3038	0.028894	11.4843	0.000701883	0.0365086
ENSG00000161132:003	22:20291244-20291323:+	3	0.135692	0.113858	11.4646	0.000709356	NA
ENSG00000161149:002	22:21362482-21362925:-	2	3.8722	0.528108	11.4591	0.000711463	0.0368209
ENSG00000203583+ENSG00000257034+ENSG00000100226:006	22:39102516-39102524:+	6	0.189132	0.08342	11.3565	0.000751846	NA
ENSG00000100029:006	22:30972652-30972821:-	6	79.8129	0.0457061	11.3562	0.000751977	0.0384142
ENSG00000248405+ENSG00000186654+ENSG00000241484:038	22:45132755-45132789:+	38	8.93793	0.110193	11.353	0.000753267	0.0384142
ENSG00000100201:011	22:38884536-38884966:-	11	133.841	0.132353	11.3468	0.000755782	0.0384142
ENSG00000254413+ENSG00000205560+ENSG00000100288:032	22:51014464-51014484:-	32	18.306	0.0255277	11.3279	0.000763513	0.0384142
ENSG00000128340+ENSG00000255594:002	22:37621304-37621891:-	2	132.123	0.188642	11.3195	0.000766955	0.0384142
ENSG00000254413+ENSG00000205560+ENSG00000100288:088	22:51020678-51020786:-	88	58.8928	0.0901119	11.3087	0.000771432	0.0384142
ENSG00000254413+ENSG00000205560+ENSG00000100288:069	22:51018233-51018259:-	69	27.6367	0.075688	11.3017	0.000774356	0.0384142
ENSG00000251322:027	22:51158612-51160865:+	27	197.073	0.018901	11.2978	0.000775983	0.0384142
ENSG00000100353:029	22:36919963-36920025:-	29	108.908	0.0386176	11.2862	0.000780834	0.0384142
ENSG00000099917:065	22:20937035-20937126:+	65	1.11258	0.0964957	11.2732	0.000786334	0.0384142
ENSG00000169314:015	22:24106980-24107089:+	15	0.516524	0.359415	11.262	0.000791082	0.0384142
ENSG00000239282+ENSG00000099992+ENSG00000248751:049	22:30688762-30688840:-	49	44.3817	0.0409866	11.2603	0.000791808	0.0384142
ENSG00000100296+ENSG00000184117:056	22:29951048-29951205:-	56	115.311	0.0993996	11.2526	0.000795129	0.0384142
ENSG00000100320:016	22:36155935-36156056:-	16	30.2443	0.0711267	11.2363	0.000802145	0.0384142
ENSG00000100376:008	22:45705909-45705981:+	8	5.241	0.296582	11.2351	0.000802668	0.0384142
ENSG00000100242+ENSG00000100246:061	22:39174513-39174857:-	61	71.5722	0.183823	11.227	0.000806179	0.0384142
ENSG00000099991:019	22:24455690-24455826:+	19	12.623	0.124736	11.2217	0.000808483	0.0384142
ENSG00000100345:019	22:36689805-36689909:-	19	634.833	0.0193285	11.2196	0.000809387	0.0384142
ENSG00000056487:035	22:45405377-45405428:-	35	0.20909	0.165186	11.2122	0.000812635	NA
ENSG00000100401:007	22:41648876-41648995:-	7	175.238	0.0339531	11.1892	0.000822728	0.0388682
ENSG00000203618+ENSG00000184702:008	22:19704969-19705681:+	8	38.8048	0.120839	11.1736	0.000829715	0.0390193
ENSG00000182944:051	22:29694723-29694885:+	51	241.753	0.0575503	11.164	0.000834006	0.0390428
ENSG00000184674:004	22:24376533-24376617:-	4	55.4067	0.064341	11.1322	0.000848423	0.039538
ENSG00000184436:015	22:21356032-21356084:-	15	7.78594	0.0717064	11.0956	0.000865334	0.0401445
ENSG00000100219:008	22:29192136-29192180:-	8	1070.56	0.0579999	11.0791	0.000873045	0.0403206
ENSG00000099994:018	22:24584193-24584295:+	18	48.1626	0.0532489	11.0384	0.000892421	0.0410314
ENSG00000100346:025	22:40055702-40055857:+	25	0.481825	0.525908	11.0152	0.000903662	0.0413636
ENSG00000128191+ENSG00000266567+ENSG00000221366:027	22:20094222-20094559:+	27	9.59313	0.131689	10.9992	0.00091153	0.0415391
ENSG00000251913+ENSG00000182841:017	22:42978008-42978015:-	17	2.87206	0.293315	10.9658	0.00092807	0.0419654
ENSG00000100219:004	22:29190577-29191162:-	4	3354.16	0.113619	10.9624	0.00092979	0.0419654
ENSG00000251322:009	22:51121768-51121845:+	9	12.9653	0.156126	10.9558	0.000933107	0.0419654
ENSG00000100151:032	22:38467752-38468014:+	32	4.73498	0.13892	10.9362	0.000943034	0.0420253
ENSG00000100359:006	22:40797597-40797679:+	6	49.9875	0.0458042	10.9288	0.000946787	0.0420253
ENSG00000196419:009	22:42017994-42018090:+	9	140.323	0.0460733	10.9263	0.000948086	0.0420253
ENSG00000100228:014	22:23503687-23503751:+	14	5.11119	0.0507767	10.9211	0.000950761	0.0420253
ENSG00000239282+ENSG00000099992+ENSG00000248751:001	22:30681106-30681134:-	1	1.34029	0.382927	10.9044	0.000959375	0.0422248
ENSG00000100023+ENSG00000207751:001	22:22006559-22006620:+	1	0.358728	0.353299	10.8964	0.000963496	0.0422257
ENSG00000187045:001	22:37461476-37461478:-	1	0.47267	0.541154	10.8546	0.000985518	0.0430078
ENSG00000025708+ENSG00000130489+ENSG00000177989:032	22:50968420-50968425:-	32	50.343	0.0832357	10.7935	0.00101859	0.0442637
ENSG00000133460+ENSG00000251357+ENSG00000240972:058	22:24227121-24227723:+	58	25.4407	0.210397	10.7624	0.00103585	0.0448246
ENSG00000099994:009	22:24581454-24581539:+	9	22.0007	0.0480757	10.7514	0.00104199	0.0449014
ENSG00000100359:038	22:40804847-40804936:+	38	9.81195	0.0772273	10.7143	0.00106311	0.0455169
ENSG00000241973:020	22:21067086-21067281:-	20	9.19222	0.172015	10.7108	0.00106511	0.0455169
ENSG00000196419:024	22:42059626-42060038:+	24	649.765	0.0471057	10.7004	0.00107113	0.0455849
ENSG00000015475:017	22:18256376-18256782:-	17	1.73747	0.426954	10.6356	0.00110934	0.0468906
ENSG00000206195+ENSG00000271672:011	22:16186811-16186946:-	11	0.388172	0.101982	10.6291	0.00111319	0.0468906
ENSG00000100347+ENSG00000100344:025	22:44364611-44364698:+	25	32.4422	0.137335	10.6254	0.00111547	0.0468906
ENSG00000188130+ENSG00000100429:066	22:50689509-50689530:-	66	5.62937	0.15504	10.6078	0.00112613	0.0471465
ENSG00000244625+ENSG00000225783:025	22:27061421-27061428:+	25	2.09809	0.313491	10.5893	0.00113744	0.0473957
ENSG00000182944:042	22:29687589-29687917:+	42	26.8549	0.238893	10.5831	0.00114129	0.0473957
ENSG00000198911:035	22:42299008-42299159:+	35	146.102	0.0421396	10.5748	0.00114642	0.0474177
ENSG00000100380:003	22:41223154-41223224:-	3	130.438	0.106043	10.5583	0.0011567	0.0476513
ENSG00000251913+ENSG00000182841:009	22:42972518-42972615:-	9	8.49971	0.36357	10.5454	0.00116475	0.0477917
ENSG00000196576:035	22:50722031-50722179:-	35	138.285	0.0167296	10.521	0.00118025	0.0482358
ENSG00000170638:004	22:50624406-50624430:+	4	5.66612	0.223204	10.4992	0.00119427	0.0484694
ENSG00000100307+ENSG00000226024:004	22:39526777-39529588:-	4	391.414	0.0436507	10.4932	0.00119815	0.0484694
ENSG00000237037+ENSG00000227370:008	22:42487406-42487600:+	8	7.07692	0.234675	10.4902	0.00120009	0.0484694
ENSG00000198089+ENSG00000185721:057	22:31976258-31976350:+	57	12.4718	0.066333	10.4777	0.00120827	0.0486094
ENSG00000100307+ENSG00000226024:011	22:39530758-39530784:-	11	0.580838	0.323641	10.4388	0.00123396	0.049291
ENSG00000133424:040	22:34315983-34316326:-	40	12.4342	0.11156	10.4376	0.00123479	0.049291
