# Supplementary material for: Widespread alternative exon usage in clinically distinct subtypes of Invasive Ductal Carcinoma
Source: Sci Rep. 2017 Jul 17;7:5568. doi: 10.1038/s41598-017-05537-0 (PMC5514065; doi:10.1038/s41598-017-05537-0)
Supplement: Supplementary file 5 — Dataset S17 [file 41598_2017_5537_MOESM5_ESM.xls]

## Sheet: TN_exon_up
Supplementary dataset S17 Gene set enrichment analysis
Entrez genes of exons flagged +1 in all tum subtypes
Human Symbol	Entrez ID
ADARB1 (adenosine deaminase, RNA specific B1)	104		1: GO: Molecular Function
ADD1 (adducin 1)	118		Rank	ID	Name	pValue	FDR B&H	Genes from Input	Genes in Annotation
ADD3 (adducin 3)	120		1	GO:0004674	protein serine/threonine kinase activity	2.627e-06	0.003486	35	452
AHR (aryl hydrocarbon receptor)	196		2	GO:0016773	phosphotransferase activity, alcohol group as acceptor	1.148e-05	0.006126	49	781
AKT1 (AKT serine/threonine kinase 1)	207		3	GO:0030695	GTPase regulator activity	1.434e-05	0.006126	26	312
ANXA2 (annexin A2)	302		4	GO:0005096	GTPase activator activity	2.286e-05	0.006126	24	283
NUDT2 (nudix hydrolase 2)	318		5	GO:0004672	protein kinase activity	2.397e-05	0.006126	42	649
APC (adenomatous polyposis coli)	324		6	GO:0016301	kinase activity	2.77e-05	0.006126	51	853
STS (steroid sulfatase (microsomal), isozyme S)	412		7	GO:0016772	transferase activity, transferring phosphorus-containing groups	4.263e-05	0.008081	57	1006
ATP2A1 (ATPase sarcoplasmic/endoplasmic reticulum Ca2+ transporting 1)	487		8	GO:0044877	macromolecular complex binding	5.918e-05	0.009816	82	1626
ATP5C1 (ATP synthase, H+ transporting, mitochondrial F1 complex, gamma polypeptide 1)	509		9	GO:0060589	nucleoside-triphosphatase regulator activity	7.534e-05	0.01111	26	344
ATP5I (ATP synthase, H+ transporting, mitochondrial Fo complex subunit E)	521		10	GO:0003682	chromatin binding	0.0001981	0.02461	33	513
ATP6V1A (ATPase H+ transporting V1 subunit A)	523		11	GO:0016765	transferase activity, transferring alkyl or aryl (other than methyl) groups	0.000204	0.02461	9	63
BBS1 (Bardet-Biedl syndrome 1)	582
BID (BH3 interacting domain death agonist)	637		2: GO: Biological Process
BMP6 (bone morphogenetic protein 6)	654		Rank	ID	Name	pValue	FDR B&H	Genes from Input	Genes in Annotation
BNIP2 (BCL2/adenovirus E1B 19kDa interacting protein 2)	663		1	GO:0016568	chromatin modification	5.151e-07	0.002554	46	642
C1S (complement component 1, s subcomponent)	716		2	GO:0051301	cell division	1.543e-06	0.002554	46	668
FMNL1 (formin like 1)	752		3	GO:0016570	histone modification	1.714e-06	0.002554	35	447
CAPG (capping actin protein, gelsolin like)	822		4	GO:0050673	epithelial cell proliferation	1.875e-06	0.002554	32	391
CAPNS1 (calpain small subunit 1)	826		5	GO:0016569	covalent chromatin modification	3.599e-06	0.003922	35	462
RUNX1 (runt related transcription factor 1)	861		6	GO:0043547	positive regulation of GTPase activity	4.625e-06	0.004005	43	632
CCND3 (cyclin D3)	896		7	GO:0006325	chromatin organization	6.363e-06	0.004005	49	770
CDK1 (cyclin-dependent kinase 1)	983		8	GO:0007049	cell cycle	6.943e-06	0.004005	91	1766
CDC25C (cell division cycle 25C)	995		9	GO:0043087	regulation of GTPase activity	7.683e-06	0.004005	45	688
CDH4 (cadherin 4)	1002		10	GO:0007010	cytoskeleton organization	7.762e-06	0.004005	66	1164
CDH12 (cadherin 12)	1010		11	GO:0050678	regulation of epithelial cell proliferation	8.086e-06	0.004005	27	323
CDK3 (cyclin-dependent kinase 3)	1018		12	GO:0048017	inositol lipid-mediated signaling	2.152e-05	0.009325	20	212
CDK6 (cyclin-dependent kinase 6)	1021		13	GO:0050680	negative regulation of epithelial cell proliferation	2.225e-05	0.009325	15	130
RCC1 (regulator of chromosome condensation 1)	1104		14	GO:0051345	positive regulation of hydrolase activity	2.794e-05	0.01087	54	929
CHM (CHM, Rab escort protein 1)	1121		15	GO:0034332	adherens junction organization	4.023e-05	0.01461	14	121
CKMT2 (creatine kinase, mitochondrial 2)	1160		16	GO:0051336	regulation of hydrolase activity	4.654e-05	0.01585	72	1379
CLIC1 (chloride intracellular channel 1)	1192		17	GO:0048015	phosphatidylinositol-mediated signaling	5.706e-05	0.01829	19	209
CLK1 (CDC like kinase 1)	1195		18	GO:0000278	mitotic cell cycle	8.456e-05	0.0256	56	1016
CLPTM1 (CLPTM1, transmembrane protein)	1209		19	GO:0044093	positive regulation of molecular function	9.616e-05	0.02686	91	1893
COL6A3 (collagen type VI alpha 3 chain)	1293		20	GO:0043085	positive regulation of catalytic activity	9.859e-05	0.02686	79	1588
COL12A1 (collagen type XII alpha 1 chain)	1303		21	GO:0030036	actin cytoskeleton organization	0.0001222	0.03152	37	591
COL16A1 (collagen type XVI alpha 1 chain)	1307		22	GO:0051726	regulation of cell cycle	0.0001273	0.03152	55	1008
CTSV (cathepsin V)	1515		23	GO:0009790	embryo development	0.0001486	0.03521	60	1135
DGKA (diacylglycerol kinase alpha)	1606
DLG1 (discs large MAGUK scaffold protein 1)	1739		3: GO: Cellular Component
DMPK (dystrophia myotonica protein kinase)	1760		Rank	ID	Name	pValue	FDR B&H	Genes from Input	Genes in Annotation
DPP6 (dipeptidyl peptidase like 6)	1804		1	GO:0005815	microtubule organizing center	1.089e-06	0.0006472	45	646
RCAN1 (regulator of calcineurin 1)	1827		2	GO:0030496	midbody	2.019e-06	0.0006472	17	137
E4F1 (E4F transcription factor 1)	1877		3	GO:0015630	microtubule cytoskeleton	6.762e-06	0.001248	64	1125
PHC1 (polyhomeotic homolog 1)	1911		4	GO:0005912	adherens junction	7.787e-06	0.001248	35	484
EEF1G (eukaryotic translation elongation factor 1 gamma)	1937		5	GO:0070161	anchoring junction	1.772e-05	0.002272	35	503
EFNB2 (ephrin B2)	1948		6	GO:0005813	centrosome	3.869e-05	0.004133	34	501
ENSA (endosulfine alpha)	2029		7	GO:0031252	cell leading edge	6.775e-05	0.005931	28	389
STX2 (syntaxin 2)	2054		8	GO:0044430	cytoskeletal part	8.027e-05	0.005931	76	1520
ERN1 (endoplasmic reticulum to nucleus signaling 1)	2081		9	GO:0031519	PcG protein complex	8.327e-05	0.005931	8	45
F10 (coagulation factor X)	2159		10	GO:0001726	ruffle	0.0001178	0.007554	16	169
BPTF (bromodomain PHD finger transcription factor)	2186		11	GO:0042734	presynaptic membrane	0.0001574	0.009171	10	76
FDFT1 (farnesyl-diphosphate farnesyltransferase 1)	2222		12	GO:0005925	focal adhesion	0.0001954	0.01044	27	393
FGF1 (fibroblast growth factor 1)	2246		13	GO:0005924	cell-substrate adherens junction	0.0002393	0.0118	27	398
FGFR2 (fibroblast growth factor receptor 2)	2263		14	GO:0030055	cell-substrate junction	0.0002918	0.01336	27	403
FHL1 (four and a half LIM domains 1)	2273		15	GO:1990234	transferase complex	0.0006356	0.02716	40	722
FMR1 (fragile X mental retardation 1)	2332		16	GO:0005819	spindle	0.001068	0.04277	21	308
FNTA (farnesyltransferase, CAAX box, alpha)	2339
GABBR1 (gamma-aminobutyric acid type B receptor subunit 1)	2550		7: Pathway
GABPA (GA binding protein transcription factor alpha subunit)	2551		Rank	ID	Name	pValue	FDR B&H	Genes from Input	Genes in Annotation
GANC (glucosidase alpha, neutral C)	2595		1	106384	Signaling by PDGF	9.027e-08	8.56e-05	21	179
GAS8 (growth arrest specific 8)	2622		2	106385	Downstream signal transduction	2.074e-07	8.56e-05	19	156
GNAI2 (G protein subunit alpha i2)	2771		3	645274	Signaling by FGFR in disease	2.346e-07	8.56e-05	20	173
GOLGA4 (golgin A4)	2803		4	106343	Signaling by FGFR	2.54e-07	8.56e-05	19	158
GOLGB1 (golgin B1)	2804		5	530734	Signaling by ERBB2	2.807e-07	8.56e-05	19	159
GPR35 (G protein-coupled receptor 35)	2859		6	160957	Downstream signaling of activated FGFR	2.94e-07	8.56e-05	18	144
GRIK1 (glutamate ionotropic receptor kainate type subunit 1)	2897		7	685550	DAP12 signaling	1.295e-06	0.000297	18	159
GSR (glutathione reductase)	2936		8	106337	Signaling by EGFR	1.36e-06	0.000297	19	176
GSTM2 (glutathione S-transferase mu 2 (muscle))	2946		9	530768	Signaling by EGFR in Cancer	1.615e-06	0.0003135	19	178
MR1 (major histocompatibility complex, class I-related)	3140		10	106341	GAB1 signalosome	2.278e-06	0.0003649	14	103
HMMR (hyaluronan mediated motility receptor)	3161		11	530741	Signaling by ERBB4	2.298e-06	0.0003649	17	149
NR4A1 (nuclear receptor subfamily 4 group A member 1)	3164		12	106459	NGF signalling via TRKA from the plasma membrane	2.586e-06	0.0003764	20	201
HPD (4-hydroxyphenylpyruvate dioxygenase)	3242		13	477120	Signaling by SCF-KIT	3.7e-06	0.0004972	16	138
HRAS (Harvey rat sarcoma viral oncogene homolog)	3265		14	685549	DAP12 interactions	7.11e-06	0.0007119	18	179
TNC (tenascin C)	3371		15	530743	PI3K events in ERBB4 signaling	7.743e-06	0.0007119	13	99
ICA1 (islet cell autoantigen 1)	3382		16	530737	PI3K events in ERBB2 signaling	7.743e-06	0.0007119	13	99
IFNAR1 (interferon alpha and beta receptor subunit 1)	3454		17	160961	PI-3K cascade	7.743e-06	0.0007119	13	99
RBPJ (recombination signal binding protein for immunoglobulin kappa J region)	3516		18	366239	PIP3 activates AKT signaling	7.743e-06	0.0007119	13	99
INPPL1 (inositol polyphosphate phosphatase like 1)	3636		19	685534	PI3K/AKT Signaling in Cancer	7.743e-06	0.0007119	13	99
ITIH2 (inter-alpha-trypsin inhibitor heavy chain 2)	3698		20	106474	PI3K/AKT activation	1.08e-05	0.000943	13	102
KCNMA1 (potassium calcium-activated channel subfamily M alpha 1)	3778		21	106439	Signalling by NGF	1.508e-05	0.001255	23	284
KPNA5 (karyopherin subunit alpha 5)	3841		22	477129	Developmental Biology	2.422e-05	0.001903	29	419
KRT15 (keratin 15)	3866		23	672458	Signaling Pathways in Glioblastoma	2.506e-05	0.001903	11	80
KRT86 (keratin 86)	3892		24	M13883	How Progesterone Initiates Oocyte Membrane	5.544e-05	0.003881	7	34
LIMK2 (LIM domain kinase 2)	3985		25	685535	Constitutive PI3K/AKT Signaling in Cancer	5.554e-05	0.003881	11	87
LIMS1 (LIM zinc finger domain containing 1)	3987
LIPE (lipase E, hormone sensitive type)	3991
LSP1 (lymphocyte-specific protein 1)	4046
LTBP3 (latent transforming growth factor beta binding protein 3)	4054
LY75 (lymphocyte antigen 75)	4065
CAPRIN1 (cell cycle associated protein 1)	4076
SMAD1 (SMAD family member 1)	4086
MAP4 (microtubule associated protein 4)	4134
MBNL1 (muscleblind like splicing regulator 1)	4154
METTL1 (methyltransferase like 1)	4234
MKI67 (marker of proliferation Ki-67)	4288
AFF1 (AF4/FMR2 family member 1)	4299
MMP11 (matrix metallopeptidase 11)	4320
MSR1 (macrophage scavenger receptor 1)	4481
MXI1 (MAX interactor 1, dimerization protein)	4601
NAP1L4 (nucleosome assembly protein 1 like 4)	4676
NDUFA10 (NADH:ubiquinone oxidoreductase subunit A10)	4705
NEDD9 (neural precursor cell expressed, developmentally down-regulated 9)	4739
NF1 (neurofibromin 1)	4763
NME2 (NME/NM23 nucleoside diphosphate kinase 2)	4831
NPM1 (nucleophosmin (nucleolar phosphoprotein B23, numatrin))	4869
OGDH (oxoglutarate dehydrogenase)	4967
PCBP2 (poly(rC) binding protein 2)	5094
PDGFRA (platelet derived growth factor receptor alpha)	5156
ENPP1 (ectonucleotide pyrophosphatase/phosphodiesterase 1)	5167
PEX14 (peroxisomal biogenesis factor 14)	5195
VIT (vitrin)	5212
PIK3R2 (phosphoinositide-3-kinase regulatory subunit 2)	5296
EXOSC9 (exosome component 9)	5393
PPP4C (protein phosphatase 4 catalytic subunit)	5531
PPP3CB (protein phosphatase 3 catalytic subunit beta)	5532
PRIM2 (primase (DNA) subunit 2)	5558
PRKAR1A (protein kinase cAMP-dependent type I regulatory subunit alpha)	5573
PRKAR2A (protein kinase cAMP-dependent type II regulatory subunit alpha)	5576
PRKCE (protein kinase C epsilon)	5581
PKN1 (protein kinase N1)	5585
RELN (reelin)	5649
PTCH1 (patched 1)	5727
PTMA (prothymosin, alpha)	5757
PTPN11 (protein tyrosine phosphatase, non-receptor type 11)	5781
PTPN14 (protein tyrosine phosphatase, non-receptor type 14)	5784
NECTIN1 (nectin cell adhesion molecule 1)	5818
PYCR1 (pyrroline-5-carboxylate reductase 1)	5831
PCYT2 (phosphate cytidylyltransferase 2, ethanolamine)	5833
RAB27A (RAB27A, member RAS oncogene family)	5873
RGS3 (regulator of G-protein signaling 3)	5998
RPL4 (ribosomal protein L4)	6124
RPL6 (ribosomal protein L6)	6128
RPL7A (ribosomal protein L7a)	6130
RPL8 (ribosomal protein L8)	6132
RPL30 (ribosomal protein L30)	6156
RPL35A (ribosomal protein L35a)	6165
RXRB (retinoid X receptor beta)	6257
RYR3 (ryanodine receptor 3)	6263
ACSM3 (acyl-CoA synthetase medium-chain family member 3)	6296
ATXN7 (ataxin 7)	6314
SCD (stearoyl-CoA desaturase)	6319
SCN3A (sodium voltage-gated channel alpha subunit 3)	6328
SCN5A (sodium voltage-gated channel alpha subunit 5)	6331
SEC14L1 (SEC14 like lipid binding 1)	6397
SH3BGRL (SH3 domain binding glutamate rich protein like)	6451
SHMT2 (serine hydroxymethyltransferase 2)	6472
SLC3A2 (solute carrier family 3 member 2)	6520
SLC20A2 (solute carrier family 20 member 2)	6575
SMARCA4 (SWI/SNF related, matrix associated, actin dependent regulator of chromatin, subfamily a, member 4)	6597
SMARCC2 (SWI/SNF related, matrix associated, actin dependent regulator of chromatin subfamily c member 2)	6601
SNAPC2 (small nuclear RNA activating complex polypeptide 2)	6618
SNTB1 (syntrophin beta 1)	6641
SPTBN1 (spectrin beta, non-erythrocytic 1)	6711
SRC (SRC proto-oncogene, non-receptor tyrosine kinase)	6714
SRPK2 (SRSF protein kinase 2)	6733
SS18 (SS18, nBAF chromatin remodeling complex subunit)	6760
ST5 (suppression of tumorigenicity 5)	6764
SYPL1 (synaptophysin like 1)	6856
TACC1 (transforming acidic coiled-coil containing protein 1)	6867
TCF12 (transcription factor 12)	6938
ZNF354A (zinc finger protein 354A)	6940
TFAP2C (transcription factor AP-2 gamma)	7022
THRB (thyroid hormone receptor beta)	7068
TMOD1 (tropomodulin 1)	7111
TNXB (tenascin XB)	7148
TOP2A (topoisomerase (DNA) II alpha)	7153
TPM2 (tropomyosin 2 (beta))	7169
TRPM2 (transient receptor potential cation channel subfamily M member 2)	7226
TSC1 (tuberous sclerosis 1)	7248
TSC2 (tuberous sclerosis 2)	7249
TSTA3 (tissue specific transplantation antigen P35B)	7264
TULP3 (tubby like protein 3)	7289
UBE2E1 (ubiquitin conjugating enzyme E2 E1)	7324
UNG (uracil DNA glycosylase)	7374
VDR (vitamin D (1,25- dihydroxyvitamin D3) receptor)	7421
CORO2A (coronin 2A)	7464
WRB (tryptophan rich basic protein)	7485
TUBA1A (tubulin alpha 1a)	7846
IFRD2 (interferon-related developmental regulator 2)	7866
KAT6A (lysine acetyltransferase 6A)	7994
MLLT10 (myeloid/lymphoid or mixed-lineage leukemia; translocated to, 10)	8028
SLC25A16 (solute carrier family 25 member 16)	8034
LZTR1 (leucine-zipper-like transcription regulator 1)	8216
ACOX2 (acyl-CoA oxidase 2, branched chain)	8309
RECK (reversion inducing cysteine rich protein with kazal motifs)	8434
CUL4A (cullin 4A)	8451
CUL1 (cullin 1)	8454
SLC43A1 (solute carrier family 43 member 1)	8501
NDST2 (N-deacetylase/N-sulfotransferase 2)	8509
GAS7 (growth arrest specific 7)	8522
API5 (apoptosis inhibitor 5)	8539
THOC5 (THO complex 5)	8563
CASK (calcium/calmodulin dependent serine protein kinase)	8573
RNASET2 (ribonuclease T2)	8635
NUMB (NUMB, endocytic adaptor protein)	8650
B4GALT2 (beta-1,4-galactosyltransferase 2)	8704
EED (embryonic ectoderm development)	8726
GPAA1 (glycosylphosphatidylinositol anchor attachment 1)	8733
RIPK1 (receptor interacting serine/threonine kinase 1)	8737
TNFSF12 (tumor necrosis factor superfamily member 12)	8742
TRIM24 (tripartite motif containing 24)	8805
DCAF5 (DDB1 and CUL4 associated factor 5)	8816
LDB1 (LIM domain binding 1)	8861
SYNJ2 (synaptojanin 2)	8871
AP1S2 (adaptor related protein complex 1 sigma 2 subunit)	8905
CLIC3 (chloride intracellular channel 3)	9022
NFS1 (NFS1 cysteine desulfurase)	9054
PIGQ (phosphatidylinositol glycan anchor biosynthesis class Q)	9091
RABEP1 (rabaptin, RAB GTPase binding effector protein 1)	9135
ARHGEF1 (Rho guanine nucleotide exchange factor 1)	9138
CTDP1 (CTD phosphatase subunit 1)	9150
DLG5 (discs large MAGUK scaffold protein 5)	9231
RPS6KA5 (ribosomal protein S6 kinase A5)	9252
TSPOAP1 (TSPO associated protein 1)	9256
ITGB1BP1 (integrin subunit beta 1 binding protein 1)	9270
BCL7B (B-cell CLL/lymphoma 7B)	9275
NRXN1 (neurexin 1)	9378
TJP2 (tight junction protein 2)	9414
ABCG2 (ATP binding cassette subfamily G member 2 (Junior blood group))	9429
MAP4K4 (mitogen-activated protein kinase kinase kinase kinase 4)	9448
LITAF (lipopolysaccharide induced TNF factor)	9516
GTF2IRD1 (GTF2I repeat domain containing 1)	9569
APOBEC3B (apolipoprotein B mRNA editing enzyme catalytic subunit 3B)	9582
NCOR1 (nuclear receptor corepressor 1)	9611
PDE4DIP (phosphodiesterase 4D interacting protein)	9659
ESPL1 (extra spindle pole bodies like 1, separase)	9700
RUBCN (RUN and cysteine rich domain containing beclin 1 interacting protein)	9711
USP6NL (USP6 N-terminal like)	9712
SLK (STE20 like kinase)	9748
PHACTR2 (phosphatase and actin regulator 2)	9749
JADE3 (jade family PHD finger 3)	9767
TBC1D5 (TBC1 domain family member 5)	9779
KIAA0586 (KIAA0586)	9786
MTSS1 (metastasis suppressor 1)	9788
IP6K1 (inositol hexakisphosphate kinase 1)	9807
EFCAB14 (EF-hand calcium binding domain 14)	9813
TRIM14 (tripartite motif containing 14)	9830
C2CD5 (C2 calcium-dependent domain containing 5)	9847
KIAA0753 (KIAA0753)	9851
FARP2 (FERM, ARH/RhoGEF and pleckstrin domain protein 2)	9855
AREL1 (apoptosis resistant E3 ubiquitin protein ligase 1)	9870
SEC24D (SEC24 homolog D, COPII coat complex component)	9871
UBAP2L (ubiquitin associated protein 2 like)	9898
ARHGAP25 (Rho GTPase activating protein 25)	9938
SLC23A2 (solute carrier family 23 member 2)	9962
AKT3 (AKT serine/threonine kinase 3)	10000
NAALAD2 (N-acetylated alpha-linked acidic dipeptidase 2)	10003
PARP2 (poly(ADP-ribose) polymerase 2)	10038
NR1H3 (nuclear receptor subfamily 1 group H member 3)	10062
FRY (FRY microtubule binding protein)	10129
TENM1 (teneurin transmembrane protein 1)	10178
MFSD10 (major facilitator superfamily domain containing 10)	10227
COQ7 (coenzyme Q7, hydroxylase)	10229
TCIRG1 (T-cell immune regulator 1, ATPase H+ transporting V0 subunit a3)	10312
RTN3 (reticulon 3)	10313
TRDN (triadin)	10345
HMG20B (high mobility group 20B)	10362
TESK2 (testis-specific kinase 2)	10420
SEMA4D (semaphorin 4D)	10507
DEAF1 (DEAF1, transcription factor)	10522
ARPC1A (actin related protein 2/3 complex subunit 1A)	10552
SLC35A1 (solute carrier family 35 member A1)	10559
PRPF8 (pre-mRNA processing factor 8)	10594
PAIP1 (poly(A) binding protein interacting protein 1)	10605
RBCK1 (RANBP2-type and C3HC4-type zinc finger containing 1)	10616
CAMKK2 (calcium/calmodulin-dependent protein kinase kinase 2)	10645
CNPY3 (canopy FGF signaling regulator 3)	10695
ZMYND11 (zinc finger MYND-type containing 11)	10771
NEK6 (NIMA related kinase 6)	10783
SDCCAG3 (serologically defined colon cancer antigen 3)	10807
SRCAP (Snf2-related CREBBP activator protein)	10847
MAGED2 (MAGE family member D2)	10916
RNPS1 (RNA binding protein with serine rich domain 1)	10921
TRIOBP (TRIO and F-actin binding protein)	11078
ATE1 (arginyltransferase 1)	11101
HIBADH (3-hydroxyisobutyrate dehydrogenase)	11112
CIT (citron rho-interacting serine/threonine kinase)	11113
ZWINT (ZW10 interacting kinetochore protein)	11130
KAT7 (lysine acetyltransferase 7)	11143
MAP4K5 (mitogen-activated protein kinase kinase kinase kinase 5)	11183
PRAF2 (PRA1 domain family member 2)	11230
RNF24 (ring finger protein 24)	11237
SCN11A (sodium voltage-gated channel alpha subunit 11)	11280
RNF13 (ring finger protein 13)	11342
COBLL1 (cordon-bleu WH2 repeat protein like 1)	22837
ICK (intestinal cell (MAK-like) kinase)	22858
PPP6R1 (protein phosphatase 6 regulatory subunit 1)	22870
INPP5F (inositol polyphosphate-5-phosphatase F)	22876
WDR37 (WD repeat domain 37)	22884
FOXJ3 (forkhead box J3)	22887
BTBD3 (BTB domain containing 3)	22903
SPEN (spen family transcriptional repressor)	23013
DOPEY1 (dopey family member 1)	23033
PHLPP2 (PH domain and leucine rich repeat protein phosphatase 2)	23035
ZNF292 (zinc finger protein 292)	23036
KDM4C (lysine demethylase 4C)	23081
ANKLE2 (ankyrin repeat and LEM domain containing 2)	23141
GGA3 (golgi associated, gamma adaptin ear containing, ARF binding protein 3)	23163
RCOR1 (REST corepressor 1)	23186
FAM120A (family with sequence similarity 120A)	23196
GSE1 (Gse1 coiled-coil protein)	23199
ARHGEF9 (Cdc42 guanine nucleotide exchange factor 9)	23229
KIAA0556 (KIAA0556)	23247
CAMTA1 (calmodulin binding transcription activator 1)	23261
KLHL18 (kelch like family member 18)	23276
ANKS1A (ankyrin repeat and sterile alpha motif domain containing 1A)	23294
RPGRIP1L (RPGRIP1 like)	23322
USP22 (ubiquitin specific peptidase 22)	23326
DNAJC16 (DnaJ heat shock protein family (Hsp40) member C16)	23341
SMCHD1 (structural maintenance of chromosomes flexible hinge domain containing 1)	23347
KHNYN (KH and NYN domain containing)	23351
KIAA0895 (KIAA0895)	23366
TNS2 (tensin 2)	23371
SRGAP2 (SLIT-ROBO Rho GTPase activating protein 2)	23380
SPECC1L (sperm antigen with calponin homology and coiled-coil domains 1-like)	23384
SIRT3 (sirtuin 3)	23410
SLC35A3 (solute carrier family 35 member A3)	23443
SLC44A1 (solute carrier family 44 member 1)	23446
PHF3 (PHD finger protein 3)	23469
RIMBP2 (RIMS binding protein 2)	23504
SCRIB (scribbled planar cell polarity protein)	23513
SRRM2 (serine/arginine repetitive matrix 2)	23524
RBFOX2 (RNA binding protein, fox-1 homolog 2)	23543
PDSS1 (prenyl (decaprenyl) diphosphate synthase, subunit 1)	23590
DSTYK (dual serine/threonine and tyrosine protein kinase)	25778
POM121L1P (POM121 transmembrane nucleoporin like 1, pseudogene)	25812
SEC31B (SEC31 homolog B, COPII coat complex component)	25956
SIPA1L1 (signal induced proliferation associated 1 like 1)	26037
RAI14 (retinoic acid induced 14)	26064
PHF19 (PHD finger protein 19)	26147
LRRC29 (leucine rich repeat containing 29)	26231
FBXO10 (F-box protein 10)	26267
BSCL2 (BSCL2, seipin lipid droplet biogenesis associated)	26580
USP21 (ubiquitin specific peptidase 21)	27005
NPTN (neuroplastin)	27020
CLUL1 (clusterin like 1)	27098
SNX5 (sorting nexin 5)	27131
SLC39A1 (solute carrier family 39 member 1)	27173
GPR162 (G protein-coupled receptor 162)	27239
BBS9 (Bardet-Biedl syndrome 9)	27241
CDH20 (cadherin 20)	28316
COMMD5 (COMM domain containing 5)	28991
GRHL1 (grainyhead like transcription factor 1)	29841
BAZ2B (bromodomain adjacent to zinc finger domain 2B)	29994
TNPO2 (transportin 2)	30000
PODXL2 (podocalyxin like 2)	50512
ARHGEF4 (Rho guanine nucleotide exchange factor 4)	50649
MYEF2 (myelin expression factor 2)	50804
HP1BP3 (heterochromatin protein 1 binding protein 3)	50809
NSDHL (NAD(P) dependent steroid dehydrogenase-like)	50814
ASCC1 (activating signal cointegrator 1 complex subunit 1)	51008
FIS1 (fission, mitochondrial 1)	51024
PHF20L1 (PHD finger protein 20-like 1)	51105
MRPS2 (mitochondrial ribosomal protein S2)	51116
COQ4 (coenzyme Q4)	51117
C5orf45 (chromosome 5 open reading frame 45)	51149
DDX47 (DEAD-box helicase 47)	51202
ZNF219 (zinc finger protein 219)	51222
PHF20 (PHD finger protein 20)	51230
C6orf203 (chromosome 6 open reading frame 203)	51250
GMIP (GEM interacting protein)	51291
FAM53C (family with sequence similarity 53 member C)	51307
RTFDC1 (replication termination factor 2 domain containing 1)	51507
MTFP1 (mitochondrial fission process 1)	51537
NT5DC3 (5'-nucleotidase domain containing 3)	51559
LIPT1 (lipoyltransferase 1)	51601
DNAJB11 (DnaJ heat shock protein family (Hsp40) member B11)	51726
ARID4B (AT-rich interaction domain 4B)	51742
ZAK (sterile alpha motif and leucine zipper containing kinase AZK)	51776
CLIC5 (chloride intracellular channel 5)	53405
CSNK1G1 (casein kinase 1 gamma 1)	53944
BRWD1 (bromodomain and WD repeat domain containing 1)	54014
LEPROT (leptin receptor overlapping transcript)	54741
RNF111 (ring finger protein 111)	54778
MBTD1 (mbt domain containing 1)	54799
CNNM2 (cyclin and CBS domain divalent metal cation transport mediator 2)	54805
GATAD2A (GATA zinc finger domain containing 2A)	54815
ZCCHC2 (zinc finger CCHC-type containing 2)	54877
DPP8 (dipeptidyl peptidase 8)	54878
TBC1D8B (TBC1 domain family member 8B)	54885
FAM208B (family with sequence similarity 208 member B)	54906
EXD3 (exonuclease 3'-5' domain containing 3)	54932
PIGX (phosphatidylinositol glycan anchor biosynthesis class X)	54965
CPSF3L (cleavage and polyadenylation specific factor 3-like)	54973
CCDC109B (coiled-coil domain containing 109B)	55013
HEATR3 (HEAT repeat containing 3)	55027
BBS7 (Bardet-Biedl syndrome 7)	55212
THNSL2 (threonine synthase like 2)	55258
SLC39A9 (solute carrier family 39 member 9)	55334
TMEM63B (transmembrane protein 63B)	55362
TNFRSF19 (tumor necrosis factor receptor superfamily member 19)	55504
H2AFY2 (H2A histone family member Y2)	55506
ENOSF1 (enolase superfamily member 1)	55556
STAB2 (stabilin 2)	55576
VEZT (vezatin, adherens junctions transmembrane protein)	55591
KIF21A (kinesin family member 21A)	55605
KIF16B (kinesin family member 16B)	55614
DEPDC1 (DEP domain containing 1)	55635
YEATS2 (YEATS domain containing 2)	55689
RADIL (Rap associating with DIL domain)	55698
ERMARD (ER membrane-associated RNA degradation)	55780
ADAP2 (ArfGAP with dual PH domains 2)	55803
MYNN (myoneurin)	55892
ZNF395 (zinc finger protein 395)	55893
KLHL7 (kelch like family member 7)	55975
MYDGF (myeloid-derived growth factor)	56005
UBFD1 (ubiquitin family domain containing 1)	56061
KIAA1217 (KIAA1217)	56243
NPDC1 (neural proliferation, differentiation and control, 1)	56654
PAK6 (p21 (RAC1) activated kinase 6)	56924
KIF15 (kinesin family member 15)	56992
CCDC47 (coiled-coil domain containing 47)	57003
CCNL1 (cyclin L1)	57018
CASC5 (cancer susceptibility candidate 5)	57082
PAK7 (p21 (RAC1) activated kinase 7)	57144
PHTF2 (putative homeodomain transcription factor 2)	57157
NIPAL3 (NIPA like domain containing 3)	57185
MCOLN1 (mucolipin 1)	57192
NHSL1 (NHS like 1)	57224
SNX14 (sorting nexin 14)	57231
MIB1 (mindbomb E3 ubiquitin protein ligase 1)	57534
KIAA1328 (KIAA1328)	57536
IFT80 (intraflagellar transport 80)	57560
CRAMP1 (cramped chromatin regulator homolog 1)	57585
DIP2B (disco interacting protein 2 homolog B)	57609
TNRC6C (trinucleotide repeat containing 6C)	57690
DENND1A (DENN domain containing 1A)	57706
MIER1 (MIER1 transcriptional regulator)	57708
GPR107 (G protein-coupled receptor 107)	57720
NCOA5 (nuclear receptor coactivator 5)	57727
RBAK (RB associated KRAB zinc finger)	57786
CCAR2 (cell cycle and apoptosis regulator 2)	57805
SLC4A5 (solute carrier family 4 member 5)	57835
TMEM8A (transmembrane protein 8A)	58986
PLEKHA1 (pleckstrin homology domain containing A1)	59338
PAPPA2 (pappalysin 2)	60676
KIF13A (kinesin family member 13A)	63971
ANO3 (anoctamin 3)	63982
LHPP (phospholysine phosphohistidine inorganic pyrophosphate phosphatase)	64077
POPDC2 (popeye domain containing 2)	64091
ARHGEF28 (Rho guanine nucleotide exchange factor 28)	64283
PLPPR2 (phospholipid phosphatase related 2)	64748
KLC2 (kinesin light chain 2)	64837
SPATA20 (spermatogenesis associated 20)	64847
RFX7 (regulatory factor X7)	64864
RANBP17 (RAN binding protein 17)	64901
RAPH1 (Ras association (RalGDS/AF-6) and pleckstrin homology domains 1)	65059
TMEM237 (transmembrane protein 237)	65062
NBEAL1 (neurobeachin like 1)	65065
WNK1 (WNK lysine deficient protein kinase 1)	65125
NADK (NAD kinase)	65220
PYCRL (pyrroline-5-carboxylate reductase-like)	65263
DLK2 (delta like non-canonical Notch ligand 2)	65989
OTUB2 (OTU deubiquitinase, ubiquitin aldehyde binding 2)	78990
ZFYVE21 (zinc finger FYVE-type containing 21)	79038
ZNF426 (zinc finger protein 426)	79088
MAPKAP1 (mitogen-activated protein kinase associated protein 1)	79109
CCDC28B (coiled-coil domain containing 28B)	79140
ZNF343 (zinc finger protein 343)	79175
C17orf62 (chromosome 17 open reading frame 62)	79415
TTC13 (tetratricopeptide repeat domain 13)	79573
ROGDI (rogdi homolog)	79641
KLF3-AS1 (KLF3 antisense RNA 1)	79667
OGFOD2 (2-oxoglutarate and iron dependent oxygenase domain containing 2)	79676
YRDC (yrdC N6-threonylcarbamoyltransferase domain containing)	79693
OGFOD3 (2-oxoglutarate and iron dependent oxygenase domain containing 3)	79701
SUGCT (succinyl-CoA:glutarate-CoA transferase)	79783
ALG9 (ALG9, alpha-1,2-mannosyltransferase)	79796
NEK11 (NIMA related kinase 11)	79858
ALG13 (ALG13, UDP-N-acetylglucosaminyltransferase subunit)	79868
KIAA0319L (KIAA0319 like)	79932
JADE1 (jade family PHD finger 1)	79960
DENND2D (DENN domain containing 2D)	79961
C14orf159 (chromosome 14 open reading frame 159)	80017
FBXL18 (F-box and leucine-rich repeat protein 18)	80028
CENPT (centromere protein T)	80152
IFT74 (intraflagellar transport 74)	80173
CHD9 (chromodomain helicase DNA binding protein 9)	80205
TM2D3 (TM2 domain containing 3)	80213
CEP63 (centrosomal protein 63)	80254
EDEM3 (ER degradation enhancing alpha-mannosidase like protein 3)	80267
WDR82 (WD repeat domain 82)	80335
TNKS2 (tankyrase 2)	80351
CD276 (CD276 molecule)	80381
CEP44 (centrosomal protein 44)	80817
EGFL8 (EGF like domain multiple 8)	80864
NPL (N-acetylneuraminate pyruvate lyase (dihydrodipicolinate synthase))	80896
ITFG1 (integrin alpha FG-GAP repeat containing 1)	81533
CSRNP2 (cysteine and serine rich nuclear protein 2)	81566
CAB39L (calcium binding protein 39 like)	81617
ITM2C (integral membrane protein 2C)	81618
ZNF93 (zinc finger protein 93)	81931
AMMECR1L (AMMECR1 like)	83607
CD99L2 (CD99 molecule like 2)	83692
TRPT1 (tRNA phosphotransferase 1)	83707
ARID5B (AT-rich interaction domain 5B)	84159
ANTXR1 (anthrax toxin receptor 1)	84168
SETD3 (SET domain containing 3)	84193
NBPF3 (neuroblastoma breakpoint family member 3)	84224
ZDHHC16 (zinc finger DHHC-type containing 16)	84287
C16orf13 (chromosome 16 open reading frame 13)	84326
LZIC (leucine zipper and CTNNBIP1 domain containing)	84328
PCGF5 (polycomb group ring finger 5)	84333
LZTS2 (leucine zipper, putative tumor suppressor 2)	84445
ABLIM2 (actin binding LIM protein family member 2)	84448
ZNF512 (zinc finger protein 512)	84450
COL25A1 (collagen type XXV alpha 1)	84570
MUM1 (melanoma associated antigen (mutated) 1)	84939
DISP1 (dispatched RND transporter family member 1)	84976
ARHGAP19 (Rho GTPase activating protein 19)	84986
PHYKPL (5-phosphohydroxy-L-lysine phospho-lyase)	85007
DIXDC1 (DIX domain containing 1)	85458
ANKRD13A (ankyrin repeat domain 13A)	88455
ZNF160 (zinc finger protein 160)	90338
TICRR (TOPBP1 interacting checkpoint and replication regulator)	90381
IFT20 (intraflagellar transport 20)	90410
MCFD2 (multiple coagulation factor deficiency 2)	90411
YIF1B (Yip1 interacting factor homolog B, membrane trafficking protein)	90522
HN1L (hematological and neurological expressed 1-like)	90861
SLC39A13 (solute carrier family 39 member 13)	91252
NXPE3 (neurexophilin and PC-esterase domain family member 3)	91775
ZC3HAV1L (zinc finger CCCH-type containing, antiviral 1 like)	92092
SPECC1 (sperm antigen with calponin homology and coiled-coil domains 1)	92521
FAM114A1 (family with sequence similarity 114 member A1)	92689
SYTL3 (synaptotagmin like 3)	94120
FAM71E1 (family with sequence similarity 71 member E1)	112703
PIK3IP1 (phosphoinositide-3-kinase interacting protein 1)	113791
PALM2 (paralemmin 2)	114299
MAL2 (mal, T-cell differentiation protein 2 (gene/pseudogene))	114569
PKD1L2 (polycystin 1 like 2 (gene/pseudogene))	114780
SLC25A25 (solute carrier family 25 member 25)	114789
MYSM1 (Myb like, SWIRM and MPN domains 1)	114803
DIS3L (DIS3 like exosome 3'-5' exoribonuclease)	115752
ACAP3 (ArfGAP with coiled-coil, ankyrin repeat and PH domains 3)	116983
RFFL (ring finger and FYVE-like domain containing E3 ubiquitin protein ligase)	117584
AGAP11 (ArfGAP with GTPase domain, ankyrin repeat and PH domain 11)	119385
ANAPC16 (anaphase promoting complex subunit 16)	119504
C14orf79 (chromosome 14 open reading frame 79)	122616
SGK494 (uncharacterized serine/threonine-protein kinase SgK494)	124923
UHMK1 (U2AF homology motif (UHM) kinase 1)	127933
IQGAP3 (IQ motif containing GTPase activating protein 3)	128239
ARHGEF19 (Rho guanine nucleotide exchange factor 19)	128272
ANKRD54 (ankyrin repeat domain 54)	129138
TYW5 (tRNA-yW synthesizing protein 5)	129450
TPRA1 (transmembrane protein adipocyte associated 1)	131601
COL6A6 (collagen type VI alpha 6)	131873
NCOA7 (nuclear receptor coactivator 7)	135112
CARNMT1 (carnosine N-methyltransferase 1)	138199
MROH8 (maestro heat like repeat family member 8)	140699
VTI1A (vesicle transport through interaction with t-SNAREs 1A)	143187
CACUL1 (CDK2 associated cullin domain 1)	143384
LAYN (layilin)	143903
HNRNPA1L2 (heterogeneous nuclear ribonucleoprotein A1-like 2)	144983
MIPOL1 (mirror-image polydactyly 1)	145282
GCOM1 (GRINL1A complex locus 1)	145781
B3GALNT2 (beta-1,3-N-acetylgalactosaminyltransferase 2)	148789
CKAP2L (cytoskeleton associated protein 2 like)	150468
SEPT10 (septin 10)	151011
RNF38 (ring finger protein 38)	152006
CREBRF (CREB3 regulatory factor)	153222
CCDC112 (coiled-coil domain containing 112)	153733
PRELID2 (PRELI domain containing 2)	153768
RBM33 (RNA binding motif protein 33)	155435
ANKRD46 (ankyrin repeat domain 46)	157567
TMTC3 (transmembrane and tetratricopeptide repeat containing 3)	160418
DGKH (diacylglycerol kinase eta)	160851
FAM134C (family with sequence similarity 134 member C)	162427
DENND2C (DENN domain containing 2C)	163259
ZNF596 (zinc finger protein 596)	169270
SSBP4 (single stranded DNA binding protein 4)	170463
COMMD6 (COMM domain containing 6)	170622
ASXL1 (additional sex combs like 1, transcriptional regulator)	171023
PGAM5 (PGAM family member 5, mitochondrial serine/threonine protein phosphatase)	192111
ZNF778 (zinc finger protein 778)	197320
PLD5 (phospholipase D family member 5)	200150
PLD6 (phospholipase D family member 6)	201164
ARHGAP27 (Rho GTPase activating protein 27)	201176
PRIMPOL (primase and DNA directed polymerase)	201973
TRIM39-RPP21 (TRIM39-RPP21 readthrough)	202658
SUSD3 (sushi domain containing 3)	203328
LVRN (laeverin)	206338
UNC5B (unc-5 netrin receptor B)	219699
TBCEL (tubulin folding cofactor E-like)	219899
HNRNPA3 (heterogeneous nuclear ribonucleoprotein A3)	220988
SPATA13 (spermatogenesis associated 13)	221178
OARD1 (O-acyl-ADP-ribose deacylase 1)	221443
C6orf89 (chromosome 6 open reading frame 89)	221477
RICTOR (RPTOR independent companion of MTOR complex 2)	253260
ZDHHC20 (zinc finger DHHC-type containing 20)	253832
NIFK-AS1 (NIFK antisense RNA 1)	254128
SERINC5 (serine incorporator 5)	256987
HSPA12A (heat shock protein family A (Hsp70) member 12A)	259217
ASPM (abnormal spindle microtubule assembly)	259266
ANKRD52 (ankyrin repeat domain 52)	283373
TMED8 (transmembrane p24 trafficking protein family member 8)	283578
HEXDC (hexosaminidase D)	284004
ZNF763 (zinc finger protein 763)	284390
WDR62 (WD repeat domain 62)	284403
C5orf51 (chromosome 5 open reading frame 51)	285636
SCAI (suppressor of cancer cell invasion)	286205
ANKRD13D (ankyrin repeat domain 13 family member D)	338692
KY (kyphoscoliosis peptidase)	339855
ABCB5 (ATP binding cassette subfamily B member 5)	340273
LOC374443 (C-type lectin domain family 2 member D pseudogene)	374443
ERCC6L2 (ERCC excision repair 6 like 2)	375748
APITD1 (apoptosis-inducing, TAF9-like domain 1)	378708
PLEKHM3 (pleckstrin homology domain containing M3)	389072
MUSTN1 (musculoskeletal, embryonic nuclear protein 1)	389125
GTF2IRD2B (GTF2I repeat domain containing 2B)	389524
ZNF833P (zinc finger protein 833, pseudogene)	401898
SRRD (SRR1 domain containing)	402055
TNFSF12-TNFSF13 (TNFSF12-TNFSF13 readthrough)	407977
SMG1P2 (SMG1P2, nonsense mediated mRNA decay associated PI3K related kinase pseudogene 2)	440354
LINC00982 (long intergenic non-protein coding RNA 982)	440556
MINOS1 (mitochondrial inner membrane organizing system 1)	440574
GLRA4 (glycine receptor alpha 4)	441509
CDNF (cerebral dopamine neurotrophic factor)	441549
PEF1 (penta-EF-hand domain containing 1)	553115
SMG1P5 (SMG1P5, nonsense mediated mRNA decay associated PI3K related kinase pseudogene 5)	595101
LOC654342 (lymphocyte-specific protein 1 pseudogene)	654342
MROH1 (maestro heat like repeat family member 1)	727957
PDZK1P1 (PDZ domain containing 1 pseudogene 1)	728939
LOC100131347 (RAD52 motif containing 1 pseudogene)	100131347
NBPF10 (neuroblastoma breakpoint family member 10)	100132406
PAXIP1-AS2 (PAXIP1 antisense RNA 2)	100132707
IQCJ-SCHIP1 (IQCJ-SCHIP1 readthrough)	100505385
RPS17L (ribosomal protein S17-like)	100505503
OCLN (occludin)	100506658
MICA (MHC class I polypeptide-related sequence A)	100507436
ARPC4-TTLL3 (ARPC4-TTLL3 readthrough)	100526693
APITD1-CORT (APITD1-CORT readthrough)	100526739
EEF1E1-BLOC1S5 (EEF1E1-BLOC1S5 readthrough (NMD candidate))	100526837
ARMCX5-GPRASP2 (ARMCX5-GPRASP2 readthrough)	100528062
RNASEK-C17orf49 (RNASEK-C17orf49 readthrough)	100529209
HSPE1-MOB4 (HSPE1-MOB4 readthrough)	100529241
COMMD3-BMI1 (COMMD3-BMI1 readthrough)	100532731
ARHGAP19-SLIT1 (ARHGAP19-SLIT1 readthrough (NMD candidate))	100533184
MYZAP (myocardial zonula adherens protein)	100820829

## Sheet: TN_exon_down
Entrez genes of exons flagged -1 in all tum subtypes
Human Symbol	Entrez ID
ACAT1 (acetyl-CoA acetyltransferase 1)	38		1: GO: Molecular Function
ADD3 (adducin 3)	120		Rank	ID	Name	pValue	FDR B&H	Genes from Input	Genes in Annotation
GRK3 (G protein-coupled receptor kinase 3)	157		1	GO:0044822	poly(A) RNA binding	6.883e-16	1.185e-12	117	1182
ADSS (adenylosuccinate synthase)	159		2	GO:0003723	RNA binding	3.474e-15	2.989e-12	144	1632
AK2 (adenylate kinase 2)	204		3	GO:0003729	mRNA binding	1.036e-08	5.946e-06	28	179
AKT2 (AKT serine/threonine kinase 2)	208		4	GO:0008092	cytoskeletal protein binding	1.48e-07	6.368e-05	75	886
ALB (albumin)	213		5	GO:0019899	enzyme binding	1.933e-07	6.654e-05	135	1929
ALDH3A2 (aldehyde dehydrogenase 3 family member A2)	224		6	GO:0019900	kinase binding	1.204e-06	0.0003452	60	691
ANXA4 (annexin A4)	307		7	GO:0019901	protein kinase binding	1.766e-06	0.0004341	55	620
NUDT2 (nudix hydrolase 2)	318		8	GO:0044877	macromolecular complex binding	8.711e-06	0.001874	111	1626
APOC1 (apolipoprotein C1)	341		9	GO:0003779	actin binding	1.317e-05	0.002518	39	412
FAS (Fas cell surface death receptor)	355		10	GO:0032403	protein complex binding	2.505e-05	0.004312	78	1071
AQP1 (aquaporin 1 (Colton blood group))	358		11	GO:0035639	purine ribonucleoside triphosphate binding	6.264e-05	0.009801	117	1815
RERE (arginine-glutamic acid dipeptide repeats)	473		12	GO:0032550	purine ribonucleoside binding	8.453e-05	0.01038	117	1828
ATP2B4 (ATPase plasma membrane Ca2+ transporting 4)	493		13	GO:0005524	ATP binding	8.723e-05	0.01038	98	1475
ALDH7A1 (aldehyde dehydrogenase 7 family member A1)	501		14	GO:0001883	purine nucleoside binding	9.05e-05	0.01038	117	1831
ATP5F1 (ATP synthase, H+ transporting, mitochondrial Fo complex subunit B1)	515		15	GO:0032549	ribonucleoside binding	9.05e-05	0.01038	117	1831
ATP5G2 (ATP synthase, H+ transporting, mitochondrial Fo complex subunit C2 (subunit 9))	517		16	GO:0043423	3-phosphoinositide-dependent protein kinase binding	9.853e-05	0.0106	3	3
ATP6V1C1 (ATPase H+ transporting V1 subunit C1)	528		17	GO:0001882	nucleoside binding	0.000106	0.01073	117	1838
BAK1 (BCL2 antagonist/killer 1)	578		18	GO:0032553	ribonucleotide binding	0.0001162	0.01111	119	1880
BAX (BCL2 associated X protein)	581		19	GO:0032555	purine ribonucleotide binding	0.000124	0.01123	118	1864
BCKDHA (branched chain keto acid dehydrogenase E1, alpha polypeptide)	593		20	GO:0032559	adenyl ribonucleotide binding	0.0001594	0.01371	99	1518
BID (BH3 interacting domain death agonist)	637		21	GO:0017076	purine nucleotide binding	0.0001719	0.01409	118	1879
PRDM1 (PR domain 1)	639		22	GO:0030554	adenyl nucleotide binding	0.0002118	0.01657	99	1530
DST (dystonin)	667		23	GO:0005085	guanyl-nucleotide exchange factor activity	0.0003684	0.02756	28	306
BPHL (biphenyl hydrolase-like (serine hydrolase))	670		24	GO:0005088	Ras guanyl-nucleotide exchange factor activity	0.000393	0.02818	23	232
MPPED2 (metallophosphoesterase domain containing 2)	744		25	GO:0042802	identical protein binding	0.000472	0.03241	88	1359
TMEM50B (transmembrane protein 50B)	757
CACNB3 (calcium voltage-gated channel auxiliary subunit beta 3)	784		2: GO: Biological Process
CALD1 (caldesmon 1)	800		Rank	ID	Name	pValue	FDR B&H	Genes from Input	Genes in Annotation
CALU (calumenin)	813		1	GO:0006397	mRNA processing	9.349e-15	2.614e-11	64	479
CAST (calpastatin)	831		2	GO:0000398	mRNA splicing, via spliceosome	1.198e-14	2.614e-11	49	305
CASP7 (caspase 7)	840		3	GO:0000377	RNA splicing, via transesterification reactions with bulged adenosine as nucleophile	1.198e-14	2.614e-11	49	305
CASP8 (caspase 8)	841		4	GO:0000375	RNA splicing, via transesterification reactions	2.016e-14	2.876e-11	49	309
RUNX1 (runt related transcription factor 1)	861		5	GO:0008380	RNA splicing	2.197e-14	2.876e-11	57	402
RUNX1T1 (RUNX1 translocation partner 1)	862		6	GO:0016071	mRNA metabolic process	9.478e-13	1.034e-09	74	664
SERPINH1 (serpin family H member 1)	871		7	GO:0006396	RNA processing	1.337e-12	1.25e-09	91	913
CCNA2 (cyclin A2)	890		8	GO:0007049	cell cycle	4.748e-12	3.885e-09	143	1766
CCND3 (cyclin D3)	896		9	GO:0043484	regulation of RNA splicing	1.571e-11	1.142e-08	25	109
CD36 (CD36 molecule)	948		10	GO:0022402	cell cycle process	2.038e-11	1.334e-08	118	1385
CD47 (CD47 molecule)	961		11	GO:0048024	regulation of mRNA splicing, via spliceosome	3.066e-11	1.824e-08	20	71
CD72 (CD72 molecule)	971		12	GO:1903311	regulation of mRNA metabolic process	8.653e-10	4.72e-07	25	130
CDC25B (cell division cycle 25B)	994		13	GO:0000278	mitotic cell cycle	2.065e-09	1.04e-06	89	1016
CDC42 (cell division cycle 42)	998		14	GO:1903047	mitotic cell cycle process	3.359e-09	1.57e-06	83	931
RCC1 (regulator of chromosome condensation 1)	1104		15	GO:0050684	regulation of mRNA processing	4.917e-09	2.145e-06	22	111
CHEK1 (checkpoint kinase 1)	1111		16	GO:0051726	regulation of cell cycle	6.459e-09	2.642e-06	87	1008
ERCC8 (ERCC excision repair 8, CSA ubiquitin ligase complex subunit)	1161		17	GO:0006369	termination of RNA polymerase II transcription	1.172e-08	4.512e-06	16	62
CLN3 (ceroid-lipofuscinosis, neuronal 3)	1201		18	GO:0007010	cytoskeleton organization	2.016e-08	7.329e-06	95	1164
CLPTM1 (CLPTM1, transmembrane protein)	1209		19	GO:0043085	positive regulation of catalytic activity	3.73e-08	1.285e-05	119	1588
CCR6 (C-C motif chemokine receptor 6)	1235		20	GO:0015931	nucleobase-containing compound transport	4.908e-08	1.518e-05	30	215
COL11A1 (collagen type XI alpha 1 chain)	1301		21	GO:0065003	macromolecular complex assembly	4.928e-08	1.518e-05	132	1825
ATF2 (activating transcription factor 2)	1386		22	GO:0010564	regulation of cell cycle process	5.103e-08	1.518e-05	58	598
ATF6B (activating transcription factor 6 beta)	1388		23	GO:0044770	cell cycle phase transition	1.345e-07	3.692e-05	54	555
CREM (cAMP responsive element modulator)	1390		24	GO:0044093	positive regulation of molecular function	1.354e-07	3.692e-05	134	1893
CRIP2 (cysteine rich protein 2)	1397		25	GO:0044772	mitotic cell cycle phase transition	1.669e-07	4.37e-05	52	529
CRYBB2P1 (crystallin beta B2 pseudogene 1)	1416
CSNK1A1 (casein kinase 1 alpha 1)	1452		3: GO: Cellular Component
CSNK1E (casein kinase 1 epsilon)	1454		Rank	ID	Name	pValue	FDR B&H	Genes from Input	Genes in Annotation
CSNK1G3 (casein kinase 1 gamma 3)	1456		1	GO:0016607	nuclear speck	4.277e-10	3.545e-07	32	201
CSRP1 (cysteine and glycine rich protein 1)	1465		2	GO:0005938	cell cortex	3.437e-09	9.969e-07	36	266
CTBP2 (C-terminal binding protein 2)	1488		3	GO:0005681	spliceosomal complex	3.608e-09	9.969e-07	28	173
CTNND1 (catenin delta 1)	1500		4	GO:0030055	cell-substrate junction	6.392e-09	1.202e-06	46	403
CTSH (cathepsin H)	1512		5	GO:0015630	microtubule cytoskeleton	7.25e-09	1.202e-06	93	1125
CYP2E1 (cytochrome P450 family 2 subfamily E member 1)	1571		6	GO:0044430	cytoskeletal part	1.656e-08	2.129e-06	115	1520
CYP27A1 (cytochrome P450 family 27 subfamily A member 1)	1593		7	GO:0031252	cell leading edge	1.798e-08	2.129e-06	44	389
DBI (diazepam binding inhibitor, acyl-CoA binding protein)	1622		8	GO:0044451	nucleoplasm part	2.407e-08	2.247e-06	67	732
DBN1 (drebrin 1)	1627		9	GO:0005925	focal adhesion	2.439e-08	2.247e-06	44	393
DDX5 (DEAD-box helicase 5)	1655		10	GO:0005924	cell-substrate adherens junction	3.546e-08	2.847e-06	44	398
DECR1 (2,4-dienoyl-CoA reductase 1, mitochondrial)	1666		11	GO:0005912	adherens junction	3.777e-08	2.847e-06	50	484
DMD (dystrophin)	1756		12	GO:0070161	anchoring junction	5.045e-08	3.486e-06	51	503
DNMT3A (DNA (cytosine-5-)-methyltransferase 3 alpha)	1788		13	GO:0030529	intracellular ribonucleoprotein complex	1.053e-07	6.236e-06	66	745
DTNA (dystrobrevin alpha)	1837		14	GO:1990904	ribonucleoprotein complex	1.053e-07	6.236e-06	66	745
DUSP8 (dual specificity phosphatase 8)	1850		15	GO:0016604	nuclear body	1.745e-07	9.361e-06	40	364
DUT (deoxyuridine triphosphatase)	1854		16	GO:0005739	mitochondrion	1.807e-07	9.361e-06	125	1769
CELSR3 (cadherin EGF LAG seven-pass G-type receptor 3)	1951		17	GO:0099568	cytoplasmic region	2.082e-07	1.015e-05	37	325
EIF4G2 (eukaryotic translation initiation factor 4 gamma 2)	1982		18	GO:0005815	microtubule organizing center	4.118e-07	1.896e-05	58	646
EIF5A (eukaryotic translation initiation factor 5A)	1984		19	GO:0005684	U2-type spliceosomal complex	5.939e-07	2.591e-05	10	31
EPB41L2 (erythrocyte membrane protein band 4.1 like 2)	2037		20	GO:0071010	prespliceosome	1.933e-06	8.014e-05	8	21
DMTN (dematin actin binding protein)	2039		21	GO:0015629	actin cytoskeleton	2.141e-06	8.452e-05	45	476
ERBB2 (erb-b2 receptor tyrosine kinase 2)	2064		22	GO:0030532	small nuclear ribonucleoprotein complex	2.448e-06	9.224e-05	13	61
ETFDH (electron transfer flavoprotein dehydrogenase)	2110		23	GO:0071004	U2-type prespliceosome	2.88e-06	0.0001038	7	16
EWSR1 (EWS RNA binding protein 1)	2130		24	GO:0097525	spliceosomal snRNP complex	3.741e-06	0.0001266	12	54
EXT2 (exostosin glycosyltransferase 2)	2132		25	GO:0032432	actin filament bundle	3.817e-06	0.0001266	14	73
EZH2 (enhancer of zeste 2 polycomb repressive complex 2 subunit)	2146
FANCA (Fanconi anemia complementation group A)	2175		12: Gene Family
PTK2B (protein tyrosine kinase 2 beta)	2185		Rank	ID	Name	pValue	FDR B&H	Genes from Input	Genes in Annotation
BPTF (bromodomain PHD finger transcription factor)	2186		1	CD	CD molecules	0.0001603	0.008129	15	276
FGFR1 (fibroblast growth factor receptor 1)	2260		2	IPO	Importins	0.0002803	0.008129	4	18
FGFR3 (fibroblast growth factor receptor 3)	2261		3	ACOT	Acyl-CoA thioesterases	0.0006762	0.01307	3	10
FLNA (filamin A)	2316
FLNB (filamin B)	2317
FPGS (folylpolyglutamate synthase)	2356
GABPB1 (GA binding protein transcription factor beta subunit 1)	2553
GALNS (galactosamine (N-acetyl)-6-sulfatase)	2588
GGT1 (gamma-glutamyltransferase 1)	2678
GLUD1 (glutamate dehydrogenase 1)	2746
GNB2 (G protein subunit beta 2)	2783
GOLGA2 (golgin A2)	2801
GPM6B (glycoprotein M6B)	2824
PDIA3 (protein disulfide isomerase family A member 3)	2923
GSTM3 (glutathione S-transferase mu 3 (brain))	2947
GTF3A (general transcription factor IIIA)	2971
GUK1 (guanylate kinase 1)	2987
HADHB (hydroxyacyl-CoA dehydrogenase/3-ketoacyl-CoA thiolase/enoyl-CoA hydratase (trifunctional protein), beta subunit)	3032
HADH (hydroxyacyl-CoA dehydrogenase)	3033
HARS (histidyl-tRNA synthetase)	3035
HCLS1 (hematopoietic cell-specific Lyn substrate 1)	3059
UBE2K (ubiquitin conjugating enzyme E2 K)	3093
HLA-DPB1 (major histocompatibility complex, class II, DP beta 1)	3115
HLA-DQB1 (major histocompatibility complex, class II, DQ beta 1)	3119
HLA-F (major histocompatibility complex, class I, F)	3134
HMGB1 (high mobility group box 1)	3146
HMGN1 (high mobility group nucleosome binding domain 1)	3150
SLC29A2 (solute carrier family 29 member 2)	3177
HNRNPL (heterogeneous nuclear ribonucleoprotein L)	3191
AGFG1 (ArfGAP with FG repeats 1)	3267
PRMT2 (protein arginine methyltransferase 2)	3275
PRMT1 (protein arginine methyltransferase 1)	3276
HSPA8 (heat shock protein family A (Hsp70) member 8)	3312
IDE (insulin degrading enzyme)	3416
IDH1 (isocitrate dehydrogenase (NADP(+)) 1, cytosolic)	3417
IFI16 (interferon gamma inducible protein 16)	3428
SP110 (SP110 nuclear body protein)	3431
IL15RA (interleukin 15 receptor subunit alpha)	3601
IMPDH1 (IMP (inosine 5'-monophosphate) dehydrogenase 1)	3614
INPP5B (inositol polyphosphate-5-phosphatase B)	3633
INSR (insulin receptor)	3643
ITGB1 (integrin subunit beta 1)	3688
ITGB4 (integrin subunit beta 4)	3691
KIFC3 (kinesin family member C3)	3801
KPNA1 (karyopherin subunit alpha 1)	3836
KPNA5 (karyopherin subunit alpha 5)	3841
KRAS (KRAS proto-oncogene, GTPase)	3845
KRT16 (keratin 16)	3868
STMN1 (stathmin 1)	3925
LIFR (leukemia inhibitory factor receptor alpha)	3977
ABLIM1 (actin binding LIM protein 1)	3983
LIMS1 (LIM zinc finger domain containing 1)	3987
LMO7 (LIM domain 7)	4008
LSS (lanosterol synthase (2,3-oxidosqualene-lanosterol cyclase))	4047
SMAD4 (SMAD family member 4)	4089
MAN2A2 (mannosidase alpha class 2A member 2)	4122
MAOB (monoamine oxidase B)	4129
MARK3 (microtubule affinity regulating kinase 3)	4140
MARS (methionyl-tRNA synthetase)	4141
MBNL1 (muscleblind like splicing regulator 1)	4154
MCM7 (minichromosome maintenance complex component 7)	4176
MDH1 (malate dehydrogenase 1)	4190
MEA1 (male-enhanced antigen 1)	4201
MEIS2 (Meis homeobox 2)	4212
MFGE8 (milk fat globule-EGF factor 8 protein)	4240
MGST2 (microsomal glutathione S-transferase 2)	4258
ATXN3 (ataxin 3)	4287
MKLN1 (muskelin 1)	4289
MAP3K11 (mitogen-activated protein kinase kinase kinase 11)	4296
MME (membrane metallo-endopeptidase)	4311
MMP13 (matrix metallopeptidase 13)	4322
MSH2 (mutS homolog 2)	4436
MTIF2 (mitochondrial translational initiation factor 2)	4528
MVK (mevalonate kinase)	4598
MX1 (MX dynamin like GTPase 1)	4599
MYH11 (myosin, heavy chain 11, smooth muscle)	4629
MYL6 (myosin light chain 6)	4637
MYO1C (myosin IC)	4641
PPP1R12B (protein phosphatase 1 regulatory subunit 12B)	4660
NAB1 (NGFI-A binding protein 1)	4664
NASP (nuclear autoantigenic sperm protein)	4678
NCAM1 (neural cell adhesion molecule 1)	4684
NDUFA10 (NADH:ubiquinone oxidoreductase subunit A10)	4705
NDUFB2 (NADH:ubiquinone oxidoreductase subunit B2)	4708
NDUFC1 (NADH:ubiquinone oxidoreductase subunit C1)	4717
SEPT2 (septin 2)	4735
NFATC3 (nuclear factor of activated T-cells 3)	4775
NFYA (nuclear transcription factor Y subunit alpha)	4800
NFYB (nuclear transcription factor Y subunit beta)	4801
NFYC (nuclear transcription factor Y subunit gamma)	4802
NNMT (nicotinamide N-methyltransferase)	4837
NOP2 (NOP2 nucleolar protein)	4839
NRDC (nardilysin convertase)	4898
NTRK2 (neurotrophic receptor tyrosine kinase 2)	4915
OAS1 (2'-5'-oligoadenylate synthetase 1)	4938
OAZ1 (ornithine decarboxylase antizyme 1)	4946
OGG1 (8-oxoguanine DNA glycosylase)	4968
ORC4 (origin recognition complex subunit 4)	5000
CLDN11 (claudin 11)	5010
PCCB (propionyl-CoA carboxylase beta subunit)	5096
PCNA (proliferating cell nuclear antigen)	5111
PDE4B (phosphodiesterase 4B)	5142
PDE8A (phosphodiesterase 8A)	5151
PFKFB3 (6-phosphofructo-2-kinase/fructose-2,6-biphosphatase 3)	5209
PGM3 (phosphoglucomutase 3)	5238
SERPINA1 (serpin family A member 1)	5265
SERPINB6 (serpin family B member 6)	5269
PIN4 (peptidylprolyl cis/trans isomerase, NIMA-interacting 4)	5303
PITPNA (phosphatidylinositol transfer protein alpha)	5306
PKM (pyruvate kinase, muscle)	5315
PLD1 (phospholipase D1)	5337
PLS3 (plastin 3)	5358
PLXNB3 (plexin B3)	5365
POR (cytochrome p450 oxidoreductase)	5447
PPP1CA (protein phosphatase 1 catalytic subunit alpha)	5499
PPP2R1A (protein phosphatase 2 scaffold subunit Aalpha)	5518
PPP2R1B (protein phosphatase 2 scaffold subunit Abeta)	5519
PRKAA1 (protein kinase AMP-activated catalytic subunit alpha 1)	5562
PRKACA (protein kinase cAMP-activated catalytic subunit alpha)	5566
PRKCZ (protein kinase C zeta)	5590
MAP2K3 (mitogen-activated protein kinase kinase 3)	5606
MAP2K7 (mitogen-activated protein kinase kinase 7)	5609
PSMB2 (proteasome subunit beta 2)	5690
PSMC6 (proteasome 26S subunit, ATPase 6)	5706
PSMD3 (proteasome 26S subunit, non-ATPase 3)	5709
PSPH (phosphoserine phosphatase)	5723
PTK2 (protein tyrosine kinase 2)	5747
PTK7 (protein tyrosine kinase 7 (inactive))	5754
PTMA (prothymosin, alpha)	5757
PTMS (parathymosin)	5763
PTPN2 (protein tyrosine phosphatase, non-receptor type 2)	5771
PTPRF (protein tyrosine phosphatase, receptor type F)	5792
PTPRK (protein tyrosine phosphatase, receptor type K)	5796
PTS (6-pyruvoyltetrahydropterin synthase)	5805
RAD1 (RAD1 checkpoint DNA exonuclease)	5810
PXN (paxillin)	5829
RGL2 (ral guanine nucleotide dissociation stimulator like 2)	5863
RAD51 (RAD51 recombinase)	5888
RASA1 (RAS p21 protein activator 1)	5921
RBM4 (RNA binding motif protein 4)	5936
RBMS2 (RNA binding motif single stranded interacting protein 2)	5939
RCN2 (reticulocalbin 2)	5955
RGS10 (regulator of G-protein signaling 10)	6001
RPE (ribulose-5-phosphate-3-epimerase)	6120
RPL30 (ribosomal protein L30)	6156
RPN1 (ribophorin I)	6184
RPS3 (ribosomal protein S3)	6188
RPS24 (ribosomal protein S24)	6229
RTKN (rhotekin)	6242
CLIP1 (CAP-Gly domain containing linker protein 1)	6249
RSU1 (Ras suppressor protein 1)	6251
MAPK12 (mitogen-activated protein kinase 12)	6300
SCNN1A (sodium channel epithelial 1 alpha subunit)	6337
SRSF3 (serine/arginine-rich splicing factor 3)	6428
SRSF4 (serine/arginine-rich splicing factor 4)	6429
SRSF5 (serine/arginine-rich splicing factor 5)	6430
SRSF7 (serine/arginine-rich splicing factor 7)	6432
TRA2B (transformer 2 beta homolog (Drosophila))	6434
SGK1 (serum/glucocorticoid regulated kinase 1)	6446
SH3BP2 (SH3 domain binding protein 2)	6452
ST3GAL4 (ST3 beta-galactoside alpha-2,3-sialyltransferase 4)	6484
SLC1A2 (solute carrier family 1 member 2)	6506
SLC1A4 (solute carrier family 1 member 4)	6509
SNAPC3 (small nuclear RNA activating complex polypeptide 3)	6619
SNRNP70 (small nuclear ribonucleoprotein U1 subunit 70)	6625
SNRPB (small nuclear ribonucleoprotein polypeptides B and B1)	6628
SNRPD3 (small nuclear ribonucleoprotein D3 polypeptide)	6634
SNRPN (small nuclear ribonucleoprotein polypeptide N)	6638
SNX1 (sorting nexin 1)	6642
SPP1 (secreted phosphoprotein 1)	6696
SPTAN1 (spectrin alpha, non-erythrocytic 1)	6709
SPTBN1 (spectrin beta, non-erythrocytic 1)	6711
SRI (sorcin)	6717
SRP14 (signal recognition particle 14kDa)	6727
SRP19 (signal recognition particle 19kDa)	6728
SRPK2 (SRSF protein kinase 2)	6733
SSR3 (signal sequence receptor subunit 3)	6747
STK3 (serine/threonine kinase 3)	6788
STX3 (syntaxin 3)	6809
SURF4 (surfeit 4)	6836
SVIL (supervillin)	6840
TACC1 (transforming acidic coiled-coil containing protein 1)	6867
ADAM17 (ADAM metallopeptidase domain 17)	6868
TBCD (tubulin folding cofactor D)	6904
TBCE (tubulin folding cofactor E)	6905
TCF7L2 (transcription factor 7 like 2)	6934
TCP1 (t-complex 1)	6950
TFDP2 (transcription factor Dp-2)	7029
THRB (thyroid hormone receptor beta)	7068
TNS1 (tensin 1)	7145
TPM2 (tropomyosin 2 (beta))	7169
TPM3 (tropomyosin 3)	7170
TPM4 (tropomyosin 4)	7171
TRAF1 (TNF receptor associated factor 1)	7185
DNAJC7 (DnaJ heat shock protein family (Hsp40) member C7)	7266
HIRA (histone cell cycle regulator)	7290
TXNRD1 (thioredoxin reductase 1)	7296
U2AF1 (U2 small nuclear RNA auxiliary factor 1)	7307
SLC35A2 (solute carrier family 35 member A2)	7355
UQCRH (ubiquinol-cytochrome c reductase hinge protein)	7388
VCL (vinculin)	7414
VDAC2 (voltage dependent anion channel 2)	7417
VLDLR (very low density lipoprotein receptor)	7436
VRK2 (vaccinia related kinase 2)	7444
WEE1 (WEE1 G2 checkpoint kinase)	7465
YWHAE (tyrosine 3-monooxygenase/tryptophan 5-monooxygenase activation protein epsilon)	7531
ZNF207 (zinc finger protein 207)	7756
ZP3 (zona pellucida glycoprotein 3 (sperm receptor))	7784
ZYX (zyxin)	7791
CSDE1 (cold shock domain containing E1)	7812
USP7 (ubiquitin specific peptidase 7 (herpes virus-associated))	7874
REEP5 (receptor accessory protein 5)	7905
DDX39B (DEAD-box helicase 39B)	7919
ABHD16A (abhydrolase domain containing 16A)	7920
TUSC3 (tumor suppressor candidate 3)	7991
MLLT10 (myeloid/lymphoid or mixed-lineage leukemia; translocated to, 10)	8028
MLF2 (myeloid leukemia factor 2)	8079
FXR1 (FMR1 autosomal homolog 1)	8087
NPRL3 (NPR3 like, GATOR1 complex subunit)	8131
PNPLA4 (patatin like phospholipase domain containing 4)	8228
CDC7 (cell division cycle 7)	8317
PIP5K1A (phosphatidylinositol-4-phosphate 5-kinase type 1 alpha)	8394
BCAR3 (breast cancer anti-estrogen resistance 3)	8412
RAD54L (RAD54-like (S. cerevisiae))	8438
GNPAT (glyceronephosphate O-acyltransferase)	8443
DHX16 (DEAH-box helicase 16)	8449
OFD1 (OFD1, centriole and centriolar satellite protein)	8481
PPFIBP2 (PPFIA binding protein 2)	8495
RANBP3 (RAN binding protein 3)	8498
DGKZ (diacylglycerol kinase zeta)	8525
PRPF18 (pre-mRNA processing factor 18)	8559
THOC5 (THO complex 5)	8563
PDXK (pyridoxal (pyridoxine, vitamin B6) kinase)	8566
MADD (MAP kinase activating death domain)	8567
PRKRA (protein activator of interferon induced protein kinase EIF2AK2)	8575
RUVBL1 (RuvB like AAA ATPase 1)	8607
RFXANK (regulatory factor X associated ankyrin containing protein)	8625
VAMP4 (vesicle associated membrane protein 4)	8674
MYOM1 (myomesin 1)	8736
RIPK1 (receptor interacting serine/threonine kinase 1)	8737
CDS2 (CDP-diacylglycerol synthase 2)	8760
NAPA (NSF attachment protein alpha)	8775
SGPL1 (sphingosine-1-phosphate lyase 1)	8879
FUBP1 (far upstream element binding protein 1)	8880
NAE1 (NEDD8 activating enzyme E1 subunit 1)	8883
MTMR3 (myotubularin related protein 3)	8897
MTMR2 (myotubularin related protein 2)	8898
SKAP2 (src kinase associated phosphoprotein 2)	8935
TAF1C (TATA-box binding protein associated factor, RNA polymerase I subunit C)	9013
HIP1R (huntingtin interacting protein 1 related)	9026
SPAG9 (sperm associated antigen 9)	9043
SLC7A7 (solute carrier family 7 member 7)	9056
SLC7A6 (solute carrier family 7 member 6)	9057
PKMYT1 (protein kinase, membrane associated tyrosine/threonine 1)	9088
PIGQ (phosphatidylinositol glycan anchor biosynthesis class Q)	9091
USP2 (ubiquitin specific peptidase 2)	9099
CNOT9 (CCR4-NOT transcription complex subunit 9)	9125
PRPF3 (pre-mRNA processing factor 3)	9129
NEMF (nuclear export mediator factor)	9147
PCSK7 (proprotein convertase subtilisin/kexin type 7)	9159
EBAG9 (estrogen receptor binding site associated, antigen, 9)	9166
ARHGEF2 (Rho/Rac guanine nucleotide exchange factor 2)	9181
LRRFIP2 (leucine rich repeat (in FLII) interacting protein 2)	9209
AIMP1 (aminoacyl tRNA synthetase complex interacting multifunctional protein 1)	9255
PDLIM7 (PDZ and LIM domain 7)	9260
CYTH3 (cytohesin 3)	9265
ADGRG1 (adhesion G protein-coupled receptor G1)	9289
SRSF11 (serine/arginine-rich splicing factor 11)	9295
TRIP10 (thyroid hormone receptor interactor 10)	9322
GTF3C5 (general transcription factor IIIC subunit 5)	9328
CNOT8 (CCR4-NOT transcription complex subunit 8)	9337
TXNL1 (thioredoxin like 1)	9352
ITGBL1 (integrin subunit beta like 1)	9358
RAB28 (RAB28, member RAS oncogene family)	9364
LPXN (leupaxin)	9404
FAM189A2 (family with sequence similarity 189 member A2)	9413
ARHGEF6 (Rac/Cdc42 guanine nucleotide exchange factor 6)	9459
EIF4E2 (eukaryotic translation initiation factor 4E family member 2)	9470
CABP1 (calcium binding protein 1)	9478
PIGL (phosphatidylinositol glycan anchor biosynthesis class L)	9487
KIF23 (kinesin family member 23)	9493
TBPL1 (TATA-box binding protein like 1)	9519
TECR (trans-2,3-enoyl-CoA reductase)	9524
NRG2 (neuregulin 2)	9542
H2AFY (H2A histone family member Y)	9555
BRE (brain and reproductive organ-expressed (TNFRSF1A modulator))	9577
FEZ1 (fasciculation and elongation protein zeta 1)	9638
ARHGEF10 (Rho guanine nucleotide exchange factor 10)	9639
MORF4L2 (mortality factor 4 like 2)	9643
PDE4DIP (phosphodiesterase 4D interacting protein)	9659
PHF14 (PHD finger protein 14)	9678
DHX34 (DEAH-box helicase 34)	9704
RUBCN (RUN and cysteine rich domain containing beclin 1 interacting protein)	9711
ARHGAP11A (Rho GTPase activating protein 11A)	9824
TRIM14 (tripartite motif containing 14)	9830
C2CD5 (C2 calcium-dependent domain containing 5)	9847
KIAA0753 (KIAA0753)	9851
MED24 (mediator complex subunit 24)	9862
SEC24D (SEC24 homolog D, COPII coat complex component)	9871
RBM19 (RNA binding motif protein 19)	9904
G3BP2 (G3BP stress granule assembly factor 2)	9908
ARHGAP44 (Rho GTPase activating protein 44)	9912
RBM8A (RNA binding motif protein 8A)	9939
OXSR1 (oxidative stress responsive 1)	9943
WDR1 (WD repeat domain 1)	9948
USP15 (ubiquitin specific peptidase 15)	9958
USP3 (ubiquitin specific peptidase 3)	9960
ACOT8 (acyl-CoA thioesterase 8)	10005
ABI1 (abl interactor 1)	10006
TANK (TRAF family member associated NFKB activator)	10010
ABCF2 (ATP binding cassette subfamily F member 2)	10061
ACTR2 (ARP2 actin-related protein 2 homolog (yeast))	10097
ARPC2 (actin related protein 2/3 complex subunit 2)	10109
SGK2 (SGK2, serine/threonine kinase 2)	10110
KIF20A (kinesin family member 20A)	10112
ZNF263 (zinc finger protein 263)	10127
AKAP9 (A-kinase anchoring protein 9)	10142
ABI2 (abl-interactor 2)	10152
ZNF197 (zinc finger protein 197)	10168
PSME3 (proteasome activator subunit 3)	10197
DDX39A (DEAD-box helicase 39A)	10212
COQ7 (coenzyme Q7, hydroxylase)	10229
CALCOCO2 (calcium binding and coiled-coil domain 2)	10241
RABEPK (Rab9 effector protein with kelch motifs)	10244
TIMM17B (translocase of inner mitochondrial membrane 17 homolog B (yeast))	10245
CWC27 (CWC27 spliceosome associated protein homolog)	10283
MAEA (macrophage erythroblast attacher)	10296
RRAGB (Ras related GTP binding B)	10325
YAP1 (Yes associated protein 1)	10413
SPON2 (spondin 2)	10417
PPIE (peptidylprolyl isomerase E)	10450
SLC25A17 (solute carrier family 25 member 17)	10478
SEC23A (Sec23 homolog A, coat complex II component)	10484
SYNCRIP (synaptotagmin binding cytoplasmic RNA interacting protein)	10492
DDX17 (DEAD-box helicase 17)	10521
AGPAT1 (1-acylglycerol-3-phosphate O-acyltransferase 1)	10554
RPP30 (ribonuclease P/MRP subunit p30)	10556
SLC35A1 (solute carrier family 35 member A1)	10559
SLU7 (SLU7 homolog, splicing factor)	10569
SORBS1 (sorbin and SH3 domain containing 1)	10580
MXD4 (MAX dimerization protein 4)	10608
PDLIM5 (PDZ and LIM domain 5)	10611
CAMKK2 (calcium/calmodulin-dependent protein kinase kinase 2)	10645
CELF1 (CUGBP, Elav-like family member 1)	10658
EBP (emopamil binding protein (sterol isomerase))	10682
MGEA5 (meningioma expressed antigen 5 (hyaluronidase))	10724
TRAF3IP2 (TRAF3 interacting protein 2)	10758
SRSF10 (serine/arginine-rich splicing factor 10)	10772
SDCCAG8 (serologically defined colon cancer antigen 8)	10806
STARD10 (StAR related lipid transfer domain containing 10)	10809
CPSF4 (cleavage and polyadenylation specific factor 4)	10898
COPS8 (COP9 signalosome subunit 8)	10920
SUB1 (SUB1 homolog, transcriptional regulator)	10923
DBF4 (DBF4 zinc finger)	10926
IFT27 (intraflagellar transport 27)	11020
RAB35 (RAB35, member RAS oncogene family)	11021
RBPMS (RNA binding protein with multiple splicing)	11030
MID2 (midline 2)	11043
SLC35D2 (solute carrier family 35 member D2)	11046
NUDT21 (nudix hydrolase 21)	11051
CPSF6 (cleavage and polyadenylation specific factor 6)	11052
RER1 (retention in endoplasmic reticulum sorting receptor 1)	11079
HNRNPUL1 (heterogeneous nuclear ribonucleoprotein U like 1)	11100
CIT (citron rho-interacting serine/threonine kinase)	11113
CAPN11 (calpain 11)	11131
CAPN10 (calpain 10)	11132
LDB3 (LIM domain binding 3)	11155
ABCB8 (ATP binding cassette subfamily B member 8)	11194
PMF1 (polyamine-modulated factor 1)	11243
MAN1B1 (mannosidase alpha class 1B member 1)	11253
VPS45 (vacuolar protein sorting 45 homolog)	11311
ACOT7 (acyl-CoA thioesterase 7)	11332
DNAJC8 (DnaJ heat shock protein family (Hsp40) member C8)	22826
DLGAP4 (DLG associated protein 4)	22839
AAK1 (AP2 associated kinase 1)	22848
FNDC3A (fibronectin type III domain containing 3A)	22862
CLSTN1 (calsyntenin 1)	22883
RUFY3 (RUN and FYVE domain containing 3)	22902
KIN (Kin17 DNA and RNA binding protein)	22944
PTGR1 (prostaglandin reductase 1)	22949
NT5C2 (5'-nucleotidase, cytosolic II)	22978
ACIN1 (apoptotic chromatin condensation inducer 1)	22985
PDXDC1 (pyridoxal-dependent decarboxylase domain containing 1)	23042
SETX (senataxin)	23064
ERP44 (endoplasmic reticulum protein 44)	23071
MESDC2 (mesoderm development candidate 2)	23184
PHLDB1 (pleckstrin homology like domain family B member 1)	23187
PSME4 (proteasome activator subunit 4)	23198
JMJD6 (arginine demethylase and lysine hydroxylase)	23210
KAZN (kazrin, periplakin interacting protein)	23254
PPIP5K2 (diphosphoinositol pentakisphosphate kinase 2)	23262
ADGRL2 (adhesion G protein-coupled receptor L2)	23266
SYNE1 (spectrin repeat containing nuclear envelope protein 1)	23345
DOCK9 (dedicator of cytokinesis 9)	23348
CRTC1 (CREB regulated transcription coactivator 1)	23373
KIAA0368 (KIAA0368)	23392
SIRT1 (sirtuin 1)	23411
SLC44A1 (solute carrier family 44 member 1)	23446
SF3B1 (splicing factor 3b subunit 1)	23451
PES1 (pescadillo ribosomal biogenesis factor 1)	23481
CABIN1 (calcineurin binding protein 1)	23523
TNPO3 (transportin 3)	23534
RBFOX2 (RNA binding protein, fox-1 homolog 2)	23543
PDSS1 (prenyl (decaprenyl) diphosphate synthase, subunit 1)	23590
ACOT9 (acyl-CoA thioesterase 9)	23597
ZMYND8 (zinc finger MYND-type containing 8)	23613
RUSC1 (RUN and SH3 domain containing 1)	23623
RABGAP1 (RAB GTPase activating protein 1)	23637
LSM5 (LSM5 homolog, U6 small nuclear RNA and mRNA degradation associated)	23658
GABARAPL1 (GABA type A receptor associated protein like 1)	23710
TFIP11 (tuftelin interacting protein 11)	24144
RAD54B (RAD54 homolog B (S. cerevisiae))	25788
NGEF (neuronal guanine nucleotide exchange factor)	25791
TMEM184B (transmembrane protein 184B)	25829
MPC2 (mitochondrial pyruvate carrier 2)	25874
DCAF13 (DDB1 and CUL4 associated factor 13)	25879
PAMR1 (peptidase domain containing associated with muscle regeneration 1)	25891
ANAPC15 (anaphase promoting complex subunit 15)	25906
DPCD (deleted in primary ciliary dyskinesia homolog (mouse))	25911
ATL3 (atlastin GTPase 3)	25923
NIPSNAP3A (nipsnap homolog 3A)	25934
TPGS2 (tubulin polyglutamylase complex subunit 2)	25941
C20orf194 (chromosome 20 open reading frame 194)	25943
PNKD (paroxysmal nonkinesigenic dyskinesia)	25953
SH2B1 (SH2B adaptor protein 1)	25970
SIPA1L1 (signal induced proliferation associated 1 like 1)	26037
GPSM1 (G-protein signaling modulator 1)	26086
GGA1 (golgi-associated, gamma adaptin ear containing, ARF binding protein 1)	26088
FBXO5 (F-box protein 5)	26271
SACS (sacsin molecular chaperone)	26278
AK5 (adenylate kinase 5)	26289
BSCL2 (BSCL2, seipin lipid droplet biogenesis associated)	26580
SH3YL1 (SH3 and SYLF domain containing 1)	26751
NPHP3 (nephronophthisis 3 (adolescent))	27031
PPA2 (pyrophosphatase (inorganic) 2)	27068
B9D1 (B9 domain containing 1)	27077
CACYBP (calcyclin binding protein)	27101
PDCD4 (programmed cell death 4 (neoplastic transformation inhibitor))	27250
PDLIM3 (PDZ and LIM domain 3)	27295
CRCP (CGRP receptor component)	27297
ZNF544 (zinc finger protein 544)	27300
RAB30 (RAB30, member RAS oncogene family)	27314
DESI1 (desumoylating isopeptidase 1)	27351
SLC6A16 (solute carrier family 6 member 16)	28968
MCTS1 (malignant T-cell amplified sequence 1)	28985
ATAD2 (ATPase family, AAA domain containing 2)	29028
TMEM230 (transmembrane protein 230)	29058
CNIH4 (cornichon family AMPA receptor auxiliary protein 4)	29097
SSU72 (SSU72 homolog, RNA polymerase II CTD phosphatase)	29101
SAP30BP (SAP30 binding protein)	29115
ZDHHC8 (zinc finger DHHC-type containing 8)	29801
ANAPC2 (anaphase promoting complex subunit 2)	29882
STRN4 (striatin 4)	29888
TRA2A (transformer 2 alpha homolog)	29896
GPSM2 (G-protein signaling modulator 2)	29899
CDIP1 (cell death-inducing p53 target 1)	29965
DONSON (downstream neighbor of SON)	29980
ST6GALNAC6 (ST6 N-acetylgalactosaminide alpha-2,6-sialyltransferase 6)	30815
F11R (F11 receptor)	50848
SLC35C2 (solute carrier family 35 member C2)	51006
ASCC1 (activating signal cointegrator 1 complex subunit 1)	51008
RRP15 (ribosomal RNA processing 15 homolog)	51018
MRPS18C (mitochondrial ribosomal protein S18C)	51023
NMD3 (NMD3 ribosome export adaptor)	51068
MEMO1 (mediator of cell motility 1)	51072
APIP (APAF1 interacting protein)	51074
SH3GLB1 (SH3 domain containing GRB2 like endophilin B1)	51100
RMDN1 (regulator of microtubule dynamics 1)	51115
PHF11 (PHD finger protein 11)	51131
HN1 (hematological and neurological expressed 1)	51155
LEF1 (lymphoid enhancer binding factor 1)	51176
HSPA14 (heat shock protein family A (Hsp70) member 14)	51182
ZNF639 (zinc finger protein 639)	51193
IPO11 (importin 11)	51194
NT5C3A (5'-nucleotidase, cytosolic IIIA)	51251
FAM198B (family with sequence similarity 198 member B)	51313
TAOK3 (TAO kinase 3)	51347
PRKAG2 (protein kinase AMP-activated non-catalytic subunit gamma 2)	51422
TRMO (tRNA methyltransferase O)	51531
VPS54 (VPS54, GARP complex subunit)	51542
CINP (cyclin-dependent kinase 2 interacting protein)	51550
UFM1 (ubiquitin-fold modifier 1)	51569
ERGIC3 (ERGIC and golgi 3)	51614
LUC7L2 (LUC7-like 2 pre-mRNA splicing factor)	51631
TMBIM4 (transmembrane BAX inhibitor motif containing 4)	51643
STYXL1 (serine/threonine/tyrosine interacting-like 1)	51657
MPC1 (mitochondrial pyruvate carrier 1)	51660
ASB1 (ankyrin repeat and SOCS box containing 1)	51665
HSPB11 (heat shock protein family B (small) member 11)	51668
LUC7L3 (LUC7 like 3 pre-mRNA splicing factor)	51747
LRP1B (LDL receptor related protein 1B)	53353
NUP54 (nucleoporin 54kDa)	53371
SMIM11A (small integral membrane protein 11A)	54065
TLR9 (toll like receptor 9)	54106
MRPL39 (mitochondrial ribosomal protein L39)	54148
TREM2 (triggering receptor expressed on myeloid cells 2)	54209
NLGN3 (neuroligin 3)	54413
PRR13 (proline rich 13)	54458
CCSER2 (coiled-coil serine rich protein 2)	54462
RNF216 (ring finger protein 216)	54476
ANKRD16 (ankyrin repeat domain 16)	54522
USP53 (ubiquitin specific peptidase 53)	54532
EPB41L4B (erythrocyte membrane protein band 4.1 like 4B)	54566
DDX56 (DEAD-box helicase 56)	54606
PAF1 (PAF1 homolog, Paf1/RNA polymerase II complex component)	54623
WDR74 (WD repeat domain 74)	54663
NSMCE4A (NSE4 homolog A, SMC5-SMC6 complex component)	54780
NDE1 (nudE neurodevelopment protein 1)	54820
YTHDF1 (YTH N6-methyladenosine RNA binding protein 1)	54915
DNAAF5 (dynein (axonemal) assembly factor 5)	54919
KANSL2 (KAT8 regulatory NSL complex subunit 2)	54934
OCIAD1 (OCIA domain containing 1)	54940
SLC41A3 (solute carrier family 41 member 3)	54946
PIGX (phosphatidylinositol glycan anchor biosynthesis class X)	54965
TTC12 (tetratricopeptide repeat domain 12)	54970
CPSF3L (cleavage and polyadenylation specific factor 3-like)	54973
ULK4 (unc-51 like kinase 4)	54986
DET1 (de-etiolated homolog 1 (Arabidopsis))	55070
SAMD4B (sterile alpha motif domain containing 4B)	55095
MAGOHB (mago homolog B, exon junction complex core component)	55110
HAUS2 (HAUS augmin like complex subunit 2)	55142
RBM23 (RNA binding motif protein 23)	55147
ARHGEF10L (Rho guanine nucleotide exchange factor 10 like)	55160
SEC61A2 (Sec61 translocon alpha 2 subunit)	55176
RNF220 (ring finger protein 220)	55182
RIC8B (RIC8 guanine nucleotide exchange factor B)	55188
FANCI (Fanconi anemia complementation group I)	55215
YY1AP1 (YY1 associated protein 1)	55249
ELP2 (elongator acetyltransferase complex subunit 2)	55250
RNLS (renalase, FAD-dependent amine oxidase)	55328
WDR33 (WD repeat domain 33)	55339
TBC1D2 (TBC1 domain family member 2)	55357
CSGALNACT2 (chondroitin sulfate N-acetylgalactosaminyltransferase 2)	55454
FOXRED1 (FAD-dependent oxidoreductase domain containing 1)	55572
POMGNT1 (protein O-linked mannose N-acetylglucosaminyltransferase 1 (beta 1,2-))	55624
PRPF40A (pre-mRNA processing factor 40 homolog A)	55660
LIMS2 (LIM zinc finger domain containing 2)	55679
KANSL3 (KAT8 regulatory NSL complex subunit 3)	55683
MAP7D1 (MAP7 domain containing 1)	55700
LMBR1L (limb development membrane protein 1 like)	55716
C1orf112 (chromosome 1 open reading frame 112)	55732
EDEM2 (ER degradation enhancing alpha-mannosidase like protein 2)	55741
TDP1 (tyrosyl-DNA phosphodiesterase 1)	55775
LMBRD1 (LMBR1 domain containing 1)	55788
CSGALNACT1 (chondroitin sulfate N-acetylgalactosaminyltransferase 1)	55790
DCAF6 (DDB1 and CUL4 associated factor 6)	55827
CENPN (centromere protein N)	55839
PPP2R2D (protein phosphatase 2 regulatory subunit Bdelta)	55844
TMEM165 (transmembrane protein 165)	55858
TMEM126B (transmembrane protein 126B)	55863
NSFL1C (NSFL1 cofactor)	55968
BCAP29 (B-cell receptor-associated protein 29)	55973
ALG1 (ALG1, chitobiosyldiphosphodolichol beta-mannosyltransferase)	56052
KIAA1217 (KIAA1217)	56243
YLPM1 (YLP motif containing 1)	56252
MEPCE (methylphosphate capping enzyme)	56257
SLC2A9 (solute carrier family 2 member 9)	56606
CLDND1 (claudin domain containing 1)	56650
TMEM9B (TMEM9 domain family member B)	56674
SAR1A (secretion associated Ras related GTPase 1A)	56681
MDM1 (Mdm1 nuclear protein)	56890
POGLUT1 (protein O-glucosyltransferase 1)	56983
PCBP4 (poly(rC) binding protein 4)	57060
AGTRAP (angiotensin II receptor associated protein)	57085
RGL3 (ral guanine nucleotide dissociation stimulator like 3)	57139
RTN4 (reticulon 4)	57142
SLC44A2 (solute carrier family 44 member 2)	57153
PELI1 (pellino E3 ubiquitin protein ligase 1)	57162
TTC7A (tetratricopeptide repeat domain 7A)	57217
ZNF287 (zinc finger protein 287)	57336
CLK4 (CDC like kinase 4)	57396
RAB22A (RAB22A, member RAS oncogene family)	57403
CYP20A1 (cytochrome P450 family 20 subfamily A member 1)	57404
MKL2 (MKL1/myocardin like 2)	57496
MTA3 (metastasis associated 1 family member 3)	57504
MTUS1 (microtubule associated tumor suppressor 1)	57509
TBC1D14 (TBC1 domain family member 14)	57533
MICAL3 (microtubule associated monooxygenase, calponin and LIM domain containing 3)	57553
EPB41L5 (erythrocyte membrane protein band 4.1 like 5)	57669
GPAM (glycerol-3-phosphate acyltransferase, mitochondrial)	57678
CACHD1 (cache domain containing 1)	57685
DENND1A (DENN domain containing 1A)	57706
GRHL3 (grainyhead like transcription factor 3)	57822
ZNF410 (zinc finger protein 410)	57862
LY6G5B (lymphocyte antigen 6 complex, locus G5B)	58496
RBM25 (RNA binding motif protein 25)	58517
SNX6 (sorting nexin 6)	58533
PLEKHA1 (pleckstrin homology domain containing A1)	59338
CELF6 (CUGBP, Elav-like family member 6)	60677
SMAP1 (small ArfGAP 1)	60682
CHTF18 (chromosome transmission fidelity factor 18)	63922
XPNPEP3 (X-prolyl aminopeptidase 3, mitochondrial)	63929
RBM26 (RNA binding motif protein 26)	64062
CDH23 (cadherin-related 23)	64072
NCAPG (non-SMC condensin I complex subunit G)	64151
PDLIM2 (PDZ and LIM domain 2)	64236
CPEB1 (cytoplasmic polyadenylation element binding protein 1)	64506
COPS7B (COP9 signalosome subunit 7B)	64708
NUCKS1 (nuclear casein kinase and cyclin-dependent kinase substrate 1)	64710
MFSD1 (major facilitator superfamily domain containing 1)	64747
SMURF2 (SMAD specific E3 ubiquitin protein ligase 2)	64750
MEAF6 (MYST/Esa1 associated factor 6)	64769
PLEKHG2 (pleckstrin homology and RhoGEF domain containing G2)	64857
NT5DC2 (5'-nucleotidase domain containing 2)	64943
SLC26A10 (solute carrier family 26 member 10)	65012
TMEM237 (transmembrane protein 237)	65062
RSRC2 (arginine/serine-rich coiled-coil 2)	65117
SPATS2 (spermatogenesis associated serine rich 2)	65244
MPPE1 (metallophosphoesterase 1)	65258
DDA1 (DET1 and DDB1 associated 1)	79016
FTO (fat mass and obesity associated)	79068
LBHD1 (LBH domain containing 1)	79081
MAPKAP1 (mitogen-activated protein kinase associated protein 1)	79109
CCDC28B (coiled-coil domain containing 28B)	79140
CENPO (centromere protein O)	79172
ZNF576 (zinc finger protein 576)	79177
NOX5 (NADPH oxidase, EF-hand calcium binding domain 5)	79400
CHPF (chondroitin polymerizing factor)	79586
CARS2 (cysteinyl-tRNA synthetase 2, mitochondrial (putative))	79587
TCTN1 (tectonic family member 1)	79600
RNASEH2B (ribonuclease H2 subunit B)	79621
ROGDI (rogdi homolog)	79641
C3orf52 (chromosome 3 open reading frame 52)	79669
ZCCHC6 (zinc finger CCHC-type containing 6)	79670
CENPU (centromere protein U)	79682
KATNBL1 (katanin regulatory subunit B1 like 1)	79768
ACBD4 (acyl-CoA binding domain containing 4)	79777
GSDMD (gasdermin D)	79792
RPAP2 (RNA polymerase II associated protein 2)	79871
NUP85 (nucleoporin 85)	79902
NAA60 (N(alpha)-acetyltransferase 60, NatF catalytic subunit)	79903
PLEKHS1 (pleckstrin homology domain containing S1)	79949
OBFC1 (oligonucleotide/oligosaccharide binding fold containing 1)	79991
NAA25 (N(alpha)-acetyltransferase 25, NatB auxiliary subunit)	80018
SLC8B1 (solute carrier family 8 member B1)	80024
BICC1 (BicC family RNA binding protein 1)	80114
SIKE1 (suppressor of IKBKE 1)	80143
MYO19 (myosin XIX)	80179
KIAA0226L (KIAA0226-like)	80183
TTI2 (TELO2 interacting protein 2)	80185
PAAF1 (proteasomal ATPase associated factor 1)	80227
WDR26 (WD repeat domain 26)	80232
ELL3 (elongation factor for RNA polymerase II 3)	80237
MED28 (mediator complex subunit 28)	80306
COL18A1 (collagen type XVIII alpha 1 chain)	80781
CMIP (c-Maf inducing protein)	80790
KIAA1715 (KIAA1715)	80856
POLR2M (polymerase (RNA) II subunit M)	81488
C1orf21 (chromosome 1 open reading frame 21)	81563
TMEM14B (transmembrane protein 14B)	81853
LAS1L (LAS1-like, ribosome biogenesis factor)	81887
CDCA3 (cell division cycle associated 3)	83461
APH1B (aph-1 homolog B, gamma-secretase subunit)	83464
ARHGAP24 (Rho GTPase activating protein 24)	83478
SOX7 (SRY-box 7)	83595
BCL2L12 (BCL2 like 12)	83596
SELO (selenoprotein O)	83642
ASCC2 (activating signal cointegrator 1 complex subunit 2)	84164
SPATC1L (spermatogenesis and centriole associated 1-like)	84221
TMEM191A (transmembrane protein 191A (pseudogene))	84222
FYTTD1 (forty-two-three domain containing 1)	84248
FLYWCH1 (FLYWCH-type zinc finger 1)	84256
FAM213A (family with sequence similarity 213 member A)	84293
SARNP (SAP domain containing ribonucleoprotein)	84324
SLC12A8 (solute carrier family 12 member 8)	84561
TUBB6 (tubulin beta 6 class V)	84617
FNDC1 (fibronectin type III domain containing 1)	84624
AFAP1L2 (actin filament associated protein 1 like 2)	84632
PCGF1 (polycomb group ring finger 1)	84759
TUBA1C (tubulin alpha 1c)	84790
RTN4IP1 (reticulon 4 interacting protein 1)	84816
MINA (MYC induced nuclear antigen)	84864
ATAD1 (ATPase family, AAA domain containing 1)	84896
ARHGEF39 (Rho guanine nucleotide exchange factor 39)	84904
PPP1R16A (protein phosphatase 1 regulatory subunit 16A)	84988
RBM17 (RNA binding motif protein 17)	84991
TRIM5 (tripartite motif containing 5)	85363
DNAJC14 (DnaJ heat shock protein family (Hsp40) member C14)	85406
DOCK7 (dedicator of cytokinesis 7)	85440
NAV3 (neuron navigator 3)	89795
CERS5 (ceramide synthase 5)	91012
CHURC1 (churchill domain containing 1)	91612
ATPAF2 (ATP synthase mitochondrial F1 complex assembly factor 2)	91647
ELMSAN1 (ELM2 and Myb/SANT domain containing 1)	91748
CXorf40A (chromosome X open reading frame 40A)	91966
INTS4 (integrator complex subunit 4)	92105
STRADA (STE20-related kinase adaptor alpha)	92335
NAF1 (nuclear assembly factor 1 ribonucleoprotein)	92345
RBM18 (RNA binding motif protein 18)	92400
SPECC1 (sperm antigen with calponin homology and coiled-coil domains 1)	92521
FANK1 (fibronectin type III and ankyrin repeat domains 1)	92565
TIMM50 (translocase of inner mitochondrial membrane 50)	92609
TMEM183A (transmembrane protein 183A)	92703
SLC38A5 (solute carrier family 38 member 5)	92745
HNRNPLL (heterogeneous nuclear ribonucleoprotein L like)	92906
UBE2Q2 (ubiquitin conjugating enzyme E2 Q2)	92912
HTRA3 (HtrA serine peptidase 3)	94031
IFT43 (intraflagellar transport 43)	112752
WBSCR22 (Williams-Beuren syndrome chromosome region 22)	114049
SLC25A25 (solute carrier family 25 member 25)	114789
FBXO32 (F-box protein 32)	114907
UHRF2 (ubiquitin like with PHD and ring finger domains 2)	115426
ARHGEF25 (Rho guanine nucleotide exchange factor 25)	115557
WDFY2 (WD repeat and FYVE domain containing 2)	115825
FRA10AC1 (fragile site, folic acid type, rare, fra(10)(q23.3) or fra(10)(q24.2) candidate 1)	118924
TTC8 (tetratricopeptide repeat domain 8)	123016
TARSL2 (threonyl-tRNA synthetase-like 2)	123283
MRPL10 (mitochondrial ribosomal protein L10)	124995
MFSD12 (major facilitator superfamily domain containing 12)	126321
TDRD10 (tudor domain containing 10)	126668
NAXE (NAD(P)HX epimerase)	128240
PIGU (phosphatidylinositol glycan anchor biosynthesis class U)	128869
MBOAT2 (membrane bound O-acyltransferase domain containing 2)	129642
FAM131A (family with sequence similarity 131 member A)	131408
METTL6 (methyltransferase like 6)	131965
TAMM41 (TAM41 mitochondrial translocator assembly and maintenance homolog)	132001
LIN54 (lin-54 DREAM MuvB core complex component)	132660
PACRGL (PARK2 coregulated like)	133015
EGFLAM (EGF like, fibronectin type III and laminin G domains)	133584
NADK2 (NAD kinase 2, mitochondrial)	133686
NDUFAF6 (NADH:ubiquinone oxidoreductase complex assembly factor 6)	137682
UPRT (uracil phosphoribosyltransferase homolog)	139596
ADAMTS14 (ADAM metallopeptidase with thrombospondin type 1 motif 14)	140766
SREK1 (splicing regulatory glutamic acid/lysine-rich protein 1)	140890
VTI1A (vesicle transport through interaction with t-SNAREs 1A)	143187
CACUL1 (CDK2 associated cullin domain 1)	143384
FAM76B (family with sequence similarity 76 member B)	143684
C14orf37 (chromosome 14 open reading frame 37)	145407
HAPLN3 (hyaluronan and proteoglycan link protein 3)	145864
TOM1L2 (target of myb1 like 2 membrane trafficking protein)	146691
EME1 (essential meiotic structure-specific endonuclease 1)	146956
ATP8B3 (ATPase phospholipid transporting 8B3)	148229
C1orf52 (chromosome 1 open reading frame 52)	148423
DCST1 (DC-STAMP domain containing 1)	149095
CCDC50 (coiled-coil domain containing 50)	152137
SH3D19 (SH3 domain containing 19)	152503
PAQR3 (progestin and adipoQ receptor family member 3)	152559
FREM1 (FRAS1 related extracellular matrix 1)	158326
IFNLR1 (interferon lambda receptor 1)	163702
DCP1B (decapping mRNA 1B)	196513
LRTOMT (leucine rich transmembrane and O-methyltransferase domain containing)	220074
HNRNPA3 (heterogeneous nuclear ribonucleoprotein A3)	220988
ALKBH3 (alkB homolog 3, alpha-ketoglutarate-dependent dioxygenase)	221120
C6orf89 (chromosome 6 open reading frame 89)	221477
SPDYA (speedy/RINGO cell cycle regulator family member A)	245711
RNASEH1 (ribonuclease H1)	246243
GPATCH11 (G-patch domain containing 11)	253635
ZDHHC20 (zinc finger DHHC-type containing 20)	253832
GK5 (glycerol kinase 5 (putative))	256356
SGMS1 (sphingomyelin synthase 1)	259230
BOD1L1 (biorientation of chromosomes in cell division 1 like 1)	259282
TIPRL (TOR signaling pathway regulator)	261726
P4HA3 (prolyl 4-hydroxylase subunit alpha 3)	283208
DPY19L2 (dpy-19 like 2)	283417
RNF149 (ring finger protein 149)	284996
IAH1 (isoamyl acetate-hydrolyzing esterase 1 homolog)	285148
EOGT (EGF domain specific O-linked N-acetylglucosamine transferase)	285203
PPIL6 (peptidylprolyl isomerase like 6)	285755
DCBLD1 (discoidin, CUB and LCCL domain containing 1)	285761
MICU3 (mitochondrial calcium uptake family member 3)	286097
RFESD (Rieske Fe-S domain containing)	317671
LINC01140 (long intergenic non-protein coding RNA 1140)	339524
CCDC39 (coiled-coil domain containing 39)	339829
CATSPER3 (cation channel sperm associated 3)	347732
C6orf52 (chromosome 6 open reading frame 52)	347744
BMP8A (bone morphogenetic protein 8a)	353500
ZFP91-CNTF (ZFP91-CNTF readthrough (NMD candidate))	386607
NSUN4 (NOP2/Sun RNA methyltransferase family member 4)	387338
FAM174B (family with sequence similarity 174 member B)	400451
PCBP1-AS1 (PCBP1 antisense RNA 1)	400960
CCSER1 (coiled-coil serine rich protein 1)	401145
TOMM5 (translocase of outer mitochondrial membrane 5)	401505
CENPP (centromere protein P)	401541
HAPLN4 (hyaluronan and proteoglycan link protein 4)	404037
CXorf40B (chromosome X open reading frame 40B)	541578
PEF1 (penta-EF-hand domain containing 1)	553115
JPX (JPX transcript, XIST activator (non-protein coding))	554203
C7orf73 (chromosome 7 open reading frame 73)	647087
TSSC2 (tumor suppressing subtransferable candidate 2 pseudogene)	650368
LOC653513 (phosphodiesterase 4D interacting protein-like)	653513
GPR89A (G protein-coupled receptor 89A)	653519
LOC654342 (lymphocyte-specific protein 1 pseudogene)	654342
NME1-NME2 (NME1-NME2 readthrough)	654364
GPR89C (G protein-coupled receptor 89C)	728932
LINC00875 (long intergenic non-protein coding RNA 875)	100286793
LOC100507053 (uncharacterized LOC100507053)	100507053
MICA (MHC class I polypeptide-related sequence A)	100507436
TMEM110-MUSTN1 (TMEM110-MUSTN1 readthrough)	100526772
INMT-FAM188B (INMT-FAM188B readthrough (NMD candidate))	100526825
SLX1B-SULT1A4 (SLX1B-SULT1A4 readthrough (NMD candidate))	100526831
FPGT-TNNI3K (FPGT-TNNI3K readthrough)	100526835
TMX2-CTNND1 (TMX2-CTNND1 readthrough (NMD candidate))	100528016
HSPB2-C11orf52 (HSPB2-C11orf52 readthrough (NMD candidate))	100528019
BCL2L2-PABPN1 (BCL2L2-PABPN1 readthrough)	100529063
PIR-FIGF (PIR-FIGF readthrough)	100532742
ZHX1-C8orf76 (ZHX1-C8orf76 readthrough)	100533106

## Sheet: TN_reg_exon
Entrez genes of exons flagged +1/-1 in all tum subtypes
Human Symbol	Entrez ID
ACAT1 (acetyl-CoA acetyltransferase 1)	38		1: GO: Molecular Function
ADARB1 (adenosine deaminase, RNA specific B1)	104		Rank	ID	Name	pValue	FDR B&H	Genes from Input	Genes in Annotation
ADD1 (adducin 1)	118		1	GO:0044822	poly(A) RNA binding	8.051e-13	1.697e-09	157	1182
ADD3 (adducin 3)	120		2	GO:0003723	RNA binding	3.771e-12	3.974e-09	198	1632
GRK3 (G protein-coupled receptor kinase 3)	157		3	GO:0008092	cytoskeletal protein binding	6.04e-10	4.244e-07	118	886
ADSS (adenylosuccinate synthase)	159		4	GO:0044877	macromolecular complex binding	1.435e-09	7.564e-07	187	1626
AHR (aryl hydrocarbon receptor)	196		5	GO:0019899	enzyme binding	8.076e-08	3.405e-05	206	1929
AK2 (adenylate kinase 2)	204		6	GO:0019901	protein kinase binding	1.872e-07	6.576e-05	83	620
AKT1 (AKT serine/threonine kinase 1)	207		7	GO:0016301	kinase activity	3.251e-07	9.789e-05	105	853
AKT2 (AKT serine/threonine kinase 2)	208		8	GO:0019900	kinase binding	3.816e-07	0.0001006	89	691
ALB (albumin)	213		9	GO:0016773	phosphotransferase activity, alcohol group as acceptor	6.182e-07	0.0001327	97	781
ALDH3A2 (aldehyde dehydrogenase 3 family member A2)	224		10	GO:0098772	molecular function regulator	6.756e-07	0.0001327	157	1430
ANXA2 (annexin A2)	302		11	GO:0004674	protein serine/threonine kinase activity	6.927e-07	0.0001327	64	452
ANXA4 (annexin A4)	307		12	GO:0032403	protein complex binding	7.712e-07	0.0001355	124	1071
NUDT2 (nudix hydrolase 2)	318		13	GO:0016772	transferase activity, transferring phosphorus-containing groups	1.286e-06	0.0001886	117	1006
APC (adenomatous polyposis coli)	324		14	GO:0003779	actin binding	1.293e-06	0.0001886	59	412
APOC1 (apolipoprotein C1)	341		15	GO:0003729	mRNA binding	1.342e-06	0.0001886	33	179
FAS (Fas cell surface death receptor)	355		16	GO:0032559	adenyl ribonucleotide binding	3.827e-06	0.0005043	161	1518
AQP1 (aquaporin 1 (Colton blood group))	358		17	GO:0005524	ATP binding	4.174e-06	0.0005176	157	1475
STS (steroid sulfatase (microsomal), isozyme S)	412		18	GO:0030554	adenyl nucleotide binding	6.016e-06	0.0007045	161	1530
RERE (arginine-glutamic acid dipeptide repeats)	473		19	GO:0004672	protein kinase activity	7.997e-06	0.0008873	80	649
ATP2A1 (ATPase sarcoplasmic/endoplasmic reticulum Ca2+ transporting 1)	487		20	GO:0030695	GTPase regulator activity	1.9e-05	0.002003	45	312
ATP2B4 (ATPase plasma membrane Ca2+ transporting 4)	493		21	GO:0035639	purine ribonucleoside triphosphate binding	2.629e-05	0.002537	182	1815
ALDH7A1 (aldehyde dehydrogenase 7 family member A1)	501		22	GO:0005088	Ras guanyl-nucleotide exchange factor activity	2.647e-05	0.002537	36	232
ATP5C1 (ATP synthase, H+ transporting, mitochondrial F1 complex, gamma polypeptide 1)	509		23	GO:0032555	purine ribonucleotide binding	2.822e-05	0.002587	186	1864
ATP5F1 (ATP synthase, H+ transporting, mitochondrial Fo complex subunit B1)	515		24	GO:0001883	purine nucleoside binding	3.012e-05	0.002646	183	1831
ATP5G2 (ATP synthase, H+ transporting, mitochondrial Fo complex subunit C2 (subunit 9))	517		25	GO:0032553	ribonucleotide binding	3.224e-05	0.002718	187	1880
ATP5I (ATP synthase, H+ transporting, mitochondrial Fo complex subunit E)	521
ATP6V1A (ATPase H+ transporting V1 subunit A)	523		2: GO: Biological Process
ATP6V1C1 (ATPase H+ transporting V1 subunit C1)	528		Rank	ID	Name	pValue	FDR B&H	Genes from Input	Genes in Annotation
BAK1 (BCL2 antagonist/killer 1)	578		1	GO:0007049	cell cycle	1.325e-15	1.028e-11	223	1766
BAX (BCL2 associated X protein)	581		2	GO:0022402	cell cycle process	1.712e-13	6.641e-10	179	1385
BBS1 (Bardet-Biedl syndrome 1)	582		3	GO:0007010	cytoskeleton organization	8.227e-13	1.786e-09	155	1164
BCKDHA (branched chain keto acid dehydrogenase E1, alpha polypeptide)	593		4	GO:0000278	mitotic cell cycle	9.207e-13	1.786e-09	140	1016
BID (BH3 interacting domain death agonist)	637		5	GO:0008380	RNA splicing	9.915e-12	1.436e-08	71	402
PRDM1 (PR domain 1)	639		6	GO:1903047	mitotic cell cycle process	1.111e-11	1.436e-08	128	931
BMP6 (bone morphogenetic protein 6)	654		7	GO:0051726	regulation of cell cycle	1.904e-11	2.11e-08	135	1008
BNIP2 (BCL2/adenovirus E1B 19kDa interacting protein 2)	663		8	GO:0043484	regulation of RNA splicing	5.139e-11	4.984e-08	31	109
DST (dystonin)	667		9	GO:0006397	mRNA processing	5.983e-11	5.158e-08	78	479
BPHL (biphenyl hydrolase-like (serine hydrolase))	670		10	GO:0000398	mRNA splicing, via spliceosome	1.189e-10	8.384e-08	57	305
C1S (complement component 1, s subcomponent)	716		11	GO:0000377	RNA splicing, via transesterification reactions with bulged adenosine as nucleophile	1.189e-10	8.384e-08	57	305
MPPED2 (metallophosphoesterase domain containing 2)	744		12	GO:0048024	regulation of mRNA splicing, via spliceosome	1.478e-10	9.057e-08	24	71
FMNL1 (formin like 1)	752		13	GO:0016071	mRNA metabolic process	1.517e-10	9.057e-08	97	664
TMEM50B (transmembrane protein 50B)	757		14	GO:0043085	positive regulation of catalytic activity	1.839e-10	1.019e-07	187	1588
CACNB3 (calcium voltage-gated channel auxiliary subunit beta 3)	784		15	GO:0000375	RNA splicing, via transesterification reactions	2.007e-10	1.038e-07	57	309
CALD1 (caldesmon 1)	800		16	GO:0044093	positive regulation of molecular function	5.074e-10	2.461e-07	213	1893
CALU (calumenin)	813		17	GO:0006396	RNA processing	8.789e-10	4.012e-07	120	913
CAPG (capping actin protein, gelsolin like)	822		18	GO:0051301	cell division	1.002e-09	4.318e-07	95	668
CAPNS1 (calpain small subunit 1)	826		19	GO:0043087	regulation of GTPase activity	4.663e-09	1.904e-06	95	688
CAST (calpastatin)	831		20	GO:0043547	positive regulation of GTPase activity	5.594e-09	2.17e-06	89	632
CASP7 (caspase 7)	840		21	GO:1903311	regulation of mRNA metabolic process	5.938e-09	2.194e-06	31	130
CASP8 (caspase 8)	841		22	GO:0044772	mitotic cell cycle phase transition	6.602e-09	2.329e-06	78	529
RUNX1 (runt related transcription factor 1)	861		23	GO:0051336	regulation of hydrolase activity	7.404e-09	2.495e-06	161	1379
RUNX1T1 (RUNX1 translocation partner 1)	862		24	GO:0030029	actin filament-based process	7.716e-09	2.495e-06	94	685
SERPINH1 (serpin family H member 1)	871		25	GO:0050684	regulation of mRNA processing	8.494e-09	2.636e-06	28	111
CCNA2 (cyclin A2)	890		30	GO:0030030	cell projection organization	2.228e-08	5.764e-06	163	142
CCND3 (cyclin D3)	896		40	GO:0034332	adherens junction organization	2.409e-07	4.672e-05	27	121
CD36 (CD36 molecule)	948		49	GO:0045216	cell-cell junction organization	1.34e-06	0.0002122	39	230
CD47 (CD47 molecule)	961		50	GO:0034330	cell junction organization	1.611e-06	0.00025	42	258
CD72 (CD72 molecule)	971
CDK1 (cyclin-dependent kinase 1)	983		3: GO: Cellular Component
CDC25B (cell division cycle 25B)	994		Rank	ID	Name	pValue	FDR B&H	Genes from Input	Genes in Annotation
CDC25C (cell division cycle 25C)	995		1	GO:0015630	microtubule cytoskeleton	3.06e-13	2.91e-10	151	1125
CDC42 (cell division cycle 42)	998		2	GO:0005912	adherens junction	1.142e-12	5.428e-10	82	484
CDH4 (cadherin 4)	1002		3	GO:0070161	anchoring junction	3.493e-12	1.107e-09	83	503
CDH12 (cadherin 12)	1010		4	GO:0005815	microtubule organizing center	1.492e-11	2.608e-09	97	646
CDK3 (cyclin-dependent kinase 3)	1018		5	GO:0044430	cytoskeletal part	1.522e-11	2.608e-09	183	1520
CDK6 (cyclin-dependent kinase 6)	1021		6	GO:0030055	cell-substrate junction	1.645e-11	2.608e-09	70	403
RCC1 (regulator of chromosome condensation 1)	1104		7	GO:0031252	cell leading edge	2.399e-11	3.259e-09	68	389
CHEK1 (checkpoint kinase 1)	1111		8	GO:0005925	focal adhesion	3.842e-11	4.567e-09	68	393
CHM (CHM, Rab escort protein 1)	1121		9	GO:0005924	cell-substrate adherens junction	6.841e-11	7.228e-09	68	398
CKMT2 (creatine kinase, mitochondrial 2)	1160		10	GO:0005938	cell cortex	2.495e-09	2.373e-07	49	266
ERCC8 (ERCC excision repair 8, CSA ubiquitin ligase complex subunit)	1161		11	GO:0016607	nuclear speck	7.582e-09	6.555e-07	40	201
CLIC1 (chloride intracellular channel 1)	1192		12	GO:0044451	nucleoplasm part	1.331e-08	1.055e-06	97	732
CLK1 (CDC like kinase 1)	1195		13	GO:0005813	centrosome	1.903e-08	1.392e-06	73	501
CLN3 (ceroid-lipofuscinosis, neuronal 3)	1201		14	GO:0099568	cytoplasmic region	1.099e-07	7.467e-06	52	325
CLPTM1 (CLPTM1, transmembrane protein)	1209		15	GO:0015629	actin cytoskeleton	2.726e-07	1.728e-05	67	476
CCR6 (C-C motif chemokine receptor 6)	1235		16	GO:0005681	spliceosomal complex	4.264e-07	2.535e-05	33	173
COL6A3 (collagen type VI alpha 3 chain)	1293		17	GO:0030054	cell junction	5.207e-07	2.913e-05	135	1200
COL11A1 (collagen type XI alpha 1 chain)	1301		18	GO:0001726	ruffle	7.532e-07	3.98e-05	32	169
COL12A1 (collagen type XII alpha 1 chain)	1303		19	GO:0005739	mitochondrion	9.446e-07	4.728e-05	184	1769
COL16A1 (collagen type XVI alpha 1 chain)	1307		20	GO:0016604	nuclear body	1.709e-06	8.126e-05	53	364
ATF2 (activating transcription factor 2)	1386		21	GO:0005730	nucleolus	1.095e-05	0.0004958	101	891
ATF6B (activating transcription factor 6 beta)	1388		22	GO:0030496	midbody	2.293e-05	0.0009536	25	137
CREM (cAMP responsive element modulator)	1390		23	GO:0043292	contractile fiber	2.306e-05	0.0009536	36	234
CRIP2 (cysteine rich protein 2)	1397		24	GO:0030016	myofibril	3.497e-05	0.001386	34	220
CRYBB2P1 (crystallin beta B2 pseudogene 1)	1416		25	GO:0031967	organelle envelope	4.17e-05	0.001586	123	1169
CSNK1A1 (casein kinase 1 alpha 1)	1452		26	GO:0044463	cell projection part	4.9e-05	0.001726	120	1139
CSNK1E (casein kinase 1 epsilon)	1454		27	GO:0031975	envelope	5.038e-05	0.001726	123	1174
CSNK1G3 (casein kinase 1 gamma 3)	1456		28	GO:0005684	U2-type spliceosomal complex	5.081e-05	0.001726	10	31
CSRP1 (cysteine and glycine rich protein 1)	1465
CTBP2 (C-terminal binding protein 2)	1488		7: Pathway
CTNND1 (catenin delta 1)	1500		Rank	ID	Name	pValue	FDR B&H	Genes from Input	Genes in Annotation
CTSH (cathepsin H)	1512		1	198843	mRNA processing	4.29e-08	7.936e-05	31	136
CTSV (cathepsin V)	1515		2	125136	Spliceosome	6.331e-08	7.936e-05	30	131
CYP2E1 (cytochrome P450 family 2 subfamily E member 1)	1571		3	105765	Cell Cycle, Mitotic	5.19e-07	0.0004337	62	416
CYP27A1 (cytochrome P450 family 27 subfamily A member 1)	1593		4	137994	CDC42 signaling events	1.376e-06	0.0008623	19	71
DGKA (diacylglycerol kinase alpha)	1606		5	477132	Cell-Cell communication	8.186e-06	0.004104	26	131
DBI (diazepam binding inhibitor, acyl-CoA binding protein)	1622		6	530733	Cell Cycle	2.045e-05	0.007505	67	514
DBN1 (drebrin 1)	1627		7	198816	Integrin-mediated cell adhesion	2.096e-05	0.007505	21	99
DDX5 (DEAD-box helicase 5)	1655		8	530741	Signaling by ERBB4	3.119e-05	0.009774	27	149
DECR1 (2,4-dienoyl-CoA reductase 1, mitochondrial)	1666		9	672458	Signaling Pathways in Glioblastoma	3.51e-05	0.009779	18	80
DLG1 (discs large MAGUK scaffold protein 1)	1739		10	106439	Signalling by NGF	4.374e-05	0.01042	42	284
DMD (dystrophin)	1756		11	161025	Smooth Muscle Contraction	4.739e-05	0.01042	9	24
DMPK (dystrophia myotonica protein kinase)	1760		12	106384	Signaling by PDGF	5.407e-05	0.01042	30	179
DNMT3A (DNA (cytosine-5-)-methyltransferase 3 alpha)	1788		13	219801	Integrated Breast Cancer Pathway	5.684e-05	0.01042	27	154
DPP6 (dipeptidyl peptidase like 6)	1804		14	137990	Regulation of CDC42 activity	5.82e-05	0.01042	10	30
RCAN1 (regulator of calcineurin 1)	1827		15	M15347	Protein Kinase A at the Centrosome	6.49e-05	0.01055	7	15
DTNA (dystrobrevin alpha)	1837		16	645274	Signaling by FGFR in disease	7.138e-05	0.01055	29	173
DUSP8 (dual specificity phosphatase 8)	1850		17	106385	Downstream signal transduction	7.157e-05	0.01055	27	156
DUT (deoxyuridine triphosphatase)	1854		18	106424	IRS-related events	8.212e-05	0.01144	18	85
E4F1 (E4F transcription factor 1)	1877		19	106343	Signaling by FGFR	8.964e-05	0.01183	27	158
PHC1 (polyhomeotic homolog 1)	1911		20	106337	Signaling by EGFR	9.798e-05	0.01228	29	176
EEF1G (eukaryotic translation elongation factor 1 gamma)	1937		21	160967	Cell-extracellular matrix interactions	0.0001076	0.0125	7	16
EFNB2 (ephrin B2)	1948		22	530768	Signaling by EGFR in Cancer	0.0001203	0.0125	29	178
CELSR3 (cadherin EGF LAG seven-pass G-type receptor 3)	1951		23	106341	GAB1 signalosome	0.0001218	0.0125	20	103
EIF4G2 (eukaryotic translation initiation factor 4 gamma 2)	1982		24	160957	Downstream signaling of activated FGFR	0.0001245	0.0125	25	144
EIF5A (eukaryotic translation initiation factor 5A)	1984		25	105812	M Phase	0.0001247	0.0125	35	232
ENSA (endosulfine alpha)	2029		26	105648	Apoptosis	0.0001385	0.01335	27	162
EPB41L2 (erythrocyte membrane protein band 4.1 like 2)	2037		27	105688	Axon guidance	0.0001513	0.01393	38	262
DMTN (dematin actin binding protein)	2039		28	106419	Signaling by Insulin receptor	0.0001597	0.01393	21	113
STX2 (syntaxin 2)	2054		29	105802	Cyclin A/B1 associated events during G2/M transition	0.0001624	0.01393	8	22
ERBB2 (erb-b2 receptor tyrosine kinase 2)	2064		30	106426	IRS-mediated signalling	0.0001691	0.01393	17	82
ERN1 (endoplasmic reticulum to nucleus signaling 1)	2081		31	105752	Chk1/Chk2(Cds1) mediated inactivation of Cyclin B:Cdk1 complex	0.0001756	0.01393	4	5
ETFDH (electron transfer flavoprotein dehydrogenase)	2110		32	106420	Insulin receptor signalling cascade	0.0001778	0.01393	18	90
EWSR1 (EWS RNA binding protein 1)	2130		33	106459	NGF signalling via TRKA from the plasma membrane	0.0001997	0.01517	31	201
EXT2 (exostosin glycosyltransferase 2)	2132		34	530734	Signaling by ERBB2	0.0002503	0.01793	26	159
EZH2 (enhancer of zeste 2 polycomb repressive complex 2 subunit)	2146		35	685550	DAP12 signaling	0.0002503	0.01793	26	159
F10 (coagulation factor X)	2159		36	83071	Tight junction	0.0002724	0.01897	23	134
FANCA (Fanconi anemia complementation group A)	2175		37	198884	TNF-alpha/NF-kB Signaling Pathway	0.0002878	0.0195	30	196
PTK2B (protein tyrosine kinase 2 beta)	2185		38	105801	G2/M Transition	0.0002982	0.01967	21	118
BPTF (bromodomain PHD finger transcription factor)	2186		39	730348	IRS-related events triggered by IGF1R	0.0003087	0.01984	17	86
FDFT1 (farnesyl-diphosphate farnesyltransferase 1)	2222		40	477129	Developmental Biology	0.0003208	0.02011	53	419
FGF1 (fibroblast growth factor 1)	2246		41	219802	SREBP signalling	0.0003485	0.02131	14	64
FGFR1 (fibroblast growth factor receptor 1)	2260		42	198845	Insulin Signaling	0.0003737	0.02185	26	163
FGFR3 (fibroblast growth factor receptor 3)	2261		43	160942	Mitotic G2-G2/M phases	0.000378	0.02185	21	120
FGFR2 (fibroblast growth factor receptor 2)	2263		44	161057	Synthesis and interconversion of nucleotide di- and triphosphates	0.0003846	0.02185	7	19
FHL1 (four and a half LIM domains 1)	2273		45	187209	Signal regulatory protein (SIRP) family interactions	0.0003939	0.02185	6	14
FLNA (filamin A)	2316		46	477120	Signaling by SCF-KIT	0.0004223	0.02185	23	138
FLNB (filamin B)	2317		47	138053	TNF receptor signaling pathway	0.0004427	0.02185	11	44
FMR1 (fragile X mental retardation 1)	2332		48	106560	Cleavage of Growing Transcript in the Termination Region	0.0004427	0.02185	11	44
FNTA (farnesyltransferase, CAAX box, alpha)	2339		49	106559	RNA Polymerase II Transcription Termination	0.0004427	0.02185	11	44
FPGS (folylpolyglutamate synthase)	2356		50	M7014	PKC-catalyzed phosphorylation of inhibitory phosphoprotein of myosin phosphatase	0.0004434	0.02185	9	31
GABBR1 (gamma-aminobutyric acid type B receptor subunit 1)	2550
GABPA (GA binding protein transcription factor alpha subunit)	2551
GABPB1 (GA binding protein transcription factor beta subunit 1)	2553
GALNS (galactosamine (N-acetyl)-6-sulfatase)	2588
GANC (glucosidase alpha, neutral C)	2595
GAS8 (growth arrest specific 8)	2622
GGT1 (gamma-glutamyltransferase 1)	2678
GLUD1 (glutamate dehydrogenase 1)	2746
GNAI2 (G protein subunit alpha i2)	2771
GNB2 (G protein subunit beta 2)	2783
GOLGA2 (golgin A2)	2801
GOLGA4 (golgin A4)	2803
GOLGB1 (golgin B1)	2804
GPM6B (glycoprotein M6B)	2824
GPR35 (G protein-coupled receptor 35)	2859
GRIK1 (glutamate ionotropic receptor kainate type subunit 1)	2897
PDIA3 (protein disulfide isomerase family A member 3)	2923
GSR (glutathione reductase)	2936
GSTM2 (glutathione S-transferase mu 2 (muscle))	2946
GSTM3 (glutathione S-transferase mu 3 (brain))	2947
GTF3A (general transcription factor IIIA)	2971
GUK1 (guanylate kinase 1)	2987
HADHB (hydroxyacyl-CoA dehydrogenase/3-ketoacyl-CoA thiolase/enoyl-CoA hydratase (trifunctional protein), beta subunit)	3032
HADH (hydroxyacyl-CoA dehydrogenase)	3033
HARS (histidyl-tRNA synthetase)	3035
HCLS1 (hematopoietic cell-specific Lyn substrate 1)	3059
UBE2K (ubiquitin conjugating enzyme E2 K)	3093
HLA-DPB1 (major histocompatibility complex, class II, DP beta 1)	3115
HLA-DQB1 (major histocompatibility complex, class II, DQ beta 1)	3119
HLA-F (major histocompatibility complex, class I, F)	3134
MR1 (major histocompatibility complex, class I-related)	3140
HMGB1 (high mobility group box 1)	3146
HMGN1 (high mobility group nucleosome binding domain 1)	3150
HMMR (hyaluronan mediated motility receptor)	3161
NR4A1 (nuclear receptor subfamily 4 group A member 1)	3164
SLC29A2 (solute carrier family 29 member 2)	3177
HNRNPL (heterogeneous nuclear ribonucleoprotein L)	3191
HPD (4-hydroxyphenylpyruvate dioxygenase)	3242
HRAS (Harvey rat sarcoma viral oncogene homolog)	3265
AGFG1 (ArfGAP with FG repeats 1)	3267
PRMT2 (protein arginine methyltransferase 2)	3275
PRMT1 (protein arginine methyltransferase 1)	3276
HSPA8 (heat shock protein family A (Hsp70) member 8)	3312
TNC (tenascin C)	3371
ICA1 (islet cell autoantigen 1)	3382
IDE (insulin degrading enzyme)	3416
IDH1 (isocitrate dehydrogenase (NADP(+)) 1, cytosolic)	3417
IFI16 (interferon gamma inducible protein 16)	3428
SP110 (SP110 nuclear body protein)	3431
IFNAR1 (interferon alpha and beta receptor subunit 1)	3454
RBPJ (recombination signal binding protein for immunoglobulin kappa J region)	3516
IL15RA (interleukin 15 receptor subunit alpha)	3601
IMPDH1 (IMP (inosine 5'-monophosphate) dehydrogenase 1)	3614
INPP5B (inositol polyphosphate-5-phosphatase B)	3633
INPPL1 (inositol polyphosphate phosphatase like 1)	3636
INSR (insulin receptor)	3643
ITGB1 (integrin subunit beta 1)	3688
ITGB4 (integrin subunit beta 4)	3691
ITIH2 (inter-alpha-trypsin inhibitor heavy chain 2)	3698
KCNMA1 (potassium calcium-activated channel subfamily M alpha 1)	3778
KIFC3 (kinesin family member C3)	3801
KPNA1 (karyopherin subunit alpha 1)	3836
KPNA5 (karyopherin subunit alpha 5)	3841
KRAS (KRAS proto-oncogene, GTPase)	3845
KRT15 (keratin 15)	3866
KRT16 (keratin 16)	3868
KRT86 (keratin 86)	3892
STMN1 (stathmin 1)	3925
LIFR (leukemia inhibitory factor receptor alpha)	3977
ABLIM1 (actin binding LIM protein 1)	3983
LIMK2 (LIM domain kinase 2)	3985
LIMS1 (LIM zinc finger domain containing 1)	3987
LIPE (lipase E, hormone sensitive type)	3991
LMO7 (LIM domain 7)	4008
LSP1 (lymphocyte-specific protein 1)	4046
LSS (lanosterol synthase (2,3-oxidosqualene-lanosterol cyclase))	4047
LTBP3 (latent transforming growth factor beta binding protein 3)	4054
LY75 (lymphocyte antigen 75)	4065
CAPRIN1 (cell cycle associated protein 1)	4076
SMAD1 (SMAD family member 1)	4086
SMAD4 (SMAD family member 4)	4089
MAN2A2 (mannosidase alpha class 2A member 2)	4122
MAOB (monoamine oxidase B)	4129
MAP4 (microtubule associated protein 4)	4134
MARK3 (microtubule affinity regulating kinase 3)	4140
MARS (methionyl-tRNA synthetase)	4141
MBNL1 (muscleblind like splicing regulator 1)	4154
MCM7 (minichromosome maintenance complex component 7)	4176
MDH1 (malate dehydrogenase 1)	4190
MEA1 (male-enhanced antigen 1)	4201
MEIS2 (Meis homeobox 2)	4212
METTL1 (methyltransferase like 1)	4234
MFGE8 (milk fat globule-EGF factor 8 protein)	4240
MGST2 (microsomal glutathione S-transferase 2)	4258
ATXN3 (ataxin 3)	4287
MKI67 (marker of proliferation Ki-67)	4288
MKLN1 (muskelin 1)	4289
MAP3K11 (mitogen-activated protein kinase kinase kinase 11)	4296
AFF1 (AF4/FMR2 family member 1)	4299
MME (membrane metallo-endopeptidase)	4311
MMP11 (matrix metallopeptidase 11)	4320
MMP13 (matrix metallopeptidase 13)	4322
MSH2 (mutS homolog 2)	4436
MSR1 (macrophage scavenger receptor 1)	4481
MTIF2 (mitochondrial translational initiation factor 2)	4528
MVK (mevalonate kinase)	4598
MX1 (MX dynamin like GTPase 1)	4599
MXI1 (MAX interactor 1, dimerization protein)	4601
MYH11 (myosin, heavy chain 11, smooth muscle)	4629
MYL6 (myosin light chain 6)	4637
MYO1C (myosin IC)	4641
PPP1R12B (protein phosphatase 1 regulatory subunit 12B)	4660
NAB1 (NGFI-A binding protein 1)	4664
NAP1L4 (nucleosome assembly protein 1 like 4)	4676
NASP (nuclear autoantigenic sperm protein)	4678
NCAM1 (neural cell adhesion molecule 1)	4684
NDUFA10 (NADH:ubiquinone oxidoreductase subunit A10)	4705
NDUFB2 (NADH:ubiquinone oxidoreductase subunit B2)	4708
NDUFC1 (NADH:ubiquinone oxidoreductase subunit C1)	4717
SEPT2 (septin 2)	4735
NEDD9 (neural precursor cell expressed, developmentally down-regulated 9)	4739
NF1 (neurofibromin 1)	4763
NFATC3 (nuclear factor of activated T-cells 3)	4775
NFYA (nuclear transcription factor Y subunit alpha)	4800
NFYB (nuclear transcription factor Y subunit beta)	4801
NFYC (nuclear transcription factor Y subunit gamma)	4802
NME2 (NME/NM23 nucleoside diphosphate kinase 2)	4831
NNMT (nicotinamide N-methyltransferase)	4837
NOP2 (NOP2 nucleolar protein)	4839
NPM1 (nucleophosmin (nucleolar phosphoprotein B23, numatrin))	4869
NRDC (nardilysin convertase)	4898
NTRK2 (neurotrophic receptor tyrosine kinase 2)	4915
OAS1 (2'-5'-oligoadenylate synthetase 1)	4938
OAZ1 (ornithine decarboxylase antizyme 1)	4946
OGDH (oxoglutarate dehydrogenase)	4967
OGG1 (8-oxoguanine DNA glycosylase)	4968
ORC4 (origin recognition complex subunit 4)	5000
CLDN11 (claudin 11)	5010
PCBP2 (poly(rC) binding protein 2)	5094
PCCB (propionyl-CoA carboxylase beta subunit)	5096
PCNA (proliferating cell nuclear antigen)	5111
PDE4B (phosphodiesterase 4B)	5142
PDE8A (phosphodiesterase 8A)	5151
PDGFRA (platelet derived growth factor receptor alpha)	5156
ENPP1 (ectonucleotide pyrophosphatase/phosphodiesterase 1)	5167
PEX14 (peroxisomal biogenesis factor 14)	5195
PFKFB3 (6-phosphofructo-2-kinase/fructose-2,6-biphosphatase 3)	5209
VIT (vitrin)	5212
PGM3 (phosphoglucomutase 3)	5238
SERPINA1 (serpin family A member 1)	5265
SERPINB6 (serpin family B member 6)	5269
PIK3R2 (phosphoinositide-3-kinase regulatory subunit 2)	5296
PIN4 (peptidylprolyl cis/trans isomerase, NIMA-interacting 4)	5303
PITPNA (phosphatidylinositol transfer protein alpha)	5306
PKM (pyruvate kinase, muscle)	5315
PLD1 (phospholipase D1)	5337
PLS3 (plastin 3)	5358
PLXNB3 (plexin B3)	5365
EXOSC9 (exosome component 9)	5393
POR (cytochrome p450 oxidoreductase)	5447
PPP1CA (protein phosphatase 1 catalytic subunit alpha)	5499
PPP2R1A (protein phosphatase 2 scaffold subunit Aalpha)	5518
PPP2R1B (protein phosphatase 2 scaffold subunit Abeta)	5519
PPP4C (protein phosphatase 4 catalytic subunit)	5531
PPP3CB (protein phosphatase 3 catalytic subunit beta)	5532
PRIM2 (primase (DNA) subunit 2)	5558
PRKAA1 (protein kinase AMP-activated catalytic subunit alpha 1)	5562
PRKACA (protein kinase cAMP-activated catalytic subunit alpha)	5566
PRKAR1A (protein kinase cAMP-dependent type I regulatory subunit alpha)	5573
PRKAR2A (protein kinase cAMP-dependent type II regulatory subunit alpha)	5576
PRKCE (protein kinase C epsilon)	5581
PKN1 (protein kinase N1)	5585
PRKCZ (protein kinase C zeta)	5590
MAP2K3 (mitogen-activated protein kinase kinase 3)	5606
MAP2K7 (mitogen-activated protein kinase kinase 7)	5609
RELN (reelin)	5649
PSMB2 (proteasome subunit beta 2)	5690
PSMC6 (proteasome 26S subunit, ATPase 6)	5706
PSMD3 (proteasome 26S subunit, non-ATPase 3)	5709
PSPH (phosphoserine phosphatase)	5723
PTCH1 (patched 1)	5727
PTK2 (protein tyrosine kinase 2)	5747
PTK7 (protein tyrosine kinase 7 (inactive))	5754
PTMA (prothymosin, alpha)	5757
PTMS (parathymosin)	5763
PTPN2 (protein tyrosine phosphatase, non-receptor type 2)	5771
PTPN11 (protein tyrosine phosphatase, non-receptor type 11)	5781
PTPN14 (protein tyrosine phosphatase, non-receptor type 14)	5784
PTPRF (protein tyrosine phosphatase, receptor type F)	5792
PTPRK (protein tyrosine phosphatase, receptor type K)	5796
PTS (6-pyruvoyltetrahydropterin synthase)	5805
RAD1 (RAD1 checkpoint DNA exonuclease)	5810
NECTIN1 (nectin cell adhesion molecule 1)	5818
PXN (paxillin)	5829
PYCR1 (pyrroline-5-carboxylate reductase 1)	5831
PCYT2 (phosphate cytidylyltransferase 2, ethanolamine)	5833
RGL2 (ral guanine nucleotide dissociation stimulator like 2)	5863
RAB27A (RAB27A, member RAS oncogene family)	5873
RAD51 (RAD51 recombinase)	5888
RASA1 (RAS p21 protein activator 1)	5921
RBM4 (RNA binding motif protein 4)	5936
RBMS2 (RNA binding motif single stranded interacting protein 2)	5939
RCN2 (reticulocalbin 2)	5955
RGS3 (regulator of G-protein signaling 3)	5998
RGS10 (regulator of G-protein signaling 10)	6001
RPE (ribulose-5-phosphate-3-epimerase)	6120
RPL4 (ribosomal protein L4)	6124
RPL6 (ribosomal protein L6)	6128
RPL7A (ribosomal protein L7a)	6130
RPL8 (ribosomal protein L8)	6132
RPL30 (ribosomal protein L30)	6156
RPL35A (ribosomal protein L35a)	6165
RPN1 (ribophorin I)	6184
RPS3 (ribosomal protein S3)	6188
RPS24 (ribosomal protein S24)	6229
RTKN (rhotekin)	6242
CLIP1 (CAP-Gly domain containing linker protein 1)	6249
RSU1 (Ras suppressor protein 1)	6251
RXRB (retinoid X receptor beta)	6257
RYR3 (ryanodine receptor 3)	6263
ACSM3 (acyl-CoA synthetase medium-chain family member 3)	6296
MAPK12 (mitogen-activated protein kinase 12)	6300
ATXN7 (ataxin 7)	6314
SCD (stearoyl-CoA desaturase)	6319
SCN3A (sodium voltage-gated channel alpha subunit 3)	6328
SCN5A (sodium voltage-gated channel alpha subunit 5)	6331
SCNN1A (sodium channel epithelial 1 alpha subunit)	6337
SEC14L1 (SEC14 like lipid binding 1)	6397
SRSF3 (serine/arginine-rich splicing factor 3)	6428
SRSF4 (serine/arginine-rich splicing factor 4)	6429
SRSF5 (serine/arginine-rich splicing factor 5)	6430
SRSF7 (serine/arginine-rich splicing factor 7)	6432
TRA2B (transformer 2 beta homolog (Drosophila))	6434
SGK1 (serum/glucocorticoid regulated kinase 1)	6446
SH3BGRL (SH3 domain binding glutamate rich protein like)	6451
SH3BP2 (SH3 domain binding protein 2)	6452
SHMT2 (serine hydroxymethyltransferase 2)	6472
ST3GAL4 (ST3 beta-galactoside alpha-2,3-sialyltransferase 4)	6484
SLC1A2 (solute carrier family 1 member 2)	6506
SLC1A4 (solute carrier family 1 member 4)	6509
SLC3A2 (solute carrier family 3 member 2)	6520
SLC20A2 (solute carrier family 20 member 2)	6575
SMARCA4 (SWI/SNF related, matrix associated, actin dependent regulator of chromatin, subfamily a, member 4)	6597
SMARCC2 (SWI/SNF related, matrix associated, actin dependent regulator of chromatin subfamily c member 2)	6601
SNAPC2 (small nuclear RNA activating complex polypeptide 2)	6618
SNAPC3 (small nuclear RNA activating complex polypeptide 3)	6619
SNRNP70 (small nuclear ribonucleoprotein U1 subunit 70)	6625
SNRPB (small nuclear ribonucleoprotein polypeptides B and B1)	6628
SNRPD3 (small nuclear ribonucleoprotein D3 polypeptide)	6634
SNRPN (small nuclear ribonucleoprotein polypeptide N)	6638
SNTB1 (syntrophin beta 1)	6641
SNX1 (sorting nexin 1)	6642
SPP1 (secreted phosphoprotein 1)	6696
SPTAN1 (spectrin alpha, non-erythrocytic 1)	6709
SPTBN1 (spectrin beta, non-erythrocytic 1)	6711
SRC (SRC proto-oncogene, non-receptor tyrosine kinase)	6714
SRI (sorcin)	6717
SRP14 (signal recognition particle 14kDa)	6727
SRP19 (signal recognition particle 19kDa)	6728
SRPK2 (SRSF protein kinase 2)	6733
SSR3 (signal sequence receptor subunit 3)	6747
SS18 (SS18, nBAF chromatin remodeling complex subunit)	6760
ST5 (suppression of tumorigenicity 5)	6764
STK3 (serine/threonine kinase 3)	6788
STX3 (syntaxin 3)	6809
SURF4 (surfeit 4)	6836
SVIL (supervillin)	6840
SYPL1 (synaptophysin like 1)	6856
TACC1 (transforming acidic coiled-coil containing protein 1)	6867
ADAM17 (ADAM metallopeptidase domain 17)	6868
TBCD (tubulin folding cofactor D)	6904
TBCE (tubulin folding cofactor E)	6905
TCF7L2 (transcription factor 7 like 2)	6934
TCF12 (transcription factor 12)	6938
ZNF354A (zinc finger protein 354A)	6940
TCP1 (t-complex 1)	6950
TFAP2C (transcription factor AP-2 gamma)	7022
TFDP2 (transcription factor Dp-2)	7029
THRB (thyroid hormone receptor beta)	7068
TMOD1 (tropomodulin 1)	7111
TNS1 (tensin 1)	7145
TNXB (tenascin XB)	7148
TOP2A (topoisomerase (DNA) II alpha)	7153
TPM2 (tropomyosin 2 (beta))	7169
TPM3 (tropomyosin 3)	7170
TPM4 (tropomyosin 4)	7171
TRAF1 (TNF receptor associated factor 1)	7185
TRPM2 (transient receptor potential cation channel subfamily M member 2)	7226
TSC1 (tuberous sclerosis 1)	7248
TSC2 (tuberous sclerosis 2)	7249
TSTA3 (tissue specific transplantation antigen P35B)	7264
DNAJC7 (DnaJ heat shock protein family (Hsp40) member C7)	7266
TULP3 (tubby like protein 3)	7289
HIRA (histone cell cycle regulator)	7290
TXNRD1 (thioredoxin reductase 1)	7296
U2AF1 (U2 small nuclear RNA auxiliary factor 1)	7307
UBE2E1 (ubiquitin conjugating enzyme E2 E1)	7324
SLC35A2 (solute carrier family 35 member A2)	7355
UNG (uracil DNA glycosylase)	7374
UQCRH (ubiquinol-cytochrome c reductase hinge protein)	7388
VCL (vinculin)	7414
VDAC2 (voltage dependent anion channel 2)	7417
VDR (vitamin D (1,25- dihydroxyvitamin D3) receptor)	7421
VLDLR (very low density lipoprotein receptor)	7436
VRK2 (vaccinia related kinase 2)	7444
CORO2A (coronin 2A)	7464
WEE1 (WEE1 G2 checkpoint kinase)	7465
WRB (tryptophan rich basic protein)	7485
YWHAE (tyrosine 3-monooxygenase/tryptophan 5-monooxygenase activation protein epsilon)	7531
ZNF207 (zinc finger protein 207)	7756
ZP3 (zona pellucida glycoprotein 3 (sperm receptor))	7784
ZYX (zyxin)	7791
CSDE1 (cold shock domain containing E1)	7812
TUBA1A (tubulin alpha 1a)	7846
IFRD2 (interferon-related developmental regulator 2)	7866
USP7 (ubiquitin specific peptidase 7 (herpes virus-associated))	7874
REEP5 (receptor accessory protein 5)	7905
DDX39B (DEAD-box helicase 39B)	7919
ABHD16A (abhydrolase domain containing 16A)	7920
TUSC3 (tumor suppressor candidate 3)	7991
KAT6A (lysine acetyltransferase 6A)	7994
MLLT10 (myeloid/lymphoid or mixed-lineage leukemia; translocated to, 10)	8028
SLC25A16 (solute carrier family 25 member 16)	8034
MLF2 (myeloid leukemia factor 2)	8079
FXR1 (FMR1 autosomal homolog 1)	8087
NPRL3 (NPR3 like, GATOR1 complex subunit)	8131
LZTR1 (leucine-zipper-like transcription regulator 1)	8216
PNPLA4 (patatin like phospholipase domain containing 4)	8228
ACOX2 (acyl-CoA oxidase 2, branched chain)	8309
CDC7 (cell division cycle 7)	8317
PIP5K1A (phosphatidylinositol-4-phosphate 5-kinase type 1 alpha)	8394
BCAR3 (breast cancer anti-estrogen resistance 3)	8412
RECK (reversion inducing cysteine rich protein with kazal motifs)	8434
RAD54L (RAD54-like (S. cerevisiae))	8438
GNPAT (glyceronephosphate O-acyltransferase)	8443
DHX16 (DEAH-box helicase 16)	8449
CUL4A (cullin 4A)	8451
CUL1 (cullin 1)	8454
OFD1 (OFD1, centriole and centriolar satellite protein)	8481
PPFIBP2 (PPFIA binding protein 2)	8495
RANBP3 (RAN binding protein 3)	8498
SLC43A1 (solute carrier family 43 member 1)	8501
NDST2 (N-deacetylase/N-sulfotransferase 2)	8509
GAS7 (growth arrest specific 7)	8522
DGKZ (diacylglycerol kinase zeta)	8525
API5 (apoptosis inhibitor 5)	8539
PRPF18 (pre-mRNA processing factor 18)	8559
THOC5 (THO complex 5)	8563
PDXK (pyridoxal (pyridoxine, vitamin B6) kinase)	8566
MADD (MAP kinase activating death domain)	8567
CASK (calcium/calmodulin dependent serine protein kinase)	8573
PRKRA (protein activator of interferon induced protein kinase EIF2AK2)	8575
RUVBL1 (RuvB like AAA ATPase 1)	8607
RFXANK (regulatory factor X associated ankyrin containing protein)	8625
RNASET2 (ribonuclease T2)	8635
NUMB (NUMB, endocytic adaptor protein)	8650
VAMP4 (vesicle associated membrane protein 4)	8674
B4GALT2 (beta-1,4-galactosyltransferase 2)	8704
EED (embryonic ectoderm development)	8726
GPAA1 (glycosylphosphatidylinositol anchor attachment 1)	8733
MYOM1 (myomesin 1)	8736
RIPK1 (receptor interacting serine/threonine kinase 1)	8737
TNFSF12 (tumor necrosis factor superfamily member 12)	8742
CDS2 (CDP-diacylglycerol synthase 2)	8760
NAPA (NSF attachment protein alpha)	8775
TRIM24 (tripartite motif containing 24)	8805
DCAF5 (DDB1 and CUL4 associated factor 5)	8816
LDB1 (LIM domain binding 1)	8861
SYNJ2 (synaptojanin 2)	8871
SGPL1 (sphingosine-1-phosphate lyase 1)	8879
FUBP1 (far upstream element binding protein 1)	8880
NAE1 (NEDD8 activating enzyme E1 subunit 1)	8883
MTMR3 (myotubularin related protein 3)	8897
MTMR2 (myotubularin related protein 2)	8898
AP1S2 (adaptor related protein complex 1 sigma 2 subunit)	8905
SKAP2 (src kinase associated phosphoprotein 2)	8935
TAF1C (TATA-box binding protein associated factor, RNA polymerase I subunit C)	9013
CLIC3 (chloride intracellular channel 3)	9022
HIP1R (huntingtin interacting protein 1 related)	9026
SPAG9 (sperm associated antigen 9)	9043
NFS1 (NFS1 cysteine desulfurase)	9054
SLC7A7 (solute carrier family 7 member 7)	9056
SLC7A6 (solute carrier family 7 member 6)	9057
PKMYT1 (protein kinase, membrane associated tyrosine/threonine 1)	9088
PIGQ (phosphatidylinositol glycan anchor biosynthesis class Q)	9091
USP2 (ubiquitin specific peptidase 2)	9099
CNOT9 (CCR4-NOT transcription complex subunit 9)	9125
PRPF3 (pre-mRNA processing factor 3)	9129
RABEP1 (rabaptin, RAB GTPase binding effector protein 1)	9135
ARHGEF1 (Rho guanine nucleotide exchange factor 1)	9138
NEMF (nuclear export mediator factor)	9147
CTDP1 (CTD phosphatase subunit 1)	9150
PCSK7 (proprotein convertase subtilisin/kexin type 7)	9159
EBAG9 (estrogen receptor binding site associated, antigen, 9)	9166
ARHGEF2 (Rho/Rac guanine nucleotide exchange factor 2)	9181
LRRFIP2 (leucine rich repeat (in FLII) interacting protein 2)	9209
DLG5 (discs large MAGUK scaffold protein 5)	9231
RPS6KA5 (ribosomal protein S6 kinase A5)	9252
AIMP1 (aminoacyl tRNA synthetase complex interacting multifunctional protein 1)	9255
TSPOAP1 (TSPO associated protein 1)	9256
PDLIM7 (PDZ and LIM domain 7)	9260
CYTH3 (cytohesin 3)	9265
ITGB1BP1 (integrin subunit beta 1 binding protein 1)	9270
BCL7B (B-cell CLL/lymphoma 7B)	9275
ADGRG1 (adhesion G protein-coupled receptor G1)	9289
SRSF11 (serine/arginine-rich splicing factor 11)	9295
TRIP10 (thyroid hormone receptor interactor 10)	9322
GTF3C5 (general transcription factor IIIC subunit 5)	9328
CNOT8 (CCR4-NOT transcription complex subunit 8)	9337
TXNL1 (thioredoxin like 1)	9352
ITGBL1 (integrin subunit beta like 1)	9358
RAB28 (RAB28, member RAS oncogene family)	9364
NRXN1 (neurexin 1)	9378
LPXN (leupaxin)	9404
FAM189A2 (family with sequence similarity 189 member A2)	9413
TJP2 (tight junction protein 2)	9414
ABCG2 (ATP binding cassette subfamily G member 2 (Junior blood group))	9429
MAP4K4 (mitogen-activated protein kinase kinase kinase kinase 4)	9448
ARHGEF6 (Rac/Cdc42 guanine nucleotide exchange factor 6)	9459
EIF4E2 (eukaryotic translation initiation factor 4E family member 2)	9470
CABP1 (calcium binding protein 1)	9478
PIGL (phosphatidylinositol glycan anchor biosynthesis class L)	9487
KIF23 (kinesin family member 23)	9493
LITAF (lipopolysaccharide induced TNF factor)	9516
TBPL1 (TATA-box binding protein like 1)	9519
TECR (trans-2,3-enoyl-CoA reductase)	9524
NRG2 (neuregulin 2)	9542
H2AFY (H2A histone family member Y)	9555
GTF2IRD1 (GTF2I repeat domain containing 1)	9569
BRE (brain and reproductive organ-expressed (TNFRSF1A modulator))	9577
APOBEC3B (apolipoprotein B mRNA editing enzyme catalytic subunit 3B)	9582
NCOR1 (nuclear receptor corepressor 1)	9611
FEZ1 (fasciculation and elongation protein zeta 1)	9638
ARHGEF10 (Rho guanine nucleotide exchange factor 10)	9639
MORF4L2 (mortality factor 4 like 2)	9643
PDE4DIP (phosphodiesterase 4D interacting protein)	9659
PHF14 (PHD finger protein 14)	9678
ESPL1 (extra spindle pole bodies like 1, separase)	9700
DHX34 (DEAH-box helicase 34)	9704
RUBCN (RUN and cysteine rich domain containing beclin 1 interacting protein)	9711
USP6NL (USP6 N-terminal like)	9712
SLK (STE20 like kinase)	9748
PHACTR2 (phosphatase and actin regulator 2)	9749
JADE3 (jade family PHD finger 3)	9767
TBC1D5 (TBC1 domain family member 5)	9779
KIAA0586 (KIAA0586)	9786
MTSS1 (metastasis suppressor 1)	9788
IP6K1 (inositol hexakisphosphate kinase 1)	9807
EFCAB14 (EF-hand calcium binding domain 14)	9813
ARHGAP11A (Rho GTPase activating protein 11A)	9824
TRIM14 (tripartite motif containing 14)	9830
C2CD5 (C2 calcium-dependent domain containing 5)	9847
KIAA0753 (KIAA0753)	9851
FARP2 (FERM, ARH/RhoGEF and pleckstrin domain protein 2)	9855
MED24 (mediator complex subunit 24)	9862
AREL1 (apoptosis resistant E3 ubiquitin protein ligase 1)	9870
SEC24D (SEC24 homolog D, COPII coat complex component)	9871
UBAP2L (ubiquitin associated protein 2 like)	9898
RBM19 (RNA binding motif protein 19)	9904
G3BP2 (G3BP stress granule assembly factor 2)	9908
ARHGAP44 (Rho GTPase activating protein 44)	9912
ARHGAP25 (Rho GTPase activating protein 25)	9938
RBM8A (RNA binding motif protein 8A)	9939
OXSR1 (oxidative stress responsive 1)	9943
WDR1 (WD repeat domain 1)	9948
USP15 (ubiquitin specific peptidase 15)	9958
USP3 (ubiquitin specific peptidase 3)	9960
SLC23A2 (solute carrier family 23 member 2)	9962
AKT3 (AKT serine/threonine kinase 3)	10000
NAALAD2 (N-acetylated alpha-linked acidic dipeptidase 2)	10003
ACOT8 (acyl-CoA thioesterase 8)	10005
ABI1 (abl interactor 1)	10006
TANK (TRAF family member associated NFKB activator)	10010
PARP2 (poly(ADP-ribose) polymerase 2)	10038
ABCF2 (ATP binding cassette subfamily F member 2)	10061
NR1H3 (nuclear receptor subfamily 1 group H member 3)	10062
ACTR2 (ARP2 actin-related protein 2 homolog (yeast))	10097
ARPC2 (actin related protein 2/3 complex subunit 2)	10109
SGK2 (SGK2, serine/threonine kinase 2)	10110
KIF20A (kinesin family member 20A)	10112
ZNF263 (zinc finger protein 263)	10127
FRY (FRY microtubule binding protein)	10129
AKAP9 (A-kinase anchoring protein 9)	10142
ABI2 (abl-interactor 2)	10152
ZNF197 (zinc finger protein 197)	10168
TENM1 (teneurin transmembrane protein 1)	10178
PSME3 (proteasome activator subunit 3)	10197
DDX39A (DEAD-box helicase 39A)	10212
MFSD10 (major facilitator superfamily domain containing 10)	10227
COQ7 (coenzyme Q7, hydroxylase)	10229
CALCOCO2 (calcium binding and coiled-coil domain 2)	10241
RABEPK (Rab9 effector protein with kelch motifs)	10244
TIMM17B (translocase of inner mitochondrial membrane 17 homolog B (yeast))	10245
CWC27 (CWC27 spliceosome associated protein homolog)	10283
MAEA (macrophage erythroblast attacher)	10296
TCIRG1 (T-cell immune regulator 1, ATPase H+ transporting V0 subunit a3)	10312
RTN3 (reticulon 3)	10313
RRAGB (Ras related GTP binding B)	10325
TRDN (triadin)	10345
HMG20B (high mobility group 20B)	10362
YAP1 (Yes associated protein 1)	10413
SPON2 (spondin 2)	10417
TESK2 (testis-specific kinase 2)	10420
PPIE (peptidylprolyl isomerase E)	10450
SLC25A17 (solute carrier family 25 member 17)	10478
SEC23A (Sec23 homolog A, coat complex II component)	10484
SYNCRIP (synaptotagmin binding cytoplasmic RNA interacting protein)	10492
SEMA4D (semaphorin 4D)	10507
DDX17 (DEAD-box helicase 17)	10521
DEAF1 (DEAF1, transcription factor)	10522
ARPC1A (actin related protein 2/3 complex subunit 1A)	10552
AGPAT1 (1-acylglycerol-3-phosphate O-acyltransferase 1)	10554
RPP30 (ribonuclease P/MRP subunit p30)	10556
SLC35A1 (solute carrier family 35 member A1)	10559
SLU7 (SLU7 homolog, splicing factor)	10569
SORBS1 (sorbin and SH3 domain containing 1)	10580
PRPF8 (pre-mRNA processing factor 8)	10594
PAIP1 (poly(A) binding protein interacting protein 1)	10605
MXD4 (MAX dimerization protein 4)	10608
PDLIM5 (PDZ and LIM domain 5)	10611
RBCK1 (RANBP2-type and C3HC4-type zinc finger containing 1)	10616
CAMKK2 (calcium/calmodulin-dependent protein kinase kinase 2)	10645
CELF1 (CUGBP, Elav-like family member 1)	10658
EBP (emopamil binding protein (sterol isomerase))	10682
CNPY3 (canopy FGF signaling regulator 3)	10695
MGEA5 (meningioma expressed antigen 5 (hyaluronidase))	10724
TRAF3IP2 (TRAF3 interacting protein 2)	10758
ZMYND11 (zinc finger MYND-type containing 11)	10771
SRSF10 (serine/arginine-rich splicing factor 10)	10772
NEK6 (NIMA related kinase 6)	10783
SDCCAG8 (serologically defined colon cancer antigen 8)	10806
SDCCAG3 (serologically defined colon cancer antigen 3)	10807
STARD10 (StAR related lipid transfer domain containing 10)	10809
SRCAP (Snf2-related CREBBP activator protein)	10847
CPSF4 (cleavage and polyadenylation specific factor 4)	10898
MAGED2 (MAGE family member D2)	10916
COPS8 (COP9 signalosome subunit 8)	10920
RNPS1 (RNA binding protein with serine rich domain 1)	10921
SUB1 (SUB1 homolog, transcriptional regulator)	10923
DBF4 (DBF4 zinc finger)	10926
IFT27 (intraflagellar transport 27)	11020
RAB35 (RAB35, member RAS oncogene family)	11021
RBPMS (RNA binding protein with multiple splicing)	11030
MID2 (midline 2)	11043
SLC35D2 (solute carrier family 35 member D2)	11046
NUDT21 (nudix hydrolase 21)	11051
CPSF6 (cleavage and polyadenylation specific factor 6)	11052
TRIOBP (TRIO and F-actin binding protein)	11078
RER1 (retention in endoplasmic reticulum sorting receptor 1)	11079
HNRNPUL1 (heterogeneous nuclear ribonucleoprotein U like 1)	11100
ATE1 (arginyltransferase 1)	11101
HIBADH (3-hydroxyisobutyrate dehydrogenase)	11112
CIT (citron rho-interacting serine/threonine kinase)	11113
ZWINT (ZW10 interacting kinetochore protein)	11130
CAPN11 (calpain 11)	11131
CAPN10 (calpain 10)	11132
KAT7 (lysine acetyltransferase 7)	11143
LDB3 (LIM domain binding 3)	11155
MAP4K5 (mitogen-activated protein kinase kinase kinase kinase 5)	11183
ABCB8 (ATP binding cassette subfamily B member 8)	11194
PRAF2 (PRA1 domain family member 2)	11230
RNF24 (ring finger protein 24)	11237
PMF1 (polyamine-modulated factor 1)	11243
MAN1B1 (mannosidase alpha class 1B member 1)	11253
SCN11A (sodium voltage-gated channel alpha subunit 11)	11280
VPS45 (vacuolar protein sorting 45 homolog)	11311
ACOT7 (acyl-CoA thioesterase 7)	11332
RNF13 (ring finger protein 13)	11342
DNAJC8 (DnaJ heat shock protein family (Hsp40) member C8)	22826
COBLL1 (cordon-bleu WH2 repeat protein like 1)	22837
DLGAP4 (DLG associated protein 4)	22839
AAK1 (AP2 associated kinase 1)	22848
ICK (intestinal cell (MAK-like) kinase)	22858
FNDC3A (fibronectin type III domain containing 3A)	22862
PPP6R1 (protein phosphatase 6 regulatory subunit 1)	22870
INPP5F (inositol polyphosphate-5-phosphatase F)	22876
CLSTN1 (calsyntenin 1)	22883
WDR37 (WD repeat domain 37)	22884
FOXJ3 (forkhead box J3)	22887
RUFY3 (RUN and FYVE domain containing 3)	22902
BTBD3 (BTB domain containing 3)	22903
KIN (Kin17 DNA and RNA binding protein)	22944
PTGR1 (prostaglandin reductase 1)	22949
NT5C2 (5'-nucleotidase, cytosolic II)	22978
ACIN1 (apoptotic chromatin condensation inducer 1)	22985
SPEN (spen family transcriptional repressor)	23013
DOPEY1 (dopey family member 1)	23033
PHLPP2 (PH domain and leucine rich repeat protein phosphatase 2)	23035
ZNF292 (zinc finger protein 292)	23036
PDXDC1 (pyridoxal-dependent decarboxylase domain containing 1)	23042
SETX (senataxin)	23064
ERP44 (endoplasmic reticulum protein 44)	23071
KDM4C (lysine demethylase 4C)	23081
ANKLE2 (ankyrin repeat and LEM domain containing 2)	23141
GGA3 (golgi associated, gamma adaptin ear containing, ARF binding protein 3)	23163
MESDC2 (mesoderm development candidate 2)	23184
RCOR1 (REST corepressor 1)	23186
PHLDB1 (pleckstrin homology like domain family B member 1)	23187
FAM120A (family with sequence similarity 120A)	23196
PSME4 (proteasome activator subunit 4)	23198
GSE1 (Gse1 coiled-coil protein)	23199
JMJD6 (arginine demethylase and lysine hydroxylase)	23210
ARHGEF9 (Cdc42 guanine nucleotide exchange factor 9)	23229
KIAA0556 (KIAA0556)	23247
KAZN (kazrin, periplakin interacting protein)	23254
CAMTA1 (calmodulin binding transcription activator 1)	23261
PPIP5K2 (diphosphoinositol pentakisphosphate kinase 2)	23262
ADGRL2 (adhesion G protein-coupled receptor L2)	23266
KLHL18 (kelch like family member 18)	23276
ANKS1A (ankyrin repeat and sterile alpha motif domain containing 1A)	23294
RPGRIP1L (RPGRIP1 like)	23322
USP22 (ubiquitin specific peptidase 22)	23326
DNAJC16 (DnaJ heat shock protein family (Hsp40) member C16)	23341
SYNE1 (spectrin repeat containing nuclear envelope protein 1)	23345
SMCHD1 (structural maintenance of chromosomes flexible hinge domain containing 1)	23347
DOCK9 (dedicator of cytokinesis 9)	23348
KHNYN (KH and NYN domain containing)	23351
KIAA0895 (KIAA0895)	23366
TNS2 (tensin 2)	23371
CRTC1 (CREB regulated transcription coactivator 1)	23373
SRGAP2 (SLIT-ROBO Rho GTPase activating protein 2)	23380
SPECC1L (sperm antigen with calponin homology and coiled-coil domains 1-like)	23384
KIAA0368 (KIAA0368)	23392
SIRT3 (sirtuin 3)	23410
SIRT1 (sirtuin 1)	23411
SLC35A3 (solute carrier family 35 member A3)	23443
SLC44A1 (solute carrier family 44 member 1)	23446
SF3B1 (splicing factor 3b subunit 1)	23451
PHF3 (PHD finger protein 3)	23469
PES1 (pescadillo ribosomal biogenesis factor 1)	23481
RIMBP2 (RIMS binding protein 2)	23504
SCRIB (scribbled planar cell polarity protein)	23513
CABIN1 (calcineurin binding protein 1)	23523
SRRM2 (serine/arginine repetitive matrix 2)	23524
TNPO3 (transportin 3)	23534
RBFOX2 (RNA binding protein, fox-1 homolog 2)	23543
PDSS1 (prenyl (decaprenyl) diphosphate synthase, subunit 1)	23590
ACOT9 (acyl-CoA thioesterase 9)	23597
ZMYND8 (zinc finger MYND-type containing 8)	23613
RUSC1 (RUN and SH3 domain containing 1)	23623
RABGAP1 (RAB GTPase activating protein 1)	23637
LSM5 (LSM5 homolog, U6 small nuclear RNA and mRNA degradation associated)	23658
GABARAPL1 (GABA type A receptor associated protein like 1)	23710
TFIP11 (tuftelin interacting protein 11)	24144
DSTYK (dual serine/threonine and tyrosine protein kinase)	25778
RAD54B (RAD54 homolog B (S. cerevisiae))	25788
NGEF (neuronal guanine nucleotide exchange factor)	25791
POM121L1P (POM121 transmembrane nucleoporin like 1, pseudogene)	25812
TMEM184B (transmembrane protein 184B)	25829
MPC2 (mitochondrial pyruvate carrier 2)	25874
DCAF13 (DDB1 and CUL4 associated factor 13)	25879
PAMR1 (peptidase domain containing associated with muscle regeneration 1)	25891
ANAPC15 (anaphase promoting complex subunit 15)	25906
DPCD (deleted in primary ciliary dyskinesia homolog (mouse))	25911
ATL3 (atlastin GTPase 3)	25923
NIPSNAP3A (nipsnap homolog 3A)	25934
TPGS2 (tubulin polyglutamylase complex subunit 2)	25941
C20orf194 (chromosome 20 open reading frame 194)	25943
PNKD (paroxysmal nonkinesigenic dyskinesia)	25953
SEC31B (SEC31 homolog B, COPII coat complex component)	25956
SH2B1 (SH2B adaptor protein 1)	25970
SIPA1L1 (signal induced proliferation associated 1 like 1)	26037
RAI14 (retinoic acid induced 14)	26064
GPSM1 (G-protein signaling modulator 1)	26086
GGA1 (golgi-associated, gamma adaptin ear containing, ARF binding protein 1)	26088
PHF19 (PHD finger protein 19)	26147
LRRC29 (leucine rich repeat containing 29)	26231
FBXO10 (F-box protein 10)	26267
FBXO5 (F-box protein 5)	26271
SACS (sacsin molecular chaperone)	26278
AK5 (adenylate kinase 5)	26289
BSCL2 (BSCL2, seipin lipid droplet biogenesis associated)	26580
SH3YL1 (SH3 and SYLF domain containing 1)	26751
USP21 (ubiquitin specific peptidase 21)	27005
NPTN (neuroplastin)	27020
NPHP3 (nephronophthisis 3 (adolescent))	27031
PPA2 (pyrophosphatase (inorganic) 2)	27068
B9D1 (B9 domain containing 1)	27077
CLUL1 (clusterin like 1)	27098
CACYBP (calcyclin binding protein)	27101
SNX5 (sorting nexin 5)	27131
SLC39A1 (solute carrier family 39 member 1)	27173
GPR162 (G protein-coupled receptor 162)	27239
BBS9 (Bardet-Biedl syndrome 9)	27241
PDCD4 (programmed cell death 4 (neoplastic transformation inhibitor))	27250
PDLIM3 (PDZ and LIM domain 3)	27295
CRCP (CGRP receptor component)	27297
ZNF544 (zinc finger protein 544)	27300
RAB30 (RAB30, member RAS oncogene family)	27314
DESI1 (desumoylating isopeptidase 1)	27351
CDH20 (cadherin 20)	28316
SLC6A16 (solute carrier family 6 member 16)	28968
MCTS1 (malignant T-cell amplified sequence 1)	28985
COMMD5 (COMM domain containing 5)	28991
ATAD2 (ATPase family, AAA domain containing 2)	29028
TMEM230 (transmembrane protein 230)	29058
CNIH4 (cornichon family AMPA receptor auxiliary protein 4)	29097
SSU72 (SSU72 homolog, RNA polymerase II CTD phosphatase)	29101
SAP30BP (SAP30 binding protein)	29115
ZDHHC8 (zinc finger DHHC-type containing 8)	29801
GRHL1 (grainyhead like transcription factor 1)	29841
ANAPC2 (anaphase promoting complex subunit 2)	29882
STRN4 (striatin 4)	29888
TRA2A (transformer 2 alpha homolog)	29896
GPSM2 (G-protein signaling modulator 2)	29899
CDIP1 (cell death-inducing p53 target 1)	29965
DONSON (downstream neighbor of SON)	29980
BAZ2B (bromodomain adjacent to zinc finger domain 2B)	29994
TNPO2 (transportin 2)	30000
ST6GALNAC6 (ST6 N-acetylgalactosaminide alpha-2,6-sialyltransferase 6)	30815
PODXL2 (podocalyxin like 2)	50512
ARHGEF4 (Rho guanine nucleotide exchange factor 4)	50649
MYEF2 (myelin expression factor 2)	50804
HP1BP3 (heterochromatin protein 1 binding protein 3)	50809
NSDHL (NAD(P) dependent steroid dehydrogenase-like)	50814
F11R (F11 receptor)	50848
SLC35C2 (solute carrier family 35 member C2)	51006
ASCC1 (activating signal cointegrator 1 complex subunit 1)	51008
RRP15 (ribosomal RNA processing 15 homolog)	51018
MRPS18C (mitochondrial ribosomal protein S18C)	51023
FIS1 (fission, mitochondrial 1)	51024
NMD3 (NMD3 ribosome export adaptor)	51068
MEMO1 (mediator of cell motility 1)	51072
APIP (APAF1 interacting protein)	51074
SH3GLB1 (SH3 domain containing GRB2 like endophilin B1)	51100
PHF20L1 (PHD finger protein 20-like 1)	51105
RMDN1 (regulator of microtubule dynamics 1)	51115
MRPS2 (mitochondrial ribosomal protein S2)	51116
COQ4 (coenzyme Q4)	51117
PHF11 (PHD finger protein 11)	51131
C5orf45 (chromosome 5 open reading frame 45)	51149
HN1 (hematological and neurological expressed 1)	51155
LEF1 (lymphoid enhancer binding factor 1)	51176
HSPA14 (heat shock protein family A (Hsp70) member 14)	51182
ZNF639 (zinc finger protein 639)	51193
IPO11 (importin 11)	51194
DDX47 (DEAD-box helicase 47)	51202
ZNF219 (zinc finger protein 219)	51222
PHF20 (PHD finger protein 20)	51230
C6orf203 (chromosome 6 open reading frame 203)	51250
NT5C3A (5'-nucleotidase, cytosolic IIIA)	51251
GMIP (GEM interacting protein)	51291
FAM53C (family with sequence similarity 53 member C)	51307
FAM198B (family with sequence similarity 198 member B)	51313
TAOK3 (TAO kinase 3)	51347
PRKAG2 (protein kinase AMP-activated non-catalytic subunit gamma 2)	51422
RTFDC1 (replication termination factor 2 domain containing 1)	51507
TRMO (tRNA methyltransferase O)	51531
MTFP1 (mitochondrial fission process 1)	51537
VPS54 (VPS54, GARP complex subunit)	51542
CINP (cyclin-dependent kinase 2 interacting protein)	51550
NT5DC3 (5'-nucleotidase domain containing 3)	51559
UFM1 (ubiquitin-fold modifier 1)	51569
LIPT1 (lipoyltransferase 1)	51601
ERGIC3 (ERGIC and golgi 3)	51614
LUC7L2 (LUC7-like 2 pre-mRNA splicing factor)	51631
TMBIM4 (transmembrane BAX inhibitor motif containing 4)	51643
STYXL1 (serine/threonine/tyrosine interacting-like 1)	51657
MPC1 (mitochondrial pyruvate carrier 1)	51660
ASB1 (ankyrin repeat and SOCS box containing 1)	51665
HSPB11 (heat shock protein family B (small) member 11)	51668
DNAJB11 (DnaJ heat shock protein family (Hsp40) member B11)	51726
ARID4B (AT-rich interaction domain 4B)	51742
LUC7L3 (LUC7 like 3 pre-mRNA splicing factor)	51747
ZAK (sterile alpha motif and leucine zipper containing kinase AZK)	51776
LRP1B (LDL receptor related protein 1B)	53353
NUP54 (nucleoporin 54kDa)	53371
CLIC5 (chloride intracellular channel 5)	53405
CSNK1G1 (casein kinase 1 gamma 1)	53944
BRWD1 (bromodomain and WD repeat domain containing 1)	54014
SMIM11A (small integral membrane protein 11A)	54065
TLR9 (toll like receptor 9)	54106
MRPL39 (mitochondrial ribosomal protein L39)	54148
TREM2 (triggering receptor expressed on myeloid cells 2)	54209
NLGN3 (neuroligin 3)	54413
PRR13 (proline rich 13)	54458
CCSER2 (coiled-coil serine rich protein 2)	54462
RNF216 (ring finger protein 216)	54476
ANKRD16 (ankyrin repeat domain 16)	54522
USP53 (ubiquitin specific peptidase 53)	54532
EPB41L4B (erythrocyte membrane protein band 4.1 like 4B)	54566
DDX56 (DEAD-box helicase 56)	54606
PAF1 (PAF1 homolog, Paf1/RNA polymerase II complex component)	54623
WDR74 (WD repeat domain 74)	54663
LEPROT (leptin receptor overlapping transcript)	54741
RNF111 (ring finger protein 111)	54778
NSMCE4A (NSE4 homolog A, SMC5-SMC6 complex component)	54780
MBTD1 (mbt domain containing 1)	54799
CNNM2 (cyclin and CBS domain divalent metal cation transport mediator 2)	54805
GATAD2A (GATA zinc finger domain containing 2A)	54815
NDE1 (nudE neurodevelopment protein 1)	54820
ZCCHC2 (zinc finger CCHC-type containing 2)	54877
DPP8 (dipeptidyl peptidase 8)	54878
TBC1D8B (TBC1 domain family member 8B)	54885
FAM208B (family with sequence similarity 208 member B)	54906
YTHDF1 (YTH N6-methyladenosine RNA binding protein 1)	54915
DNAAF5 (dynein (axonemal) assembly factor 5)	54919
EXD3 (exonuclease 3'-5' domain containing 3)	54932
KANSL2 (KAT8 regulatory NSL complex subunit 2)	54934
OCIAD1 (OCIA domain containing 1)	54940
SLC41A3 (solute carrier family 41 member 3)	54946
PIGX (phosphatidylinositol glycan anchor biosynthesis class X)	54965
TTC12 (tetratricopeptide repeat domain 12)	54970
CPSF3L (cleavage and polyadenylation specific factor 3-like)	54973
ULK4 (unc-51 like kinase 4)	54986
CCDC109B (coiled-coil domain containing 109B)	55013
HEATR3 (HEAT repeat containing 3)	55027
DET1 (de-etiolated homolog 1 (Arabidopsis))	55070
SAMD4B (sterile alpha motif domain containing 4B)	55095
MAGOHB (mago homolog B, exon junction complex core component)	55110
HAUS2 (HAUS augmin like complex subunit 2)	55142
RBM23 (RNA binding motif protein 23)	55147
ARHGEF10L (Rho guanine nucleotide exchange factor 10 like)	55160
SEC61A2 (Sec61 translocon alpha 2 subunit)	55176
RNF220 (ring finger protein 220)	55182
RIC8B (RIC8 guanine nucleotide exchange factor B)	55188
BBS7 (Bardet-Biedl syndrome 7)	55212
FANCI (Fanconi anemia complementation group I)	55215
YY1AP1 (YY1 associated protein 1)	55249
ELP2 (elongator acetyltransferase complex subunit 2)	55250
THNSL2 (threonine synthase like 2)	55258
RNLS (renalase, FAD-dependent amine oxidase)	55328
SLC39A9 (solute carrier family 39 member 9)	55334
WDR33 (WD repeat domain 33)	55339
TBC1D2 (TBC1 domain family member 2)	55357
TMEM63B (transmembrane protein 63B)	55362
CSGALNACT2 (chondroitin sulfate N-acetylgalactosaminyltransferase 2)	55454
TNFRSF19 (tumor necrosis factor receptor superfamily member 19)	55504
H2AFY2 (H2A histone family member Y2)	55506
ENOSF1 (enolase superfamily member 1)	55556
FOXRED1 (FAD-dependent oxidoreductase domain containing 1)	55572
STAB2 (stabilin 2)	55576
VEZT (vezatin, adherens junctions transmembrane protein)	55591
KIF21A (kinesin family member 21A)	55605
KIF16B (kinesin family member 16B)	55614
POMGNT1 (protein O-linked mannose N-acetylglucosaminyltransferase 1 (beta 1,2-))	55624
DEPDC1 (DEP domain containing 1)	55635
PRPF40A (pre-mRNA processing factor 40 homolog A)	55660
LIMS2 (LIM zinc finger domain containing 2)	55679
KANSL3 (KAT8 regulatory NSL complex subunit 3)	55683
YEATS2 (YEATS domain containing 2)	55689
RADIL (Rap associating with DIL domain)	55698
MAP7D1 (MAP7 domain containing 1)	55700
LMBR1L (limb development membrane protein 1 like)	55716
C1orf112 (chromosome 1 open reading frame 112)	55732
EDEM2 (ER degradation enhancing alpha-mannosidase like protein 2)	55741
TDP1 (tyrosyl-DNA phosphodiesterase 1)	55775
ERMARD (ER membrane-associated RNA degradation)	55780
LMBRD1 (LMBR1 domain containing 1)	55788
CSGALNACT1 (chondroitin sulfate N-acetylgalactosaminyltransferase 1)	55790
ADAP2 (ArfGAP with dual PH domains 2)	55803
DCAF6 (DDB1 and CUL4 associated factor 6)	55827
CENPN (centromere protein N)	55839
PPP2R2D (protein phosphatase 2 regulatory subunit Bdelta)	55844
TMEM165 (transmembrane protein 165)	55858
TMEM126B (transmembrane protein 126B)	55863
MYNN (myoneurin)	55892
ZNF395 (zinc finger protein 395)	55893
NSFL1C (NSFL1 cofactor)	55968
BCAP29 (B-cell receptor-associated protein 29)	55973
KLHL7 (kelch like family member 7)	55975
MYDGF (myeloid-derived growth factor)	56005
ALG1 (ALG1, chitobiosyldiphosphodolichol beta-mannosyltransferase)	56052
UBFD1 (ubiquitin family domain containing 1)	56061
KIAA1217 (KIAA1217)	56243
YLPM1 (YLP motif containing 1)	56252
MEPCE (methylphosphate capping enzyme)	56257
SLC2A9 (solute carrier family 2 member 9)	56606
CLDND1 (claudin domain containing 1)	56650
NPDC1 (neural proliferation, differentiation and control, 1)	56654
TMEM9B (TMEM9 domain family member B)	56674
SAR1A (secretion associated Ras related GTPase 1A)	56681
MDM1 (Mdm1 nuclear protein)	56890
PAK6 (p21 (RAC1) activated kinase 6)	56924
POGLUT1 (protein O-glucosyltransferase 1)	56983
KIF15 (kinesin family member 15)	56992
CCDC47 (coiled-coil domain containing 47)	57003
CCNL1 (cyclin L1)	57018
PCBP4 (poly(rC) binding protein 4)	57060
CASC5 (cancer susceptibility candidate 5)	57082
AGTRAP (angiotensin II receptor associated protein)	57085
RGL3 (ral guanine nucleotide dissociation stimulator like 3)	57139
RTN4 (reticulon 4)	57142
PAK7 (p21 (RAC1) activated kinase 7)	57144
SLC44A2 (solute carrier family 44 member 2)	57153
PHTF2 (putative homeodomain transcription factor 2)	57157
PELI1 (pellino E3 ubiquitin protein ligase 1)	57162
NIPAL3 (NIPA like domain containing 3)	57185
MCOLN1 (mucolipin 1)	57192
TTC7A (tetratricopeptide repeat domain 7A)	57217
NHSL1 (NHS like 1)	57224
SNX14 (sorting nexin 14)	57231
ZNF287 (zinc finger protein 287)	57336
CLK4 (CDC like kinase 4)	57396
RAB22A (RAB22A, member RAS oncogene family)	57403
CYP20A1 (cytochrome P450 family 20 subfamily A member 1)	57404
MKL2 (MKL1/myocardin like 2)	57496
MTA3 (metastasis associated 1 family member 3)	57504
MTUS1 (microtubule associated tumor suppressor 1)	57509
TBC1D14 (TBC1 domain family member 14)	57533
MIB1 (mindbomb E3 ubiquitin protein ligase 1)	57534
KIAA1328 (KIAA1328)	57536
MICAL3 (microtubule associated monooxygenase, calponin and LIM domain containing 3)	57553
IFT80 (intraflagellar transport 80)	57560
CRAMP1 (cramped chromatin regulator homolog 1)	57585
DIP2B (disco interacting protein 2 homolog B)	57609
EPB41L5 (erythrocyte membrane protein band 4.1 like 5)	57669
GPAM (glycerol-3-phosphate acyltransferase, mitochondrial)	57678
CACHD1 (cache domain containing 1)	57685
TNRC6C (trinucleotide repeat containing 6C)	57690
DENND1A (DENN domain containing 1A)	57706
MIER1 (MIER1 transcriptional regulator)	57708
GPR107 (G protein-coupled receptor 107)	57720
NCOA5 (nuclear receptor coactivator 5)	57727
RBAK (RB associated KRAB zinc finger)	57786
CCAR2 (cell cycle and apoptosis regulator 2)	57805
GRHL3 (grainyhead like transcription factor 3)	57822
SLC4A5 (solute carrier family 4 member 5)	57835
ZNF410 (zinc finger protein 410)	57862
LY6G5B (lymphocyte antigen 6 complex, locus G5B)	58496
RBM25 (RNA binding motif protein 25)	58517
SNX6 (sorting nexin 6)	58533
TMEM8A (transmembrane protein 8A)	58986
PLEKHA1 (pleckstrin homology domain containing A1)	59338
PAPPA2 (pappalysin 2)	60676
CELF6 (CUGBP, Elav-like family member 6)	60677
SMAP1 (small ArfGAP 1)	60682
CHTF18 (chromosome transmission fidelity factor 18)	63922
XPNPEP3 (X-prolyl aminopeptidase 3, mitochondrial)	63929
KIF13A (kinesin family member 13A)	63971
ANO3 (anoctamin 3)	63982
RBM26 (RNA binding motif protein 26)	64062
CDH23 (cadherin-related 23)	64072
LHPP (phospholysine phosphohistidine inorganic pyrophosphate phosphatase)	64077
POPDC2 (popeye domain containing 2)	64091
NCAPG (non-SMC condensin I complex subunit G)	64151
PDLIM2 (PDZ and LIM domain 2)	64236
ARHGEF28 (Rho guanine nucleotide exchange factor 28)	64283
CPEB1 (cytoplasmic polyadenylation element binding protein 1)	64506
COPS7B (COP9 signalosome subunit 7B)	64708
NUCKS1 (nuclear casein kinase and cyclin-dependent kinase substrate 1)	64710
MFSD1 (major facilitator superfamily domain containing 1)	64747
PLPPR2 (phospholipid phosphatase related 2)	64748
SMURF2 (SMAD specific E3 ubiquitin protein ligase 2)	64750
MEAF6 (MYST/Esa1 associated factor 6)	64769
KLC2 (kinesin light chain 2)	64837
SPATA20 (spermatogenesis associated 20)	64847
PLEKHG2 (pleckstrin homology and RhoGEF domain containing G2)	64857
RFX7 (regulatory factor X7)	64864
RANBP17 (RAN binding protein 17)	64901
NT5DC2 (5'-nucleotidase domain containing 2)	64943
SLC26A10 (solute carrier family 26 member 10)	65012
RAPH1 (Ras association (RalGDS/AF-6) and pleckstrin homology domains 1)	65059
TMEM237 (transmembrane protein 237)	65062
NBEAL1 (neurobeachin like 1)	65065
RSRC2 (arginine/serine-rich coiled-coil 2)	65117
WNK1 (WNK lysine deficient protein kinase 1)	65125
NADK (NAD kinase)	65220
SPATS2 (spermatogenesis associated serine rich 2)	65244
MPPE1 (metallophosphoesterase 1)	65258
PYCRL (pyrroline-5-carboxylate reductase-like)	65263
DLK2 (delta like non-canonical Notch ligand 2)	65989
OTUB2 (OTU deubiquitinase, ubiquitin aldehyde binding 2)	78990
DDA1 (DET1 and DDB1 associated 1)	79016
ZFYVE21 (zinc finger FYVE-type containing 21)	79038
FTO (fat mass and obesity associated)	79068
LBHD1 (LBH domain containing 1)	79081
ZNF426 (zinc finger protein 426)	79088
MAPKAP1 (mitogen-activated protein kinase associated protein 1)	79109
CCDC28B (coiled-coil domain containing 28B)	79140
CENPO (centromere protein O)	79172
ZNF343 (zinc finger protein 343)	79175
ZNF576 (zinc finger protein 576)	79177
NOX5 (NADPH oxidase, EF-hand calcium binding domain 5)	79400
C17orf62 (chromosome 17 open reading frame 62)	79415
TTC13 (tetratricopeptide repeat domain 13)	79573
CHPF (chondroitin polymerizing factor)	79586
CARS2 (cysteinyl-tRNA synthetase 2, mitochondrial (putative))	79587
TCTN1 (tectonic family member 1)	79600
RNASEH2B (ribonuclease H2 subunit B)	79621
ROGDI (rogdi homolog)	79641
KLF3-AS1 (KLF3 antisense RNA 1)	79667
C3orf52 (chromosome 3 open reading frame 52)	79669
ZCCHC6 (zinc finger CCHC-type containing 6)	79670
OGFOD2 (2-oxoglutarate and iron dependent oxygenase domain containing 2)	79676
CENPU (centromere protein U)	79682
YRDC (yrdC N6-threonylcarbamoyltransferase domain containing)	79693
OGFOD3 (2-oxoglutarate and iron dependent oxygenase domain containing 3)	79701
KATNBL1 (katanin regulatory subunit B1 like 1)	79768
ACBD4 (acyl-CoA binding domain containing 4)	79777
SUGCT (succinyl-CoA:glutarate-CoA transferase)	79783
GSDMD (gasdermin D)	79792
ALG9 (ALG9, alpha-1,2-mannosyltransferase)	79796
NEK11 (NIMA related kinase 11)	79858
ALG13 (ALG13, UDP-N-acetylglucosaminyltransferase subunit)	79868
RPAP2 (RNA polymerase II associated protein 2)	79871
NUP85 (nucleoporin 85)	79902
NAA60 (N(alpha)-acetyltransferase 60, NatF catalytic subunit)	79903
KIAA0319L (KIAA0319 like)	79932
PLEKHS1 (pleckstrin homology domain containing S1)	79949
JADE1 (jade family PHD finger 1)	79960
DENND2D (DENN domain containing 2D)	79961
OBFC1 (oligonucleotide/oligosaccharide binding fold containing 1)	79991
C14orf159 (chromosome 14 open reading frame 159)	80017
NAA25 (N(alpha)-acetyltransferase 25, NatB auxiliary subunit)	80018
SLC8B1 (solute carrier family 8 member B1)	80024
FBXL18 (F-box and leucine-rich repeat protein 18)	80028
BICC1 (BicC family RNA binding protein 1)	80114
SIKE1 (suppressor of IKBKE 1)	80143
CENPT (centromere protein T)	80152
IFT74 (intraflagellar transport 74)	80173
MYO19 (myosin XIX)	80179
KIAA0226L (KIAA0226-like)	80183
TTI2 (TELO2 interacting protein 2)	80185
CHD9 (chromodomain helicase DNA binding protein 9)	80205
TM2D3 (TM2 domain containing 3)	80213
PAAF1 (proteasomal ATPase associated factor 1)	80227
WDR26 (WD repeat domain 26)	80232
ELL3 (elongation factor for RNA polymerase II 3)	80237
CEP63 (centrosomal protein 63)	80254
EDEM3 (ER degradation enhancing alpha-mannosidase like protein 3)	80267
MED28 (mediator complex subunit 28)	80306
WDR82 (WD repeat domain 82)	80335
TNKS2 (tankyrase 2)	80351
CD276 (CD276 molecule)	80381
COL18A1 (collagen type XVIII alpha 1 chain)	80781
CMIP (c-Maf inducing protein)	80790
CEP44 (centrosomal protein 44)	80817
KIAA1715 (KIAA1715)	80856
EGFL8 (EGF like domain multiple 8)	80864
NPL (N-acetylneuraminate pyruvate lyase (dihydrodipicolinate synthase))	80896
POLR2M (polymerase (RNA) II subunit M)	81488
ITFG1 (integrin alpha FG-GAP repeat containing 1)	81533
C1orf21 (chromosome 1 open reading frame 21)	81563
CSRNP2 (cysteine and serine rich nuclear protein 2)	81566
CAB39L (calcium binding protein 39 like)	81617
ITM2C (integral membrane protein 2C)	81618
TMEM14B (transmembrane protein 14B)	81853
LAS1L (LAS1-like, ribosome biogenesis factor)	81887
ZNF93 (zinc finger protein 93)	81931
CDCA3 (cell division cycle associated 3)	83461
APH1B (aph-1 homolog B, gamma-secretase subunit)	83464
ARHGAP24 (Rho GTPase activating protein 24)	83478
SOX7 (SRY-box 7)	83595
BCL2L12 (BCL2 like 12)	83596
AMMECR1L (AMMECR1 like)	83607
SELO (selenoprotein O)	83642
CD99L2 (CD99 molecule like 2)	83692
TRPT1 (tRNA phosphotransferase 1)	83707
ARID5B (AT-rich interaction domain 5B)	84159
ASCC2 (activating signal cointegrator 1 complex subunit 2)	84164
ANTXR1 (anthrax toxin receptor 1)	84168
SETD3 (SET domain containing 3)	84193
SPATC1L (spermatogenesis and centriole associated 1-like)	84221
TMEM191A (transmembrane protein 191A (pseudogene))	84222
NBPF3 (neuroblastoma breakpoint family member 3)	84224
FYTTD1 (forty-two-three domain containing 1)	84248
FLYWCH1 (FLYWCH-type zinc finger 1)	84256
ZDHHC16 (zinc finger DHHC-type containing 16)	84287
FAM213A (family with sequence similarity 213 member A)	84293
SARNP (SAP domain containing ribonucleoprotein)	84324
C16orf13 (chromosome 16 open reading frame 13)	84326
LZIC (leucine zipper and CTNNBIP1 domain containing)	84328
PCGF5 (polycomb group ring finger 5)	84333
LZTS2 (leucine zipper, putative tumor suppressor 2)	84445
ABLIM2 (actin binding LIM protein family member 2)	84448
ZNF512 (zinc finger protein 512)	84450
SLC12A8 (solute carrier family 12 member 8)	84561
COL25A1 (collagen type XXV alpha 1)	84570
TUBB6 (tubulin beta 6 class V)	84617
FNDC1 (fibronectin type III domain containing 1)	84624
AFAP1L2 (actin filament associated protein 1 like 2)	84632
PCGF1 (polycomb group ring finger 1)	84759
TUBA1C (tubulin alpha 1c)	84790
RTN4IP1 (reticulon 4 interacting protein 1)	84816
MINA (MYC induced nuclear antigen)	84864
ATAD1 (ATPase family, AAA domain containing 1)	84896
ARHGEF39 (Rho guanine nucleotide exchange factor 39)	84904
MUM1 (melanoma associated antigen (mutated) 1)	84939
DISP1 (dispatched RND transporter family member 1)	84976
ARHGAP19 (Rho GTPase activating protein 19)	84986
PPP1R16A (protein phosphatase 1 regulatory subunit 16A)	84988
RBM17 (RNA binding motif protein 17)	84991
PHYKPL (5-phosphohydroxy-L-lysine phospho-lyase)	85007
TRIM5 (tripartite motif containing 5)	85363
DNAJC14 (DnaJ heat shock protein family (Hsp40) member C14)	85406
DOCK7 (dedicator of cytokinesis 7)	85440
DIXDC1 (DIX domain containing 1)	85458
ANKRD13A (ankyrin repeat domain 13A)	88455
NAV3 (neuron navigator 3)	89795
ZNF160 (zinc finger protein 160)	90338
TICRR (TOPBP1 interacting checkpoint and replication regulator)	90381
IFT20 (intraflagellar transport 20)	90410
MCFD2 (multiple coagulation factor deficiency 2)	90411
YIF1B (Yip1 interacting factor homolog B, membrane trafficking protein)	90522
HN1L (hematological and neurological expressed 1-like)	90861
CERS5 (ceramide synthase 5)	91012
SLC39A13 (solute carrier family 39 member 13)	91252
CHURC1 (churchill domain containing 1)	91612
ATPAF2 (ATP synthase mitochondrial F1 complex assembly factor 2)	91647
ELMSAN1 (ELM2 and Myb/SANT domain containing 1)	91748
NXPE3 (neurexophilin and PC-esterase domain family member 3)	91775
CXorf40A (chromosome X open reading frame 40A)	91966
ZC3HAV1L (zinc finger CCCH-type containing, antiviral 1 like)	92092
INTS4 (integrator complex subunit 4)	92105
STRADA (STE20-related kinase adaptor alpha)	92335
NAF1 (nuclear assembly factor 1 ribonucleoprotein)	92345
RBM18 (RNA binding motif protein 18)	92400
SPECC1 (sperm antigen with calponin homology and coiled-coil domains 1)	92521
FANK1 (fibronectin type III and ankyrin repeat domains 1)	92565
TIMM50 (translocase of inner mitochondrial membrane 50)	92609
FAM114A1 (family with sequence similarity 114 member A1)	92689
TMEM183A (transmembrane protein 183A)	92703
SLC38A5 (solute carrier family 38 member 5)	92745
HNRNPLL (heterogeneous nuclear ribonucleoprotein L like)	92906
UBE2Q2 (ubiquitin conjugating enzyme E2 Q2)	92912
HTRA3 (HtrA serine peptidase 3)	94031
SYTL3 (synaptotagmin like 3)	94120
FAM71E1 (family with sequence similarity 71 member E1)	112703
IFT43 (intraflagellar transport 43)	112752
PIK3IP1 (phosphoinositide-3-kinase interacting protein 1)	113791
WBSCR22 (Williams-Beuren syndrome chromosome region 22)	114049
PALM2 (paralemmin 2)	114299
MAL2 (mal, T-cell differentiation protein 2 (gene/pseudogene))	114569
PKD1L2 (polycystin 1 like 2 (gene/pseudogene))	114780
SLC25A25 (solute carrier family 25 member 25)	114789
MYSM1 (Myb like, SWIRM and MPN domains 1)	114803
FBXO32 (F-box protein 32)	114907
UHRF2 (ubiquitin like with PHD and ring finger domains 2)	115426
ARHGEF25 (Rho guanine nucleotide exchange factor 25)	115557
DIS3L (DIS3 like exosome 3'-5' exoribonuclease)	115752
WDFY2 (WD repeat and FYVE domain containing 2)	115825
ACAP3 (ArfGAP with coiled-coil, ankyrin repeat and PH domains 3)	116983
RFFL (ring finger and FYVE-like domain containing E3 ubiquitin protein ligase)	117584
FRA10AC1 (fragile site, folic acid type, rare, fra(10)(q23.3) or fra(10)(q24.2) candidate 1)	118924
AGAP11 (ArfGAP with GTPase domain, ankyrin repeat and PH domain 11)	119385
ANAPC16 (anaphase promoting complex subunit 16)	119504
C14orf79 (chromosome 14 open reading frame 79)	122616
TTC8 (tetratricopeptide repeat domain 8)	123016
TARSL2 (threonyl-tRNA synthetase-like 2)	123283
SGK494 (uncharacterized serine/threonine-protein kinase SgK494)	124923
MRPL10 (mitochondrial ribosomal protein L10)	124995
MFSD12 (major facilitator superfamily domain containing 12)	126321
TDRD10 (tudor domain containing 10)	126668
UHMK1 (U2AF homology motif (UHM) kinase 1)	127933
IQGAP3 (IQ motif containing GTPase activating protein 3)	128239
NAXE (NAD(P)HX epimerase)	128240
ARHGEF19 (Rho guanine nucleotide exchange factor 19)	128272
PIGU (phosphatidylinositol glycan anchor biosynthesis class U)	128869
ANKRD54 (ankyrin repeat domain 54)	129138
TYW5 (tRNA-yW synthesizing protein 5)	129450
MBOAT2 (membrane bound O-acyltransferase domain containing 2)	129642
FAM131A (family with sequence similarity 131 member A)	131408
TPRA1 (transmembrane protein adipocyte associated 1)	131601
COL6A6 (collagen type VI alpha 6)	131873
METTL6 (methyltransferase like 6)	131965
TAMM41 (TAM41 mitochondrial translocator assembly and maintenance homolog)	132001
LIN54 (lin-54 DREAM MuvB core complex component)	132660
PACRGL (PARK2 coregulated like)	133015
EGFLAM (EGF like, fibronectin type III and laminin G domains)	133584
NADK2 (NAD kinase 2, mitochondrial)	133686
NCOA7 (nuclear receptor coactivator 7)	135112
NDUFAF6 (NADH:ubiquinone oxidoreductase complex assembly factor 6)	137682
CARNMT1 (carnosine N-methyltransferase 1)	138199
UPRT (uracil phosphoribosyltransferase homolog)	139596
MROH8 (maestro heat like repeat family member 8)	140699
ADAMTS14 (ADAM metallopeptidase with thrombospondin type 1 motif 14)	140766
SREK1 (splicing regulatory glutamic acid/lysine-rich protein 1)	140890
VTI1A (vesicle transport through interaction with t-SNAREs 1A)	143187
CACUL1 (CDK2 associated cullin domain 1)	143384
FAM76B (family with sequence similarity 76 member B)	143684
LAYN (layilin)	143903
HNRNPA1L2 (heterogeneous nuclear ribonucleoprotein A1-like 2)	144983
MIPOL1 (mirror-image polydactyly 1)	145282
C14orf37 (chromosome 14 open reading frame 37)	145407
GCOM1 (GRINL1A complex locus 1)	145781
HAPLN3 (hyaluronan and proteoglycan link protein 3)	145864
TOM1L2 (target of myb1 like 2 membrane trafficking protein)	146691
EME1 (essential meiotic structure-specific endonuclease 1)	146956
ATP8B3 (ATPase phospholipid transporting 8B3)	148229
C1orf52 (chromosome 1 open reading frame 52)	148423
B3GALNT2 (beta-1,3-N-acetylgalactosaminyltransferase 2)	148789
DCST1 (DC-STAMP domain containing 1)	149095
CKAP2L (cytoskeleton associated protein 2 like)	150468
SEPT10 (septin 10)	151011
RNF38 (ring finger protein 38)	152006
CCDC50 (coiled-coil domain containing 50)	152137
SH3D19 (SH3 domain containing 19)	152503
PAQR3 (progestin and adipoQ receptor family member 3)	152559
CREBRF (CREB3 regulatory factor)	153222
CCDC112 (coiled-coil domain containing 112)	153733
PRELID2 (PRELI domain containing 2)	153768
RBM33 (RNA binding motif protein 33)	155435
ANKRD46 (ankyrin repeat domain 46)	157567
FREM1 (FRAS1 related extracellular matrix 1)	158326
TMTC3 (transmembrane and tetratricopeptide repeat containing 3)	160418
DGKH (diacylglycerol kinase eta)	160851
FAM134C (family with sequence similarity 134 member C)	162427
DENND2C (DENN domain containing 2C)	163259
IFNLR1 (interferon lambda receptor 1)	163702
ZNF596 (zinc finger protein 596)	169270
SSBP4 (single stranded DNA binding protein 4)	170463
COMMD6 (COMM domain containing 6)	170622
ASXL1 (additional sex combs like 1, transcriptional regulator)	171023
PGAM5 (PGAM family member 5, mitochondrial serine/threonine protein phosphatase)	192111
DCP1B (decapping mRNA 1B)	196513
ZNF778 (zinc finger protein 778)	197320
PLD5 (phospholipase D family member 5)	200150
PLD6 (phospholipase D family member 6)	201164
ARHGAP27 (Rho GTPase activating protein 27)	201176
PRIMPOL (primase and DNA directed polymerase)	201973
TRIM39-RPP21 (TRIM39-RPP21 readthrough)	202658
SUSD3 (sushi domain containing 3)	203328
LVRN (laeverin)	206338
UNC5B (unc-5 netrin receptor B)	219699
TBCEL (tubulin folding cofactor E-like)	219899
LRTOMT (leucine rich transmembrane and O-methyltransferase domain containing)	220074
HNRNPA3 (heterogeneous nuclear ribonucleoprotein A3)	220988
ALKBH3 (alkB homolog 3, alpha-ketoglutarate-dependent dioxygenase)	221120
SPATA13 (spermatogenesis associated 13)	221178
OARD1 (O-acyl-ADP-ribose deacylase 1)	221443
C6orf89 (chromosome 6 open reading frame 89)	221477
SPDYA (speedy/RINGO cell cycle regulator family member A)	245711
RNASEH1 (ribonuclease H1)	246243
RICTOR (RPTOR independent companion of MTOR complex 2)	253260
GPATCH11 (G-patch domain containing 11)	253635
ZDHHC20 (zinc finger DHHC-type containing 20)	253832
NIFK-AS1 (NIFK antisense RNA 1)	254128
GK5 (glycerol kinase 5 (putative))	256356
SERINC5 (serine incorporator 5)	256987
HSPA12A (heat shock protein family A (Hsp70) member 12A)	259217
SGMS1 (sphingomyelin synthase 1)	259230
ASPM (abnormal spindle microtubule assembly)	259266
BOD1L1 (biorientation of chromosomes in cell division 1 like 1)	259282
TIPRL (TOR signaling pathway regulator)	261726
P4HA3 (prolyl 4-hydroxylase subunit alpha 3)	283208
ANKRD52 (ankyrin repeat domain 52)	283373
DPY19L2 (dpy-19 like 2)	283417
TMED8 (transmembrane p24 trafficking protein family member 8)	283578
HEXDC (hexosaminidase D)	284004
ZNF763 (zinc finger protein 763)	284390
WDR62 (WD repeat domain 62)	284403
RNF149 (ring finger protein 149)	284996
IAH1 (isoamyl acetate-hydrolyzing esterase 1 homolog)	285148
EOGT (EGF domain specific O-linked N-acetylglucosamine transferase)	285203
C5orf51 (chromosome 5 open reading frame 51)	285636
PPIL6 (peptidylprolyl isomerase like 6)	285755
DCBLD1 (discoidin, CUB and LCCL domain containing 1)	285761
MICU3 (mitochondrial calcium uptake family member 3)	286097
SCAI (suppressor of cancer cell invasion)	286205
RFESD (Rieske Fe-S domain containing)	317671
ANKRD13D (ankyrin repeat domain 13 family member D)	338692
LINC01140 (long intergenic non-protein coding RNA 1140)	339524
CCDC39 (coiled-coil domain containing 39)	339829
KY (kyphoscoliosis peptidase)	339855
ABCB5 (ATP binding cassette subfamily B member 5)	340273
CATSPER3 (cation channel sperm associated 3)	347732
C6orf52 (chromosome 6 open reading frame 52)	347744
BMP8A (bone morphogenetic protein 8a)	353500
LOC374443 (C-type lectin domain family 2 member D pseudogene)	374443
ERCC6L2 (ERCC excision repair 6 like 2)	375748
APITD1 (apoptosis-inducing, TAF9-like domain 1)	378708
ZFP91-CNTF (ZFP91-CNTF readthrough (NMD candidate))	386607
NSUN4 (NOP2/Sun RNA methyltransferase family member 4)	387338
PLEKHM3 (pleckstrin homology domain containing M3)	389072
MUSTN1 (musculoskeletal, embryonic nuclear protein 1)	389125
GTF2IRD2B (GTF2I repeat domain containing 2B)	389524
FAM174B (family with sequence similarity 174 member B)	400451
PCBP1-AS1 (PCBP1 antisense RNA 1)	400960
CCSER1 (coiled-coil serine rich protein 1)	401145
TOMM5 (translocase of outer mitochondrial membrane 5)	401505
CENPP (centromere protein P)	401541
ZNF833P (zinc finger protein 833, pseudogene)	401898
SRRD (SRR1 domain containing)	402055
HAPLN4 (hyaluronan and proteoglycan link protein 4)	404037
TNFSF12-TNFSF13 (TNFSF12-TNFSF13 readthrough)	407977
SMG1P2 (SMG1P2, nonsense mediated mRNA decay associated PI3K related kinase pseudogene 2)	440354
LINC00982 (long intergenic non-protein coding RNA 982)	440556
MINOS1 (mitochondrial inner membrane organizing system 1)	440574
GLRA4 (glycine receptor alpha 4)	441509
CDNF (cerebral dopamine neurotrophic factor)	441549
CXorf40B (chromosome X open reading frame 40B)	541578
PEF1 (penta-EF-hand domain containing 1)	553115
JPX (JPX transcript, XIST activator (non-protein coding))	554203
SMG1P5 (SMG1P5, nonsense mediated mRNA decay associated PI3K related kinase pseudogene 5)	595101
C7orf73 (chromosome 7 open reading frame 73)	647087
TSSC2 (tumor suppressing subtransferable candidate 2 pseudogene)	650368
LOC653513 (phosphodiesterase 4D interacting protein-like)	653513
GPR89A (G protein-coupled receptor 89A)	653519
LOC654342 (lymphocyte-specific protein 1 pseudogene)	654342
NME1-NME2 (NME1-NME2 readthrough)	654364
MROH1 (maestro heat like repeat family member 1)	727957
GPR89C (G protein-coupled receptor 89C)	728932
PDZK1P1 (PDZ domain containing 1 pseudogene 1)	728939
LOC100131347 (RAD52 motif containing 1 pseudogene)	100131347
NBPF10 (neuroblastoma breakpoint family member 10)	100132406
PAXIP1-AS2 (PAXIP1 antisense RNA 2)	100132707
LINC00875 (long intergenic non-protein coding RNA 875)	100286793
IQCJ-SCHIP1 (IQCJ-SCHIP1 readthrough)	100505385
RPS17L (ribosomal protein S17-like)	100505503
OCLN (occludin)	100506658
LOC100507053 (uncharacterized LOC100507053)	100507053
MICA (MHC class I polypeptide-related sequence A)	100507436
ARPC4-TTLL3 (ARPC4-TTLL3 readthrough)	100526693
APITD1-CORT (APITD1-CORT readthrough)	100526739
TMEM110-MUSTN1 (TMEM110-MUSTN1 readthrough)	100526772
INMT-FAM188B (INMT-FAM188B readthrough (NMD candidate))	100526825
SLX1B-SULT1A4 (SLX1B-SULT1A4 readthrough (NMD candidate))	100526831
FPGT-TNNI3K (FPGT-TNNI3K readthrough)	100526835
EEF1E1-BLOC1S5 (EEF1E1-BLOC1S5 readthrough (NMD candidate))	100526837
TMX2-CTNND1 (TMX2-CTNND1 readthrough (NMD candidate))	100528016
HSPB2-C11orf52 (HSPB2-C11orf52 readthrough (NMD candidate))	100528019
ARMCX5-GPRASP2 (ARMCX5-GPRASP2 readthrough)	100528062
BCL2L2-PABPN1 (BCL2L2-PABPN1 readthrough)	100529063
RNASEK-C17orf49 (RNASEK-C17orf49 readthrough)	100529209
HSPE1-MOB4 (HSPE1-MOB4 readthrough)	100529241
COMMD3-BMI1 (COMMD3-BMI1 readthrough)	100532731
PIR-FIGF (PIR-FIGF readthrough)	100532742
ZHX1-C8orf76 (ZHX1-C8orf76 readthrough)	100533106
ARHGAP19-SLIT1 (ARHGAP19-SLIT1 readthrough (NMD candidate))	100533184
MYZAP (myocardial zonula adherens protein)	100820829

## Sheet: BN_up_exon
Entrez genes of exons flagged +1 in ER-HER2- vs NBS comparison
Human Symbol	Entrez ID
ACTG2 (actin, gamma 2, smooth muscle, enteric)	72		1: GO: Molecular Function
ADCY6 (adenylate cyclase 6)	112		Rank	ID	Name	pValue	FDR B&H	Genes from Input	Genes in Annotation
PARP4 (poly(ADP-ribose) polymerase family member 4)	143		1	GO:0044877	macromolecular complex binding	5.173e-07	0.0007453	110	1626
AFG3L1P (AFG3 like matrix AAA peptidase subunit 1, pseudogene)	172		2	GO:0032403	protein complex binding	1.003e-06	0.0007453	79	1071
AFP (alpha fetoprotein)	174		3	GO:0008092	cytoskeletal protein binding	1.526e-06	0.0007557	68	886
ALDH3A1 (aldehyde dehydrogenase 3 family member A1)	218		4	GO:0019899	enzyme binding	2.195e-06	0.0008153	123	1929
AMY1A (amylase, alpha 1A (salivary))	276		5	GO:0003779	actin binding	6.228e-06	0.001851	38	412
XIAP (X-linked inhibitor of apoptosis)	331		6	GO:0017016	Ras GTPase binding	9.538e-06	0.002151	29	281
ARF1 (ADP ribosylation factor 1)	375		7	GO:0051020	GTPase binding	1.013e-05	0.002151	32	327
ARSB (arylsulfatase B)	411		8	GO:0031267	small GTPase binding	3.477e-05	0.006459	29	301
ASPH (aspartate beta-hydroxylase)	444		9	GO:0008047	enzyme activator activity	4.072e-05	0.00667	42	515
ATP1A1 (ATPase Na+/K+ transporting subunit alpha 1)	476		10	GO:0038132	neuregulin binding	4.489e-05	0.00667	4	6
ATP1A2 (ATPase Na+/K+ transporting subunit alpha 2)	477		11	GO:0032549	ribonucleoside binding	0.0001017	0.01255	110	1831
ATP1B1 (ATPase Na+/K+ transporting subunit beta 1)	481		12	GO:0035639	purine ribonucleoside triphosphate binding	0.0001113	0.01255	109	1815
ATP2A2 (ATPase sarcoplasmic/endoplasmic reticulum Ca2+ transporting 2)	488		13	GO:0017137	Rab GTPase binding	0.0001134	0.01255	16	129
ATP6V1B1 (ATPase H+ transporting V1 subunit B1)	525		14	GO:0001882	nucleoside binding	0.0001183	0.01255	110	1838
AUH (AU RNA binding protein/enoyl-CoA hydratase)	549		15	GO:0032555	purine ribonucleotide binding	0.0001338	0.01325	111	1864
BBS1 (Bardet-Biedl syndrome 1)	582		16	GO:0032550	purine ribonucleoside binding	0.0001471	0.0133	109	1828
BTD (biotinidase)	686		17	GO:0001883	purine nucleoside binding	0.0001567	0.0133	109	1831
C4A (complement component 4A (Rodgers blood group))	720		18	GO:0017076	purine nucleotide binding	0.000183	0.0133	111	1879
C8G (complement component 8, gamma polypeptide)	733		19	GO:0000287	magnesium ion binding	0.0001863	0.0133	21	206
DAGLA (diacylglycerol lipase alpha)	747		20	GO:0032553	ribonucleotide binding	0.0001868	0.0133	111	1880
CAST (calpastatin)	831		21	GO:0005096	GTPase activator activity	0.0001879	0.0133	26	283
CASP6 (caspase 6)	839		22	GO:0060589	nucleoside-triphosphatase regulator activity	0.0003568	0.0241	29	344
CASP10 (caspase 10)	843		23	GO:0030695	GTPase regulator activity	0.0003739	0.02416	27	312
CCNG2 (cyclin G2)	901		24	GO:0031402	sodium ion binding	0.0003994	0.02473	5	16
CCNT1 (cyclin T1)	904		25	GO:0005524	ATP binding	0.0004283	0.02546	89	1475
CCNT2 (cyclin T2)	905		26	GO:0032559	adenyl ribonucleotide binding	0.0004556	0.02604	91	1518
ENTPD2 (ectonucleoside triphosphate diphosphohydrolase 2)	954		27	GO:0030554	adenyl nucleotide binding	0.0005874	0.03174	91	1530
CD63 (CD63 molecule)	967		28	GO:0019787	ubiquitin-like protein transferase activity	0.0005981	0.03174	34	441
CHD1 (chromodomain helicase DNA binding protein 1)	1105		29	GO:0030971	receptor tyrosine kinase binding	0.0008964	0.04593	9	60
CHD4 (chromodomain helicase DNA binding protein 4)	1108
CHM (CHM, Rab escort protein 1)	1121		2: GO: Biological Process
CHRNE (cholinergic receptor nicotinic epsilon subunit)	1145		Rank	ID	Name	pValue	FDR B&H	Genes from Input	Genes in Annotation
CLTA (clathrin light chain A)	1211		1	GO:0007010	cytoskeleton organization	9.584e-07	0.004712	84	1164
CNN3 (calponin 3)	1266		2	GO:0007049	cell cycle	1.571e-06	0.004712	115	1766
COL4A6 (collagen type IV alpha 6 chain)	1288		3	GO:0030036	actin cytoskeleton organization	5.555e-06	0.01011	49	591
CLDN7 (claudin 7)	1366		4	GO:0030029	actin filament-based process	8.105e-06	0.01011	54	685
SLC25A10 (solute carrier family 25 member 10)	1468		5	GO:0006892	post-Golgi vesicle-mediated transport	1.011e-05	0.01011	15	95
CTSO (cathepsin O)	1519		6	GO:0007229	integrin-mediated signaling pathway	1.011e-05	0.01011	15	95
CXADR (coxsackie virus and adenovirus receptor)	1525		7	GO:0030031	cell projection assembly	2.102e-05	0.01802	38	436
CYB561 (cytochrome b561)	1534		8	GO:0015031	protein transport	3.351e-05	0.0231	118	1948
AKR1C1 (aldo-keto reductase family 1, member C1)	1645		9	GO:1902582	single-organism intracellular transport	3.465e-05	0.0231	113	1849
DDX3X (DEAD-box helicase 3, X-linked)	1654		10	GO:0043085	positive regulation of catalytic activity	5.279e-05	0.03018	99	1588
SARDH (sarcosine dehydrogenase)	1757		11	GO:0010256	endomembrane system organization	6.19e-05	0.03018	45	578
DYNC1H1 (dynein cytoplasmic 1 heavy chain 1)	1778		12	GO:0061024	membrane organization	6.45e-05	0.03018	73	1091
DNMT1 (DNA (cytosine-5-)-methyltransferase 1)	1786		13	GO:0018205	peptidyl-lysine modification	6.54e-05	0.03018	36	426
SLC26A3 (solute carrier family 26 member 3)	1811		14	GO:0006906	vesicle fusion	7.69e-05	0.0322	18	152
DTNA (dystrobrevin alpha)	1837		15	GO:0051345	positive regulation of hydrolase activity	8.052e-05	0.0322	64	929
DTNB (dystrobrevin beta)	1838		16	GO:0090174	organelle membrane fusion	9.121e-05	0.0326	18	154
TYMP (thymidine phosphorylase)	1890		17	GO:0007034	vacuolar transport	9.677e-05	0.0326	27	288
EEF2 (eukaryotic translation elongation factor 2)	1938		18	GO:0070727	cellular macromolecule localization	0.0001024	0.0326	102	1676
EFNA1 (ephrin A1)	1942		19	GO:0016050	vesicle organization	0.0001032	0.0326	31	353
EGFR (epidermal growth factor receptor)	1956		20	GO:0060627	regulation of vesicle-mediated transport	0.0001234	0.03502	40	508
EHHADH (enoyl-CoA, hydratase/3-hydroxyacyl CoA dehydrogenase)	1962		21	GO:0042073	intraciliary transport	0.0001273	0.03502	8	37
ELF1 (E74 like ETS transcription factor 1)	1997		22	GO:0034613	cellular protein localization	0.0001284	0.03502	101	1666
ELK4 (ELK4, ETS transcription factor)	2005		23	GO:0098840	protein transport along microtubule	0.0001554	0.04053	8	38
SLC29A1 (solute carrier family 29 member 1 (Augustine blood group))	2030		24	GO:0016568	chromatin modification	0.0001843	0.04607	47	642
EPB41L1 (erythrocyte membrane protein band 4.1 like 1)	2036		25	GO:0044802	single-organism membrane organization	0.0001975	0.0474	65	978
EPS8 (epidermal growth factor receptor pathway substrate 8)	2059		26	GO:0044093	positive regulation of molecular function	0.0002161	0.04987	111	1893
ERBB4 (erb-b2 receptor tyrosine kinase 4)	2066
ETV1 (ETS variant 1)	2115		3: GO: Cellular Component
EXTL3 (exostosin like glycosyltransferase 3)	2137		Rank	ID	Name	pValue	FDR B&H	Genes from Input	Genes in Annotation
EZH2 (enhancer of zeste 2 polycomb repressive complex 2 subunit)	2146		1	GO:0031252	cell leading edge	4.767e-07	0.0002545	39	389
FDFT1 (farnesyl-diphosphate farnesyltransferase 1)	2222		2	GO:0001726	ruffle	6.593e-07	0.0002545	23	169
FHL3 (four and a half LIM domains 3)	2275		3	GO:0015630	microtubule cytoskeleton	2.44e-06	0.0004998	80	1125
SLC37A4 (solute carrier family 37 member 4)	2542		4	GO:0005815	microtubule organizing center	2.589e-06	0.0004998	53	646
GALC (galactosylceramidase)	2581		5	GO:0005813	centrosome	7.613e-06	0.001175	43	501
GAS6 (growth arrest specific 6)	2621		6	GO:0098636	protein complex involved in cell adhesion	2.39e-05	0.002635	8	30
GBP2 (guanylate binding protein 2)	2634		7	GO:0008305	integrin complex	2.39e-05	0.002635	8	30
GGTA1P (glycoprotein, alpha-galactosyltransferase 1 pseudogene)	2681		8	GO:0044463	cell projection part	6.943e-05	0.0067	75	1139
GOLGB1 (golgin B1)	2804		9	GO:0044430	cytoskeletal part	8.795e-05	0.006834	94	1520
GOT2 (glutamic-oxaloacetic transaminase 2)	2806		10	GO:0005635	nuclear envelope	9.63e-05	0.006834	37	454
GRINA (glutamate ionotropic receptor NMDA type subunit associated protein 1)	2907		11	GO:0031965	nuclear membrane	9.738e-05	0.006834	27	290
NR3C1 (nuclear receptor subfamily 3 group C member 1)	2908		12	GO:0005773	vacuole	0.0001396	0.008981	78	1223
ARHGAP35 (Rho GTPase activating protein 35)	2909		13	GO:0044437	vacuolar part	0.0001788	0.01062	50	700
GUCY1A3 (guanylate cyclase 1, soluble, alpha 3)	2982		14	GO:0031253	cell projection membrane	0.0003814	0.02103	28	332
HTT (huntingtin)	3064		15	GO:0030055	cell-substrate junction	0.0004407	0.02268	32	403
NRG1 (neuregulin 1)	3084		16	GO:0032587	ruffle membrane	0.0007542	0.03639	11	84
HLA-G (major histocompatibility complex, class I, G)	3135		17	GO:0005768	endosome	0.0008535	0.03806	54	826
HMGN2 (high mobility group nucleosomal binding domain 2)	3151		18	GO:0044451	nucleoplasm part	0.0008874	0.03806	49	732
HNMT (histamine N-methyltransferase)	3176		19	GO:0005925	focal adhesion	0.00123	0.04707	30	393
SLC29A2 (solute carrier family 29 member 2)	3177		20	GO:0005774	vacuolar membrane	0.00125	0.04707	41	593
HNRNPD (heterogeneous nuclear ribonucleoprotein D)	3184		21	GO:0005912	adherens junction	0.001304	0.04707	35	484
HSP90AA1 (heat shock protein 90kDa alpha family class A member 1)	3320		22	GO:0070161	anchoring junction	0.001341	0.04707	36	503
FOXN2 (forkhead box N2)	3344
IDUA (iduronidase, alpha-L-)	3425
CYR61 (cysteine rich angiogenic inducer 61)	3491
IL6ST (interleukin 6 signal transducer)	3572
IL12RB2 (interleukin 12 receptor subunit beta 2)	3595
INCENP (inner centromere protein)	3619
IPP (intracisternal A particle-promoted polypeptide)	3652
ITGA6 (integrin subunit alpha 6)	3655
IRF7 (interferon regulatory factor 7)	3665
ITGA2 (integrin subunit alpha 2)	3673
ITGAV (integrin subunit alpha V)	3685
ITGB4 (integrin subunit beta 4)	3691
ITGB5 (integrin subunit beta 5)	3693
ITGB6 (integrin subunit beta 6)	3694
ITGB7 (integrin subunit beta 7)	3695
ITPKB (inositol-trisphosphate 3-kinase B)	3707
KIFC3 (kinesin family member C3)	3801
KRT18 (keratin 18)	3875
KRT81 (keratin 81)	3887
LAMA5 (laminin subunit alpha 5)	3911
LIPA (lipase A, lysosomal acid type)	3988
LMNA (lamin A/C)	4000
CAPRIN1 (cell cycle associated protein 1)	4076
SMAD4 (SMAD family member 4)	4089
MAGOH (mago homolog, exon junction complex core component)	4116
MAX (MYC associated factor X)	4149
MEF2D (myocyte enhancer factor 2D)	4209
MEIS2 (Meis homeobox 2)	4212
MEN1 (menin 1)	4221
KMT2A (lysine methyltransferase 2A)	4297
MLLT1 (myeloid/lymphoid or mixed-lineage leukemia; translocated to, 1)	4298
AFF1 (AF4/FMR2 family member 1)	4299
NR3C2 (nuclear receptor subfamily 3 group C member 2)	4306
MMP12 (matrix metallopeptidase 12)	4321
MMP14 (matrix metallopeptidase 14)	4323
MX2 (MX dynamin like GTPase 2)	4600
MYBL2 (MYB proto-oncogene like 2)	4605
MYH9 (myosin, heavy chain 9, non-muscle)	4627
NDUFA3 (NADH:ubiquinone oxidoreductase subunit A3)	4696
NEDD9 (neural precursor cell expressed, developmentally down-regulated 9)	4739
NEK1 (NIMA related kinase 1)	4750
NF1 (neurofibromin 1)	4763
NME1 (NME/NM23 nucleoside diphosphate kinase 1)	4830
CNOT4 (CCR4-NOT transcription complex subunit 4)	4850
SLC11A2 (solute carrier family 11 member 2)	4891
ROR2 (receptor tyrosine kinase like orphan receptor 2)	4920
OGN (osteoglycin)	4969
OPHN1 (oligophrenin 1)	4983
PAK1 (p21 (RAC1) activated kinase 1)	5058
PCM1 (pericentriolar material 1)	5108
PCSK5 (proprotein convertase subtilisin/kexin type 5)	5125
PDCD2 (programmed cell death 2)	5134
PDGFRA (platelet derived growth factor receptor alpha)	5156
SLC26A4 (solute carrier family 26 member 4)	5172
PDZK1 (PDZ domain containing 1)	5174
PGM1 (phosphoglucomutase 1)	5236
PHF2 (PHD finger protein 2)	5253
PIK3C2A (phosphatidylinositol-4-phosphate 3-kinase catalytic subunit type 2 alpha)	5286
PLCG1 (phospholipase C gamma 1)	5335
PLCG2 (phospholipase C gamma 2)	5336
PLD1 (phospholipase D1)	5337
PLOD2 (procollagen-lysine,2-oxoglutarate 5-dioxygenase 2)	5352
SEPT4 (septin 4)	5414
POLR2I (polymerase (RNA) II subunit I)	5438
PPP2R2A (protein phosphatase 2 regulatory subunit Balpha)	5520
PPP3CC (protein phosphatase 3 catalytic subunit gamma)	5533
PRKACB (protein kinase cAMP-activated catalytic subunit beta)	5567
PKIB (protein kinase (cAMP-dependent, catalytic) inhibitor beta)	5570
PRKAR2A (protein kinase cAMP-dependent type II regulatory subunit alpha)	5576
MAPK3 (mitogen-activated protein kinase 3)	5595
THAP12 (THAP domain containing 12)	5612
PRPS2 (phosphoribosyl pyrophosphate synthetase 2)	5634
PTCH1 (patched 1)	5727
PTPN14 (protein tyrosine phosphatase, non-receptor type 14)	5784
PTPRF (protein tyrosine phosphatase, receptor type F)	5792
ABCD3 (ATP binding cassette subfamily D member 3)	5825
RAB5B (RAB5B, member RAS oncogene family)	5869
RALA (RALA Ras like proto-oncogene A)	5898
RANBP1 (RAN binding protein 1)	5902
RANBP2 (RAN binding protein 2)	5903
RASA1 (RAS p21 protein activator 1)	5921
REL (REL proto-oncogene, NF-kB subunit)	5966
RGS3 (regulator of G-protein signaling 3)	5998
RORA (RAR related orphan receptor A)	6095
RP2 (retinitis pigmentosa 2 (X-linked recessive))	6102
MRPL23 (mitochondrial ribosomal protein L23)	6150
RPS6KA1 (ribosomal protein S6 kinase A1)	6195
SCN3A (sodium voltage-gated channel alpha subunit 3)	6328
SCN5A (sodium voltage-gated channel alpha subunit 5)	6331
SCN9A (sodium voltage-gated channel alpha subunit 9)	6335
SCP2 (sterol carrier protein 2)	6342
SDC2 (syndecan 2)	6383
SET (SET nuclear proto-oncogene)	6418
SFSWAP (splicing factor SWAP homolog)	6433
ST6GAL1 (ST6 beta-galactoside alpha-2,6-sialyltransferase 1)	6480
SLC16A2 (solute carrier family 16 member 2)	6567
SMARCD2 (SWI/SNF related, matrix associated, actin dependent regulator of chromatin, subfamily d, member 2)	6603
SMN1 (survival of motor neuron 1, telomeric)	6606
SMN2 (survival of motor neuron 2, centromeric)	6607
FSCN1 (fascin actin-bundling protein 1)	6624
SSB (Sjogren syndrome antigen B)	6741
STAT2 (signal transducer and activator of transcription 2)	6773
STAT3 (signal transducer and activator of transcription 3)	6774
STAU1 (staufen double-stranded RNA binding protein 1)	6780
STK4 (serine/threonine kinase 4)	6789
STK11 (serine/threonine kinase 11)	6794
STX4 (syntaxin 4)	6810
SUPT5H (SPT5 homolog, DSIF elongation factor subunit)	6829
ABCC8 (ATP binding cassette subfamily C member 8)	6833
TAF1 (TATA-box binding protein associated factor 1)	6872
TAT (tyrosine aminotransferase)	6898
ZEB1 (zinc finger E-box binding homeobox 1)	6935
GCFC2 (GC-rich sequence DNA-binding factor 2)	6936
TCF12 (transcription factor 12)	6938
TEAD1 (TEA domain transcription factor 1)	7003
TFDP1 (transcription factor Dp-1)	7027
TGIF1 (TGFB induced factor homeobox 1)	7050
TGM1 (transglutaminase 1)	7051
KLF10 (Kruppel-like factor 10)	7071
TIAL1 (TIA1 cytotoxic granule-associated RNA binding protein-like 1)	7073
TLN1 (talin 1)	7094
TM7SF2 (transmembrane 7 superfamily member 2)	7108
TRAPPC10 (trafficking protein particle complex 10)	7109
TNS1 (tensin 1)	7145
TP53BP1 (tumor protein p53 binding protein 1)	7158
NR2C1 (nuclear receptor subfamily 2 group C member 1)	7181
TRAF2 (TNF receptor associated factor 2)	7186
TRAF5 (TNF receptor associated factor 5)	7188
TTN (titin)	7273
TXNRD1 (thioredoxin reductase 1)	7296
UBE2D2 (ubiquitin conjugating enzyme E2 D2)	7322
UBE2D3 (ubiquitin conjugating enzyme E2 D3)	7323
UQCRB (ubiquinol-cytochrome c reductase binding protein)	7381
USP1 (ubiquitin specific peptidase 1)	7398
WFS1 (wolframin ER transmembrane glycoprotein)	7466
ZNF33A (zinc finger protein 33A)	7581
ZNF45 (zinc finger protein 45)	7596
ZNF121 (zinc finger protein 121)	7675
ZNF180 (zinc finger protein 180)	7733
ZFAND5 (zinc finger AN1-type containing 5)	7763
MAP3K12 (mitogen-activated protein kinase kinase kinase 12)	7786
RAB7A (RAB7A, member RAS oncogene family)	7879
REEP5 (receptor accessory protein 5)	7905
TFEB (transcription factor EB)	7942
NUP214 (nucleoporin 214kDa)	8021
MLLT10 (myeloid/lymphoid or mixed-lineage leukemia; translocated to, 10)	8028
CUL5 (cullin 5)	8065
SLC7A5 (solute carrier family 7 member 5)	8140
NCOA3 (nuclear receptor coactivator 3)	8202
RBM10 (RNA binding motif protein 10)	8241
MAD1L1 (MAD1 mitotic arrest deficient like 1)	8379
ANXA9 (annexin A9)	8416
CUL4B (cullin 4B)	8450
SORBS2 (sorbin and SH3 domain containing 2)	8470
RGS5 (regulator of G-protein signaling 5)	8490
PPFIBP1 (PPFIA binding protein 1)	8496
AP3B1 (adaptor related protein complex 3 beta 1 subunit)	8546
DENR (density-regulated protein)	8562
KCNK5 (potassium two pore domain channel subfamily K member 5)	8645
GBF1 (golgi brefeldin A resistant guanine nucleotide exchange factor 1)	8729
RNGTT (RNA guanylyltransferase and 5'-phosphatase)	8732
TNFSF10 (tumor necrosis factor superfamily member 10)	8743
CD164 (CD164 molecule)	8763
SNAP23 (synaptosome associated protein 23kDa)	8773
MTMR1 (myotubularin related protein 1)	8776
RIOK3 (RIO kinase 3)	8780
KSR1 (kinase suppressor of ras 1)	8844
SGPL1 (sphingosine-1-phosphate lyase 1)	8879
SLC5A6 (solute carrier family 5 member 6)	8884
EIF2B5 (eukaryotic translation initiation factor 2B subunit epsilon)	8893
PRPF4B (pre-mRNA processing factor 4B)	8899
CACNA1G (calcium voltage-gated channel subunit alpha1 G)	8913
BAIAP3 (BAI1 associated protein 3)	8938
LIMD1 (LIM domains containing 1)	8994
CDKL2 (cyclin dependent kinase like 2)	8999
UBA3 (ubiquitin like modifier activating enzyme 3)	9039
LATS1 (large tumor suppressor kinase 1)	9113
LRRFIP2 (leucine rich repeat (in FLII) interacting protein 2)	9209
FCMR (Fc fragment of IgM receptor)	9214
RAB11B (RAB11B, member RAS oncogene family)	9230
CCPG1 (cell cycle progression 1)	9236
CRLF1 (cytokine receptor like factor 1)	9244
ADGRG1 (adhesion G protein-coupled receptor G1)	9289
GTF3C3 (general transcription factor IIIC subunit 3)	9330
SLC9A3R1 (SLC9A3 regulator 1)	9368
ARHGAP29 (Rho GTPase activating protein 29)	9411
MED23 (mediator complex subunit 23)	9439
SLC25A27 (solute carrier family 25 member 27)	9481
PGS1 (phosphatidylglycerophosphate synthase 1)	9489
SPTLC2 (serine palmitoyltransferase long chain base subunit 2)	9517
SCAMP1 (secretory carrier membrane protein 1)	9522
RAB3D (RAB3D, member RAS oncogene family)	9545
H2AFY (H2A histone family member Y)	9555
MINPP1 (multiple inositol-polyphosphate phosphatase 1)	9562
CDC42BPB (CDC42 binding protein kinase beta)	9578
VPS9D1 (VPS9 domain containing 1)	9605
MTFR1 (mitochondrial fission regulator 1)	9650
MDC1 (mediator of DNA damage checkpoint 1)	9656
IQCB1 (IQ motif containing B1)	9657
PDE4DIP (phosphodiesterase 4D interacting protein)	9659
LPIN2 (lipin 2)	9663
KDM4A (lysine demethylase 4A)	9682
CROCC (ciliary rootlet coiled-coil, rootletin)	9696
USP6NL (USP6 N-terminal like)	9712
AQR (aquarius intron-binding spliceosomal factor)	9716
NOS1AP (nitric oxide synthase 1 adaptor protein)	9722
SECISBP2L (SECIS binding protein 2 like)	9728
RAPGEF5 (Rap guanine nucleotide exchange factor 5)	9771
TBC1D5 (TBC1 domain family member 5)	9779
RNF144A (ring finger protein 144A)	9781
MATR3 (matrin 3)	9782
IST1 (IST1, ESCRT-III associated factor)	9798
DAZAP2 (DAZ associated protein 2)	9802
GIT2 (GIT ArfGAP 2)	9815
NUP58 (nucleoporin 58kDa)	9818
ZBTB24 (zinc finger and BTB domain containing 24)	9841
GAB2 (GRB2 associated binding protein 2)	9846
TRANK1 (tetratricopeptide repeat and ankyrin repeat containing 1)	9881
TBC1D4 (TBC1 domain family member 4)	9882
SLC35E2 (solute carrier family 35 member E2)	9906
RABGAP1L (RAB GTPase activating protein 1-like)	9910
IQSEC1 (IQ motif and Sec7 domain 1)	9922
NR1D2 (nuclear receptor subfamily 1 group D member 2)	9975
AKT3 (AKT serine/threonine kinase 3)	10000
BCL2L11 (BCL2 like 11)	10018
DNAJB6 (DnaJ heat shock protein family (Hsp40) member B6)	10049
SMC4 (structural maintenance of chromosomes 4)	10051
HUWE1 (HECT, UBA and WWE domain containing 1, E3 ubiquitin protein ligase)	10075
GPC6 (glypican 6)	10082
COL4A3BP (collagen type IV alpha 3 binding protein)	10087
ARPC4 (actin related protein 2/3 complex subunit 4)	10093
TSPAN1 (tetraspanin 1)	10103
AKAP9 (A-kinase anchoring protein 9)	10142
SUGP2 (SURP and G-patch domain containing 2)	10147
SORBS3 (sorbin and SH3 domain containing 3)	10174
HNRNPR (heterogeneous nuclear ribonucleoprotein R)	10236
CNKSR1 (connector enhancer of kinase suppressor of Ras 1)	10256
ZMPSTE24 (zinc metallopeptidase STE24)	10269
AKAP8 (A-kinase anchoring protein 8)	10270
STAG1 (stromal antigen 1)	10274
NET1 (neuroepithelial cell transforming 1)	10276
BCAS2 (breast carcinoma amplified sequence 2)	10286
TNIP1 (TNFAIP3 interacting protein 1)	10318
ABCA10 (ATP binding cassette subfamily A member 10)	10349
ANAPC10 (anaphase promoting complex subunit 10)	10393
ST3GAL6 (ST3 beta-galactoside alpha-2,3-sialyltransferase 6)	10402
TMEM147 (transmembrane protein 147)	10430
TAB1 (TGF-beta activated kinase 1/MAP3K7 binding protein 1)	10454
TIMM44 (translocase of inner mitochondrial membrane 44)	10469
SEMA3C (semaphorin 3C)	10512
TM9SF1 (transmembrane 9 superfamily member 1)	10548
PRPF8 (pre-mRNA processing factor 8)	10594
TAF6L (TATA-box binding protein associated factor 6 like)	10629
KHDRBS1 (KH RNA binding domain containing, signal transduction associated 1)	10657
CELF1 (CUGBP, Elav-like family member 1)	10658
NFAT5 (nuclear factor of activated T-cells 5, tonicity-responsive)	10725
ZMYND11 (zinc finger MYND-type containing 11)	10771
STARD10 (StAR related lipid transfer domain containing 10)	10809
WASF3 (WAS protein family member 3)	10810
FRS2 (fibroblast growth factor receptor substrate 2)	10818
ATF7 (activating transcription factor 7)	11016
IFT27 (intraflagellar transport 27)	11020
TDRKH (tudor and KH domain containing)	11022
SMA5 (glucuronidase beta pseudogene)	11042
PAPD7 (PAP associated domain containing 7)	11044
PTPRT (protein tyrosine phosphatase, receptor type T)	11122
WDR45 (WD repeat domain 45)	11152
NUDT6 (nudix hydrolase 6)	11162
STRAP (serine/threonine kinase receptor associated protein)	11171
WBP4 (WW domain binding protein 4)	11193
PDCD10 (programmed cell death 10)	11235
ZHX1 (zinc fingers and homeoboxes 1)	11244
SYNRG (synergin, gamma)	11276
EXOSC8 (exosome component 8)	11340
MGLL (monoglyceride lipase)	11343
ICK (intestinal cell (MAK-like) kinase)	22858
ADGRL1 (adhesion G protein-coupled receptor L1)	22859
WDR37 (WD repeat domain 37)	22884
BAHD1 (bromo adjacent homology domain containing 1)	22893
CARD8 (caspase recruitment domain family member 8)	22900
SACM1L (SAC1 suppressor of actin mutations 1-like (yeast))	22908
MAPRE3 (microtubule associated protein RP/EB family member 3)	22924
TPX2 (TPX2, microtubule nucleation factor)	22974
CEP131 (centrosomal protein 131)	22994
LIMCH1 (LIM and calponin homology domains 1)	22998
FBXO21 (F-box protein 21)	23014
SNRNP200 (small nuclear ribonucleoprotein U5 subunit 200)	23020
PHLPP2 (PH domain and leucine rich repeat protein phosphatase 2)	23035
WDTC1 (WD and tetratricopeptide repeats 1)	23038
UHRF1BP1L (UHRF1 binding protein 1 like)	23074
AVL9 (AVL9 cell migration associated)	23080
ERC1 (ELKS/RAB6-interacting/CAST family member 1)	23085
TTLL5 (tubulin tyrosine ligase like 5)	23093
KIF1B (kinesin family member 1B)	23095
TAB2 (TGF-beta activated kinase 1/MAP3K7 binding protein 2)	23118
ATG2A (autophagy related 2A)	23130
GPATCH8 (G-patch domain containing 8)	23131
MAST2 (microtubule associated serine/threonine kinase 2)	23139
FRMD4B (FERM domain containing 4B)	23150
CLCC1 (chloride channel CLIC like 1)	23155
EFR3A (EFR3 homolog A)	23167
FAM120A (family with sequence similarity 120A)	23196
SULF1 (sulfatase 1)	23213
TBC1D1 (TBC1 domain family member 1)	23216
NBEAL2 (neurobeachin like 2)	23218
PLCL2 (phospholipase C like 2)	23228
TBC1D12 (TBC1 domain family member 12)	23232
PHLPP1 (PH domain and leucine rich repeat protein phosphatase 1)	23239
ANKRD28 (ankyrin repeat domain 28)	23243
ATP11A (ATPase phospholipid transporting 11A)	23250
ADGRL2 (adhesion G protein-coupled receptor L2)	23266
KIAA1107 (KIAA1107)	23285
ACSL6 (acyl-CoA synthetase long-chain family member 6)	23305
TRIM2 (tripartite motif containing 2)	23321
SMCHD1 (structural maintenance of chromosomes flexible hinge domain containing 1)	23347
SUN1 (Sad1 and UNC84 domain containing 1)	23353
ARHGEF12 (Rho guanine nucleotide exchange factor 12)	23365
NCS1 (neuronal calcium sensor 1)	23413
AP4E1 (adaptor related protein complex 4 epsilon 1 subunit)	23431
ISCU (iron-sulfur cluster assembly enzyme)	23479
MACF1 (microtubule-actin crosslinking factor 1)	23499
SPIDR (scaffolding protein involved in DNA repair)	23514
MORC3 (MORC family CW-type zinc finger 3)	23515
SRRM2 (serine/arginine repetitive matrix 2)	23524
RBFOX2 (RNA binding protein, fox-1 homolog 2)	23543
TMEM50A (transmembrane protein 50A)	23585
CD2AP (CD2-associated protein)	23607
PITPNB (phosphatidylinositol transfer protein beta)	23760
EML2 (echinoderm microtubule associated protein like 2)	24139
ABHD14A (abhydrolase domain containing 14A)	25864
MPC2 (mitochondrial pyruvate carrier 2)	25874
PTPN23 (protein tyrosine phosphatase, non-receptor type 23)	25930
C20orf194 (chromosome 20 open reading frame 194)	25943
PLEKHG3 (pleckstrin homology and RhoGEF domain containing G3)	26030
ZNF451 (zinc finger protein 451)	26036
AUTS2 (autism susceptibility candidate 2)	26053
TANC2 (tetratricopeptide repeat, ankyrin repeat and coiled-coil containing 2)	26115
IFT172 (intraflagellar transport 172)	26160
FBXL6 (F-box and leucine-rich repeat protein 6)	26233
SLC17A5 (solute carrier family 17 member 5)	26503
TIMM9 (translocase of inner mitochondrial membrane 9)	26520
AGO1 (argonaute 1, RISC catalytic component)	26523
PCOLCE2 (procollagen C-endopeptidase enhancer 2)	26577
SH3YL1 (SH3 and SYLF domain containing 1)	26751
ACAD8 (acyl-CoA dehydrogenase family member 8)	27034
STAU2 (staufen double-stranded RNA binding protein 2)	27067
FOXP1 (forkhead box P1)	27086
TRAPPC3 (trafficking protein particle complex 3)	27095
DKKL1 (dickkopf like acrosomal protein 1)	27120
AFF4 (AF4/FMR2 family member 4)	27125
ARFIP1 (ADP ribosylation factor interacting protein 1)	27236
ZNF544 (zinc finger protein 544)	27300
DESI1 (desumoylating isopeptidase 1)	27351
PPP2R3B (protein phosphatase 2 regulatory subunit B''beta)	28227
ANKRD11 (ankyrin repeat domain 11)	29123
CNOT7 (CCR4-NOT transcription complex subunit 7)	29883
ST6GALNAC6 (ST6 N-acetylgalactosaminide alpha-2,6-sialyltransferase 6)	30815
RRM2B (ribonucleotide reductase regulatory TP53 inducible subunit M2B)	50484
VILL (villin-like)	50853
PDE11A (phosphodiesterase 11A)	50940
TMED5 (transmembrane p24 trafficking protein 5)	50999
YARS2 (tyrosyl-tRNA synthetase 2)	51067
NMD3 (NMD3 ribosome export adaptor)	51068
FCF1 (FCF1 rRNA-processing protein)	51077
NDUFAF1 (NADH:ubiquinone oxidoreductase complex assembly factor 1)	51103
TRAPPC12 (trafficking protein particle complex 12)	51112
COQ4 (coenzyme Q4)	51117
HSD17B12 (hydroxysteroid (17-beta) dehydrogenase 12)	51144
ING4 (inhibitor of growth family member 4)	51147
ZNF639 (zinc finger protein 639)	51193
PHF20 (PHD finger protein 20)	51230
VRK3 (vaccinia related kinase 3)	51231
SHISA5 (shisa family member 5)	51246
MBTPS2 (membrane bound transcription factor peptidase, site 2)	51360
EIF3L (eukaryotic translation initiation factor 3 subunit L)	51386
GULP1 (GULP, engulfment adaptor PTB domain containing 1)	51454
EVL (Enah/Vasp-like)	51466
ISYNA1 (inositol-3-phosphate synthase 1)	51477
ANKFY1 (ankyrin repeat and FYVE domain containing 1)	51479
RTFDC1 (replication termination factor 2 domain containing 1)	51507
PPHLN1 (periphilin 1)	51535
DPH5 (diphthamide biosynthesis 5)	51611
TAF9B (TATA-box binding protein associated factor 9b)	51616
OTUD6B (OTU domain containing 6B)	51633
YPEL5 (yippee like 5)	51646
FKBP7 (FK506 binding protein 7)	51661
RTEL1 (regulator of telomere elongation helicase 1)	51750
CDK12 (cyclin-dependent kinase 12)	51755
STK26 (serine/threonine protein kinase 26)	51765
BRWD1 (bromodomain and WD repeat domain containing 1)	54014
RBM27 (RNA binding motif protein 27)	54439
TMCO1 (transmembrane and coiled-coil domains 1)	54499
RHOF (ras homolog family member F (in filopodia))	54509
ANKRD16 (ankyrin repeat domain 16)	54522
MPHOSPH8 (M-phase phosphoprotein 8)	54737
IL17RD (interleukin 17 receptor D)	54756
GRAMD1C (GRAM domain containing 1C)	54762
TET2 (tet methylcytosine dioxygenase 2)	54790
MBTD1 (mbt domain containing 1)	54799
KLHL28 (kelch like family member 28)	54813
TRPM7 (transient receptor potential cation channel subfamily M member 7)	54822
SNRK (SNF related kinase)	54861
MTMR10 (myotubularin related protein 10)	54893
FAM206A (family with sequence similarity 206 member A)	54942
TRNAU1AP (tRNA selenocysteine 1 associated protein 1)	54952
BANP (BTG3 associated nuclear protein)	54971
USP47 (ubiquitin specific peptidase 47)	55031
UACA (uveal autoantigen with coiled-coil domains and ankyrin repeats)	55075
ANO1 (anoctamin 1)	55107
TMEM39B (transmembrane protein 39B)	55116
UBA6 (ubiquitin like modifier activating enzyme 6)	55236
STEAP3 (STEAP3 metalloreductase)	55240
THNSL2 (threonine synthase like 2)	55258
UEVLD (UEV and lactate/malate dehyrogenase domains)	55293
UFSP2 (UFM1-specific peptidase 2)	55325
PI4K2A (phosphatidylinositol 4-kinase type 2 alpha)	55361
LGR4 (leucine-rich repeat containing G protein-coupled receptor 4)	55366
STAB2 (stabilin 2)	55576
UBE2Q1 (ubiquitin conjugating enzyme E2 Q1)	55585
KIF21A (kinesin family member 21A)	55605
OTUB1 (OTU deubiquitinase, ubiquitin aldehyde binding 1)	55611
FERMT1 (fermitin family member 1)	55612
DOCK10 (dedicator of cytokinesis 10)	55619
ZNF407 (zinc finger protein 407)	55628
KRBOX4 (KRAB box domain containing 4)	55634
BCAS4 (breast carcinoma amplified sequence 4)	55653
POLR3B (polymerase (RNA) III subunit B)	55703
CCDC88A (coiled-coil domain containing 88A)	55704
RCOR3 (REST corepressor 3)	55758
MCTP2 (multiple C2 domains, transmembrane 2)	55784
DCP1A (decapping mRNA 1A)	55802
FOXJ2 (forkhead box J2)	55810
RNF114 (ring finger protein 114)	55905
CMAS (cytidine monophosphate N-acetylneuraminic acid synthetase)	55907
ERBIN (erbb2 interacting protein)	55914
MYO5C (myosin VC)	55930
KLHL7 (kelch like family member 7)	55975
GSDMC (gasdermin C)	56169
DNAH7 (dynein axonemal heavy chain 7)	56171
ERO1B (endoplasmic reticulum oxidoreductase beta)	56605
SLC2A9 (solute carrier family 2 member 9)	56606
UGGT1 (UDP-glucose glycoprotein glucosyltransferase 1)	56886
ANKS1B (ankyrin repeat and sterile alpha motif domain containing 1B)	56899
SPIRE1 (spire type actin nucleation factor 1)	56907
EMSY (EMSY, BRCA2 interacting transcriptional repressor)	56946
SMYD2 (SET and MYND domain containing 2)	56950
PRTFDC1 (phosphoribosyl transferase domain containing 1)	56952
PRDM8 (PR domain 8)	56978
PDSS2 (prenyl (decaprenyl) diphosphate synthase, subunit 2)	57107
GOPC (golgi-associated PDZ and coiled-coil motif containing)	57120
SLC39A10 (solute carrier family 39 member 10)	57181
SEPN1 (selenoprotein N, 1)	57190
ATP10D (ATPase phospholipid transporting 10D (putative))	57205
ZNF630 (zinc finger protein 630)	57232
KAT14 (lysine acetyltransferase 14)	57325
RAB22A (RAB22A, member RAS oncogene family)	57403
RIMKLB (ribosomal modification protein rimK-like family member B)	57494
MKL2 (MKL1/myocardin like 2)	57496
MTA3 (metastasis associated 1 family member 3)	57504
INTS2 (integrator complex subunit 2)	57508
SERINC1 (serine incorporator 1)	57515
TBC1D14 (TBC1 domain family member 14)	57533
MIB1 (mindbomb E3 ubiquitin protein ligase 1)	57534
KIAA1328 (KIAA1328)	57536
WDR35 (WD repeat domain 35)	57539
TXNDC16 (thioredoxin domain containing 16)	57544
CC2D2A (coiled-coil and C2 domain containing 2A)	57545
NCEH1 (neutral cholesterol ester hydrolase 1)	57552
CFAP97 (cilia and flagella associated protein 97)	57587
WDFY1 (WD repeat and FYVE domain containing 1)	57590
ALS2 (ALS2, alsin Rho guanine nucleotide exchange factor)	57679
TNRC6C (trinucleotide repeat containing 6C)	57690
FAM160B1 (family with sequence similarity 160 member B1)	57700
NCKAP5L (NCK associated protein 5 like)	57701
MIER1 (MIER1 transcriptional regulator)	57708
KIAA1614 (KIAA1614)	57710
RPRD1B (regulation of nuclear pre-mRNA domain containing 1B)	58490
DLGAP3 (DLG associated protein 3)	58512
EPS15L1 (epidermal growth factor receptor pathway substrate 15 like 1)	58513
RRAGD (Ras related GTP binding D)	58528
ENPP5 (ectonucleotide pyrophosphatase/phosphodiesterase 5 (putative))	59084
AFAP1 (actin filament associated protein 1)	60312
ELOVL5 (ELOVL fatty acid elongase 5)	60481
EEFSEC (eukaryotic elongation factor, selenocysteine-tRNA specific)	60678
SRR (serine racemase)	63826
CXorf56 (chromosome X open reading frame 56)	63932
MCUR1 (mitochondrial calcium uniporter regulator 1)	63933
NECAB3 (N-terminal EF-hand calcium binding protein 3)	63941
KIF13A (kinesin family member 13A)	63971
TINAGL1 (tubulointerstitial nephritis antigen like 1)	64129
RBSN (rabenosyn, RAB effector)	64145
AZI2 (5-azacytidine induced 2)	64343
SIL1 (SIL1 nucleotide exchange factor)	64374
IKZF4 (IKAROS family zinc finger 4)	64375
ZMAT3 (zinc finger matrin-type 3)	64393
INF2 (inverted formin, FH2 and WH2 domain containing)	64423
ANAPC1 (anaphase promoting complex subunit 1)	64682
UNKL (unkempt family like zinc finger)	64718
PCED1A (PC-esterase domain containing 1A)	64773
C11orf1 (chromosome 11 open reading frame 1)	64776
CRTC3 (CREB regulated transcription coactivator 3)	64784
FBXL17 (F-box and leucine-rich repeat protein 17)	64839
MRPL11 (mitochondrial ribosomal protein L11)	65003
NBEAL1 (neurobeachin like 1)	65065
JMJD4 (jumonji domain containing 4)	65094
ZNF649 (zinc finger protein 649)	65251
WNK2 (WNK lysine deficient protein kinase 2)	65268
PHACTR4 (phosphatase and actin regulator 4)	65979
PCYOX1L (prenylcysteine oxidase 1 like)	78991
SECISBP2 (SECIS binding protein 2)	79048
TMEM231 (transmembrane protein 231)	79583
CERS4 (ceramide synthase 4)	79603
NAA16 (N(alpha)-acetyltransferase 16, NatA auxiliary subunit)	79612
SMC6 (structural maintenance of chromosomes 6)	79677
IGFLR1 (IGF like family receptor 1)	79713
TBC1D17 (TBC1 domain family member 17)	79735
ECHDC3 (enoyl-CoA hydratase domain containing 3)	79746
DHRS12 (dehydrogenase/reductase 12)	79758
TXNDC15 (thioredoxin domain containing 15)	79770
EFCC1 (EF-hand and coiled-coil domain containing 1)	79825
KDM8 (lysine demethylase 8)	79831
ZDHHC11 (zinc finger DHHC-type containing 11)	79844
CBLL1 (Cbl proto-oncogene like 1)	79872
RABEP2 (rabaptin, RAB GTPase binding effector protein 2)	79874
WLS (wntless Wnt ligand secretion mediator)	79971
CPED1 (cadherin like and PC-esterase domain containing 1)	79974
DSN1 (DSN1 homolog, MIS12 kinetochore complex component)	79980
RPF1 (ribosome production factor 1 homolog)	80135
FRAS1 (Fraser extracellular matrix complex subunit 1)	80144
IFT74 (intraflagellar transport 74)	80173
TMEM254 (transmembrane protein 254)	80195
RNF34 (ring finger protein 34)	80196
SPG11 (spastic paraplegia 11 (autosomal recessive))	80208
KHDC1 (KH homology domain containing 1)	80759
NDFIP1 (Nedd4 family interacting protein 1)	80762
DIAPH3 (diaphanous related formin 3)	81624
AIF1L (allograft inflammatory factor 1 like)	83543
UCK1 (uridine-cytidine kinase 1)	83549
GUCD1 (guanylyl cyclase domain containing 1)	83606
JAM3 (junctional adhesion molecule 3)	83700
RSPH3 (radial spoke 3 homolog)	83861
RAB34 (RAB34, member RAS oncogene family)	83871
PRSS27 (protease, serine 27)	83886
OBSCN (obscurin, cytoskeletal calmodulin and titin-interacting RhoGEF)	84033
ADGRV1 (adhesion G protein-coupled receptor V1)	84059
FAM160A2 (family with sequence similarity 160 member A2)	84067
ZNRF3 (zinc and ring finger 3)	84133
ZNF644 (zinc finger protein 644)	84146
GTF2IRD2 (GTF2I repeat domain containing 2)	84163
C19orf44 (chromosome 19 open reading frame 44)	84167
ZCCHC7 (zinc finger CCHC-type containing 7)	84186
IQCG (IQ motif containing G)	84223
ZDHHC18 (zinc finger DHHC-type containing 18)	84243
MFSD14C (major facilitator superfamily domain containing 14C)	84278
ZNF397 (zinc finger protein 397)	84307
LCOR (ligand dependent nuclear receptor corepressor)	84458
SPIRE2 (spire type actin nucleation factor 2)	84501
USP38 (ubiquitin specific peptidase 38)	84640
GLYR1 (glyoxylate reductase 1 homolog)	84656
ZNF577 (zinc finger protein 577)	84765
IL17RC (interleukin 17 receptor C)	84818
LRCH3 (leucine-rich repeats and calponin homology (CH) domain containing 3)	84859
MPND (MPN domain containing)	84954
TMEM241 (transmembrane protein 241)	85019
KIAA1671 (KIAA1671)	85379
EAF1 (ELL associated factor 1)	85403
SLC45A3 (solute carrier family 45 member 3)	85414
RHPN2 (rhophilin, Rho GTPase binding protein 2)	85415
ARHGAP11B (Rho GTPase activating protein 11B)	89839
MVB12B (multivesicular body subunit 12B)	89853
EFCAB11 (EF-hand calcium binding domain 11)	90141
STPG1 (sperm tail PG-rich repeat containing 1)	90529
ANGEL2 (angel homolog 2 (Drosophila))	90806
ADCK2 (aarF domain containing kinase 2)	90956
ZNF251 (zinc finger protein 251)	90987
ANKRD30A (ankyrin repeat domain 30A)	91074
L3MBTL4 (l(3)mbt-like 4 (Drosophila))	91133
R3HDM4 (R3H domain containing 4)	91300
DERL3 (derlin 3)	91319
LONRF1 (LON peptidase N-terminal domain and ring finger 1)	91694
LIN52 (lin-52 DREAM MuvB core complex component)	91750
NEK9 (NIMA related kinase 9)	91754
MTSS1L (metastasis suppressor 1-like)	92154
PXYLP1 (2-phosphoxylose phosphatase 1)	92370
CHMP4C (charged multivesicular body protein 4C)	92421
NT5C1B (5'-nucleotidase, cytosolic IB)	93034
PKHD1L1 (polycystic kidney and hepatic disease 1 (autosomal recessive)-like 1)	93035
MVB12A (multivesicular body subunit 12A)	93343
SERHL (serine hydrolase-like (pseudogene))	94009
SYTL5 (synaptotagmin like 5)	94122
CASC4 (cancer susceptibility candidate 4)	113201
ERMAP (erythroblast membrane associated protein (Scianna blood group))	114625
PKD1L2 (polycystin 1 like 2 (gene/pseudogene))	114780
OSBPL1A (oxysterol binding protein like 1A)	114876
OSBPL5 (oxysterol binding protein like 5)	114879
NOSTRIN (nitric oxide synthase trafficking)	115677
TSR3 (TSR3, acp transferase ribosome maturation factor)	115939
NUS1 (NUS1 dehydrodolichyl diphosphate synthase subunit)	116150
GINM1 (glycoprotein integral membrane 1)	116254
FAM129A (family with sequence similarity 129 member A)	116496
CFAP70 (cilia and flagella associated protein 70)	118491
TMEM45B (transmembrane protein 45B)	120224
PIH1D2 (PIH1 domain containing 2)	120379
TC2N (tandem C2 domains, nuclear)	123036
SLC38A10 (solute carrier family 38 member 10)	124565
ZNF573 (zinc finger protein 573)	126231
SLC44A3 (solute carrier family 44 member 3)	126969
UHMK1 (U2AF homology motif (UHM) kinase 1)	127933
CLHC1 (clathrin heavy chain linker domain containing 1)	130162
C2orf76 (chromosome 2 open reading frame 76)	130355
CCDC148 (coiled-coil domain containing 148)	130940
SCLT1 (sodium channel and clathrin linker 1)	132320
PACRGL (PARK2 coregulated like)	133015
PM20D2 (peptidase M20 domain containing 2)	135293
ZFP28 (ZFP28 zinc finger protein)	140612
NOL4L (nucleolar protein 4-like)	140688
SOGA1 (suppressor of glucose, autophagy associated 1)	140710
MIB2 (mindbomb E3 ubiquitin protein ligase 2)	142678
TRUB1 (TruB pseudouridine synthase family member 1)	142940
SYT9 (synaptotagmin 9)	143425
FAM76B (family with sequence similarity 76 member B)	143684
LAYN (layilin)	143903
PLEKHA7 (pleckstrin homology domain containing A7)	144100
PRICKLE1 (prickle planar cell polarity protein 1)	144165
SLC2A14 (solute carrier family 2 member 14)	144195
WDR66 (WD repeat domain 66)	144406
A2ML1 (alpha-2-macroglobulin like 1)	144568
DNAH2 (dynein axonemal heavy chain 2)	146754
SLFN13 (schlafen family member 13)	146857
KIF18B (kinesin family member 18B)	146909
RUNDC1 (RUN domain containing 1)	146923
FAM98C (family with sequence similarity 98 member C)	147965
SAMD11 (sterile alpha motif domain containing 11)	148398
CIART (circadian associated repressor of transcription)	148523
MFSD4A (major facilitator superfamily domain containing 4A)	148808
LOC150776 (sphingomyelin phosphodiesterase 4, neutral membrane (neutral sphingomyelinase-3) pseudogene)	150776
PUS10 (pseudouridylate synthase 10)	150962
CCNYL1 (cyclin Y like 1)	151195
DTX3L (deltex 3 like, E3 ubiquitin ligase)	151636
ROPN1B (rhophilin associated tail protein 1B)	152015
NEK10 (NIMA related kinase 10)	152110
RNF145 (ring finger protein 145)	153830
RUNDC3B (RUN domain containing 3B)	154661
CDCA2 (cell division cycle associated 2)	157313
TSTD2 (thiosulfate sulfurtransferase like domain containing 2)	158427
TMTC2 (transmembrane and tetratricopeptide repeat containing 2)	160335
DENND5B (DENN domain containing 5B)	160518
ZNF433 (zinc finger protein 433)	163059
ZNF540 (zinc finger protein 540)	163255
DENND1B (DENN domain containing 1B)	163486
ADGRF3 (adhesion G protein-coupled receptor F3)	165082
RNF168 (ring finger protein 168)	165918
LCA5 (LCA5, lebercilin)	167691
ZFC3H1 (zinc finger C3H1-type containing)	196441
ARID2 (AT-rich interaction domain 2)	196528
NSMCE1 (NSE1 homolog, SMC5-SMC6 complex component)	197370
TMEM201 (transmembrane protein 201)	199953
SPAG17 (sperm associated antigen 17)	200162
ALMS1P1 (ALMS1, centrosome and basal body associated protein pseudogene 1)	200420
TET3 (tet methylcytosine dioxygenase 3)	200424
APLF (aprataxin and PNKP like factor)	200558
C9orf91 (chromosome 9 open reading frame 91)	203197
NRK (Nik related kinase)	203447
ANO5 (anoctamin 5)	203859
SAMD9L (sterile alpha motif domain containing 9 like)	219285
LRTOMT (leucine rich transmembrane and O-methyltransferase domain containing)	220074
EEF1AKMT1 (eukaryotic translation elongation factor 1 alpha lysine methyltransferase 1)	221143
MICU2 (mitochondrial calcium uptake 2)	221154
ADCY10P1 (adenylate cyclase 10 (soluble) pseudogene 1)	221442
KDM1B (lysine demethylase 1B)	221656
PHACTR1 (phosphatase and actin regulator 1)	221692
LNX2 (ligand of numb-protein X 2)	222484
ATP6V1C2 (ATPase H+ transporting V1 subunit C2)	245973
STXBP4 (syntaxin binding protein 4)	252983
HEPACAM2 (HEPACAM family member 2)	253012
SERHL2 (serine hydrolase-like 2)	253190
EHBP1L1 (EH domain binding protein 1 like 1)	254102
CCDC110 (coiled-coil domain containing 110)	256309
EML3 (echinoderm microtubule associated protein like 3)	256364
SERINC5 (serine incorporator 5)	256987
TAB3 (TGF-beta activated kinase 1/MAP3K7 binding protein 3)	257397
IL4I1 (interleukin 4 induced 1)	259307
RGL4 (ral guanine nucleotide dissociation stimulator like 4)	266747
ZNF740 (zinc finger protein 740)	283337
ANKRD52 (ankyrin repeat domain 52)	283373
CCDC57 (coiled-coil domain containing 57)	284001
ZNF841 (zinc finger protein 841)	284371
ZNF493 (zinc finger protein 493)	284443
CCDC150 (coiled-coil domain containing 150)	284992
RGPD4 (RANBP2-like and GRIP domain containing 4)	285190
CCDC66 (coiled-coil domain containing 66)	285331
DTWD2 (DTW domain containing 2)	285605
ATG9B (autophagy related 9B)	285973
DPY19L4 (dpy-19 like 4 (C. elegans))	286148
CCDC84 (coiled-coil domain containing 84)	338657
B4GALNT4 (beta-1,4-N-acetyl-galactosaminyltransferase 4)	338707
JMJD8 (jumonji domain containing 8)	339123
MSL1 (male specific lethal 1 homolog)	339287
ZNF680 (zinc finger protein 680)	340252
CA5BP1 (carbonic anhydrase 5B pseudogene 1)	340591
FMN1 (formin 1)	342184
ZKSCAN2 (zinc finger with KRAB and SCAN domains 2)	342357
MTX3 (metaxin 3)	345778
EP400NL (EP400 N-terminal like)	347918
NUP43 (nucleoporin 43kDa)	348995
ZNF445 (zinc finger protein 445)	353274
POLN (polymerase (DNA) nu)	353497
ZBTB41 (zinc finger and BTB domain containing 41)	360023
YJEFN3 (YjeF N-terminal domain containing 3)	374887
ANKRD36 (ankyrin repeat domain 36)	375248
ERCC6L2 (ERCC excision repair 6 like 2)	375748
LINC-PINT (long intergenic non-protein coding RNA, p53 induced transcript)	378805
CEP85L (centrosomal protein 85 like)	387119
FAM69A (family with sequence similarity 69 member A)	388650
NOTCH2NL (notch 2 N-terminal like)	388677
HEATR4 (HEAT repeat containing 4)	399671
FAM174B (family with sequence similarity 174 member B)	400451
LOC401320 (uncharacterized LOC401320)	401320
FAM35BP (family with sequence similarity 35, member A pseudogene)	414241
FAM35DP (family with sequence similarity 35, member A pseudogene)	439965
CCDC88C (coiled-coil domain containing 88C)	440193
SMG1P2 (SMG1P2, nonsense mediated mRNA decay associated PI3K related kinase pseudogene 2)	440354
SUZ12P1 (SUZ12 polycomb repressive complex 2 subunit pseudogene 1)	440423
PLEKHM1P1 (pleckstrin homology and RUN domain containing M1 pseudogene 1)	440456
ZNF506 (zinc finger protein 506)	440515
ZFAS1 (ZNFX1 antisense RNA 1)	441951
SEPT7P2 (septin 7 pseudogene 2)	641977
WIPF3 (WAS/WASL interacting protein family member 3)	644150
GUSBP3 (glucuronidase, beta pseudogene 3)	653188
FAM157A (family with sequence similarity 157 member A)	728262
CCDC30 (coiled-coil domain containing 30)	728621
FAM198A (family with sequence similarity 198 member A)	729085
AGAP5 (ArfGAP with GTPase domain, ankyrin repeat and PH domain 5)	729092
BMS1P4 (BMS1, ribosome biogenesis factor pseudogene 4)	729096
CCDC61 (coiled-coil domain containing 61)	729440
RELL1 (RELT like 1)	768211
NEMP2 (nuclear envelope integral membrane protein 2)	100131211
PAXIP1-AS2 (PAXIP1 antisense RNA 2)	100132707
TPT1-AS1 (TPT1 antisense RNA 1)	100190939
ANAPC1P1 (anaphase promoting complex subunit 1 pseudogene 1)	100286979
LOC100288637 (OTU deubiquitinase 7A pseudogene)	100288637
ATP5J2-PTCD1 (ATP5J2-PTCD1 readthrough)	100526740
SYNJ2BP-COX16 (SYNJ2BP-COX16 readthrough)	100529257
MIA-RAB4B (MIA-RAB4B readthrough (NMD candidate))	100529262
MSH5-SAPCD1 (MSH5-SAPCD1 readthrough (NMD candidate))	100532732
LOC100630923 (LOC100289561-PRKRIP1 readthrough)	100630923
FAM47E-STBD1 (FAM47E-STBD1 readthrough)	100631383
PTGES3L-AARSD1 (PTGES3L-AARSD1 readthrough)	100885850

## Sheet: BN_down_exon
Entrez genes of exons flagged -1 in ER-HER2- vs NBS comparison
Human Symbol	Entrez ID
SERPINA3 (serpin family A member 3)	12		1: GO: Molecular Function
ABCA4 (ATP binding cassette subfamily A member 4)	24		Rank	ID	Name	pValue	FDR B&H	Genes from Input	Genes in Annotation
ACADSB (acyl-CoA dehydrogenase, short/branched chain)	36		1	GO:0032403	protein complex binding	0	0.0001	69	1071
ADCY5 (adenylate cyclase 5)	111		2	GO:0003779	actin binding	0	0.0003	35	412
ALDOA (aldolase, fructose-bisphosphate A)	226		3	GO:0008092	cytoskeletal protein binding	0	0.001	56	886
ALPL (alkaline phosphatase, liver/bone/kidney)	249		4	GO:0044877	macromolecular complex binding	0	0.001	88	1626
BIN1 (bridging integrator 1)	274		5	GO:0051015	actin filament binding	0	0.0022	16	132
AMY2B (amylase, alpha 2B (pancreatic))	280		6	GO:0003774	motor activity	0.0001	0.0226	14	132
ANK1 (ankyrin 1)	286		7	GO:0005518	collagen binding	0.0001	0.0226	10	72
BIRC3 (baculoviral IAP repeat containing 3)	330		8	GO:0019899	enzyme binding	0.0001	0.0226	93	1929
FAS (Fas cell surface death receptor)	355		9	GO:0051020	GTPase binding	0.0002	0.0346	24	327
ABCC6 (ATP binding cassette subfamily C member 6)	368		10	GO:0016817	hydrolase activity, acting on acid anhydrides	0.0002	0.0346	47	830
ARG2 (arginase 2)	384		11	GO:0070095	fructose-6-phosphate binding	0.0003	0.0437	3	5
ARHGDIB (Rho GDP dissociation inhibitor beta)	397		12	GO:0016462	pyrophosphatase activity	0.0004	0.0481	46	827
ART3 (ADP-ribosyltransferase 3)	419		13	GO:0016818	hydrolase activity, acting on acid anhydrides, in phosphorus-containing anhydrides	0.0004	0.0481	46	829
ASS1 (argininosuccinate synthase 1)	445
ATP5G1 (ATP synthase, H+ transporting, mitochondrial Fo complex subunit C1 (subunit 9))	516		2: GO: Biological Process
ATP6V1B1 (ATPase H+ transporting V1 subunit B1)	525		Rank	ID	Name	pValue	FDR B&H	Genes from Input	Genes in Annotation
ATRX (ATRX, chromatin remodeler)	546		1	GO:0007010	cytoskeleton organization	0	0.0028	71	1164
BDH1 (3-hydroxybutyrate dehydrogenase, type 1)	622		2	GO:0030029	actin filament-based process	0	0.0028	48	685
BLVRA (biliverdin reductase A)	644		3	GO:0030036	actin cytoskeleton organization	0	0.0028	43	591
BMPR1A (bone morphogenetic protein receptor type 1A)	657		4	GO:0030030	cell projection organization	0	0.0396	76	1423
BSG (basigin (Ok blood group))	682		5	GO:0000902	cell morphogenesis	0	0.0403	72	1337
C21orf2 (chromosome 21 open reading frame 2)	755
DDR1 (discoidin domain receptor tyrosine kinase 1)	780		3: GO: Cellular Component
RUNX1T1 (RUNX1 translocation partner 1)	862		Rank	ID	Name	pValue	FDR B&H	Genes from Input	Genes in Annotation
CBS (cystathionine-beta-synthase)	875		1	GO:0031252	cell leading edge	0	0.0091	30	389
TNFRSF8 (tumor necrosis factor receptor superfamily member 8)	943		2	GO:0043005	neuron projection	0	0.0119	65	1194
CD44 (CD44 molecule (Indian blood group))	960		3	GO:0045202	synapse	0.0001	0.0128	50	870
CD47 (CD47 molecule)	961		4	GO:0015629	actin cytoskeleton	0.0001	0.0128	32	476
CD59 (CD59 molecule)	966		5	GO:0097458	neuron part	0.0001	0.0128	77	1545
RCC1 (regulator of chromosome condensation 1)	1104		6	GO:0030175	filopodium	0.0001	0.0128	12	102
CHM (CHM, Rab escort protein 1)	1121		7	GO:0098858	actin-based cell projection	0.0001	0.0128	18	204
CHRM3 (cholinergic receptor muscarinic 3)	1131		8	GO:0044456	synapse part	0.0001	0.0128	42	708
CLK3 (CDC like kinase 3)	1198		9	GO:0099572	postsynaptic specialization	0.0002	0.0148	19	232
CLPTM1 (CLPTM1, transmembrane protein)	1209		10	GO:0014069	postsynaptic density	0.0002	0.0148	19	232
CLTA (clathrin light chain A)	1211		11	GO:0060076	excitatory synapse	0.0002	0.0148	20	252
COL4A5 (collagen type IV alpha 5 chain)	1287		12	GO:0030425	dendrite	0.0003	0.0148	36	590
COL7A1 (collagen type VII alpha 1)	1294		13	GO:0030054	cell junction	0.0004	0.02	61	1200
COL17A1 (collagen type XVII alpha 1)	1308		14	GO:0098794	postsynapse	0.0004	0.02	29	449
CP (ceruloplasmin (ferroxidase))	1356		15	GO:0000790	nuclear chromatin	0.0004	0.0201	23	324
CLDN7 (claudin 7)	1366		16	GO:0030496	midbody	0.0006	0.0241	13	137
CREB1 (cAMP responsive element binding protein 1)	1385		17	GO:0044454	nuclear chromosome part	0.0007	0.028	32	531
CTBP2 (C-terminal binding protein 2)	1488		18	GO:0042641	actomyosin	0.0009	0.0334	9	77
CYP3A5 (cytochrome P450 family 3 subfamily A member 5)	1577		19	GO:0098589	membrane region	0.0009	0.0334	62	1267
CYP4B1 (cytochrome P450 family 4 subfamily B member 1)	1580		20	GO:0000228	nuclear chromosome	0.0011	0.0377	33	569
DAB2 (DAB2, clathrin adaptor protein)	1601		21	GO:0030027	lamellipodium	0.0012	0.0394	15	186
DGKG (diacylglycerol kinase gamma)	1608		22	GO:0044463	cell projection part	0.0014	0.0442	56	1139
DBI (diazepam binding inhibitor, acyl-CoA binding protein)	1622		23	GO:0042383	sarcolemma	0.0015	0.0442	13	152
DBN1 (drebrin 1)	1627
DCN (decorin)	1634
COCH (cochlin)	1690
DHFR (dihydrofolate reductase)	1719
SEPT1 (septin 1)	1731
DNAH5 (dynein axonemal heavy chain 5)	1767
DNAH9 (dynein axonemal heavy chain 9)	1770
DYNC1I2 (dynein cytoplasmic 1 intermediate chain 2)	1781
SLC26A3 (solute carrier family 26 member 3)	1811
DSC2 (desmocollin 2)	1824
DTNA (dystrobrevin alpha)	1837
ECM2 (extracellular matrix protein 2)	1842
ECT2 (epithelial cell transforming 2)	1894
EIF1AX (eukaryotic translation initiation factor 1A, X-linked)	1964
ELF1 (E74 like ETS transcription factor 1)	1997
ELF3 (E74 like ETS transcription factor 3)	1999
ELK3 (ELK3, ETS transcription factor)	2004
SLC29A1 (solute carrier family 29 member 1 (Augustine blood group))	2030
EPB41L2 (erythrocyte membrane protein band 4.1 like 2)	2037
EPHB1 (EPH receptor B1)	2047
FBL (fibrillarin)	2091
ESR1 (estrogen receptor 1)	2099
F13A1 (coagulation factor XIII A chain)	2162
FAT1 (FAT atypical cadherin 1)	2195
FCER1A (Fc fragment of IgE receptor Ia)	2205
FGD1 (FYVE, RhoGEF and PH domain containing 1)	2245
FLNB (filamin B)	2317
FLT3LG (fms related tyrosine kinase 3 ligand)	2323
GALK2 (galactokinase 2)	2585
GART (phosphoribosylglycinamide formyltransferase, phosphoribosylglycinamide synthetase, phosphoribosylaminoimidazole synthetase)	2618
GATA3 (GATA binding protein 3)	2625
GLB1 (galactosidase beta 1)	2720
GNAL (G protein subunit alpha L)	2774
GNAS (GNAS complex locus)	2778
GNL1 (G protein nucleolar 1 (putative))	2794
GPM6B (glycoprotein M6B)	2824
GRB10 (growth factor receptor bound protein 10)	2887
RAPGEF1 (Rap guanine nucleotide exchange factor 1)	2889
GRIA4 (glutamate ionotropic receptor AMPA type subunit 4)	2893
GSTT1 (glutathione S-transferase theta 1)	2952
HCCS (holocytochrome c synthase)	3052
HIP1 (huntingtin interacting protein 1)	3092
HNRNPC (heterogeneous nuclear ribonucleoprotein C (C1/C2))	3183
FOXN2 (forkhead box N2)	3344
ICA1 (islet cell autoantigen 1)	3382
IFRD1 (interferon related developmental regulator 1)	3475
IGF2 (insulin like growth factor 2)	3481
IL1RN (interleukin 1 receptor antagonist)	3557
ITGA3 (integrin subunit alpha 3)	3675
ITPR1 (inositol 1,4,5-trisphosphate receptor type 1)	3708
KCNN3 (potassium calcium-activated channel subfamily N member 3)	3782
KIF5C (kinesin family member 5C)	3800
KIFC3 (kinesin family member C3)	3801
KIF22 (kinesin family member 22)	3835
AFF3 (AF4/FMR2 family member 3)	3899
LAMA3 (laminin subunit alpha 3)	3909
LAMP2 (lysosomal associated membrane protein 2)	3920
LCP1 (lymphocyte cytosolic protein 1)	3936
LDHA (lactate dehydrogenase A)	3939
LSP1 (lymphocyte-specific protein 1)	4046
MAP2 (microtubule associated protein 2)	4133
MCM3 (minichromosome maintenance complex component 3)	4172
MCM5 (minichromosome maintenance complex component 5)	4174
CTAGE5 (CTAGE family member 5)	4253
MLF1 (myeloid leukemia factor 1)	4291
MUTYH (mutY DNA glycosylase)	4595
MX2 (MX dynamin like GTPase 2)	4600
MYBPC1 (myosin binding protein C, slow type)	4604
MYH10 (myosin, heavy chain 10, non-muscle)	4628
MYO6 (myosin VI)	4646
NFATC1 (nuclear factor of activated T-cells 1)	4772
NFIB (nuclear factor I B)	4781
NFKBIL1 (NFKB inhibitor like 1)	4795
NFX1 (nuclear transcription factor, X-box binding 1)	4799
NFYA (nuclear transcription factor Y subunit alpha)	4800
NQO2 (NAD(P)H quinone dehydrogenase 2)	4835
CNOT2 (CCR4-NOT transcription complex subunit 2)	4848
SLC11A2 (solute carrier family 11 member 2)	4891
NRDC (nardilysin convertase)	4898
NUCB2 (nucleobindin 2)	4925
PRDX1 (peroxiredoxin 1)	5052
PAK1 (p21 (RAC1) activated kinase 1)	5058
PAX6 (paired box 6)	5080
PCCA (propionyl-CoA carboxylase alpha subunit)	5095
PCMT1 (protein-L-isoaspartate (D-aspartate) O-methyltransferase)	5110
PCYT1A (phosphate cytidylyltransferase 1, choline, alpha)	5130
PDE9A (phosphodiesterase 9A)	5152
PDGFB (platelet derived growth factor subunit B)	5155
ENPP3 (ectonucleotide pyrophosphatase/phosphodiesterase 3)	5169
PDZK1 (PDZ domain containing 1)	5174
PEX6 (peroxisomal biogenesis factor 6)	5190
PFKFB1 (6-phosphofructo-2-kinase/fructose-2,6-biphosphatase 1)	5207
PFKM (phosphofructokinase, muscle)	5213
PFKP (phosphofructokinase, platelet)	5214
PGM3 (phosphoglucomutase 3)	5238
PHB (prohibitin)	5245
SERPINB6 (serpin family B member 6)	5269
PIN1 (peptidylprolyl cis/trans isomerase, NIMA-interacting 1)	5300
PLCG2 (phospholipase C gamma 2)	5336
PLEC (plectin)	5339
FXYD3 (FXYD domain containing ion transport regulator 3)	5349
PLS3 (plastin 3)	5358
PON3 (paraoxonase 3)	5446
MAPK4 (mitogen-activated protein kinase 4)	5596
MAP2K3 (mitogen-activated protein kinase kinase 3)	5606
PSMA1 (proteasome subunit alpha 1)	5682
PSMB2 (proteasome subunit beta 2)	5690
PSMB8 (proteasome subunit beta 8)	5696
PSME1 (proteasome activator subunit 1)	5720
PTEN (phosphatase and tensin homolog)	5728
PTN (pleiotrophin)	5764
PTPN6 (protein tyrosine phosphatase, non-receptor type 6)	5777
PTPRS (protein tyrosine phosphatase, receptor type S)	5802
PTS (6-pyruvoyltetrahydropterin synthase)	5805
RALA (RALA Ras like proto-oncogene A)	5898
RALB (RALB Ras like proto-oncogene B)	5899
RAP1GAP (RAP1 GTPase activating protein)	5909
RARG (retinoic acid receptor gamma)	5916
RASA1 (RAS p21 protein activator 1)	5921
REV3L (REV3 like, DNA directed polymerase zeta catalytic subunit)	5980
RHCE (Rh blood group CcEe antigens)	6006
ACSM3 (acyl-CoA synthetase medium-chain family member 3)	6296
SCN2A (sodium voltage-gated channel alpha subunit 2)	6326
SDF2 (stromal cell derived factor 2)	6388
SRSF4 (serine/arginine-rich splicing factor 4)	6429
SMTN (smoothelin)	6525
SLC6A9 (solute carrier family 6 member 9)	6536
SLC7A2 (solute carrier family 7 member 2)	6542
SMARCD2 (SWI/SNF related, matrix associated, actin dependent regulator of chromatin, subfamily d, member 2)	6603
SNAPC2 (small nuclear RNA activating complex polypeptide 2)	6618
SOX5 (SRY-box 5)	6660
SP1 (Sp1 transcription factor)	6667
SULT1A3 (sulfotransferase family 1A member 3)	6818
SUPT4H1 (SPT4 homolog, DSIF elongation factor subunit)	6827
SVIL (supervillin)	6840
TAF6 (TATA-box binding protein associated factor 6)	6878
TBX1 (T-box 1)	6899
TBL1X (transducin (beta)-like 1X-linked)	6907
TBX15 (T-box 15)	6913
TCF4 (transcription factor 4)	6925
TFPI (tissue factor pathway inhibitor)	7035
THBS3 (thrombospondin 3)	7059
THOP1 (thimet oligopeptidase 1)	7064
THRB (thyroid hormone receptor beta)	7068
TJP1 (tight junction protein 1)	7082
TSPAN8 (tetraspanin 8)	7103
TPD52 (tumor protein D52)	7163
TPM1 (tropomyosin 1 (alpha))	7168
TYK2 (tyrosine kinase 2)	7297
UTRN (utrophin)	7402
VIPR1 (vasoactive intestinal peptide receptor 1)	7433
WRB (tryptophan rich basic protein)	7485
WT1 (Wilms tumor 1)	7490
YES1 (YES proto-oncogene 1, Src family tyrosine kinase)	7525
ZNF19 (zinc finger protein 19)	7567
ZNF124 (zinc finger protein 124)	7678
ZNF185 (zinc finger protein 185 (LIM domain))	7739
DAP3 (death associated protein 3)	7818
KCNAB1 (potassium voltage-gated channel subfamily A member regulatory beta subunit 1)	7881
SLC25A16 (solute carrier family 25 member 16)	8034
BBOX1 (gamma-butyrobetaine hydroxylase 1)	8424
LTBP4 (latent transforming growth factor beta binding protein 4)	8425
TPST2 (tyrosylprotein sulfotransferase 2)	8459
PPFIBP1 (PPFIA binding protein 1)	8496
GAS7 (growth arrest specific 7)	8522
BCAS1 (breast carcinoma amplified sequence 1)	8537
PDE8B (phosphodiesterase 8B)	8622
CHRD (chordin)	8646
ALDH4A1 (aldehyde dehydrogenase 4 family member A1)	8659
B3GALNT1 (beta-1,3-N-acetylgalactosaminyltransferase 1 (globoside blood group))	8706
RAB11A (RAB11A, member RAS oncogene family)	8766
RIPK2 (receptor interacting serine/threonine kinase 2)	8767
INPP4B (inositol polyphosphate-4-phosphatase type II B)	8821
LIN7A (lin-7 homolog A, crumbs cell polarity complex component)	8825
STK19 (serine/threonine kinase 19)	8859
SPHK1 (sphingosine kinase 1)	8877
EIF2B5 (eukaryotic translation initiation factor 2B subunit epsilon)	8893
CPNE1 (copine 1)	8904
HERC3 (HECT and RLD domain containing E3 ubiquitin protein ligase 3)	8916
AP3D1 (adaptor related protein complex 3 delta 1 subunit)	8943
P4HA2 (prolyl 4-hydroxylase subunit alpha 2)	8974
SLC7A6 (solute carrier family 7 member 6)	9057
ARHGEF2 (Rho/Rac guanine nucleotide exchange factor 2)	9181
REPS2 (RALBP1 associated Eps domain containing 2)	9185
DCLK1 (doublecortin like kinase 1)	9201
NUMBL (NUMB like, endocytic adaptor protein)	9253
CACNA2D2 (calcium voltage-gated channel auxiliary subunit alpha2delta 2)	9254
CIAO1 (cytosolic iron-sulfur assembly component 1)	9391
FADS2 (fatty acid desaturase 2)	9415
CRIPT (CXXC repeat containing interactor of PDZ3 domain)	9419
ARHGEF6 (Rac/Cdc42 guanine nucleotide exchange factor 6)	9459
SLC25A27 (solute carrier family 25 member 27)	9481
PMPCB (peptidase, mitochondrial processing beta subunit)	9512
EEF1E1 (eukaryotic translation elongation factor 1 epsilon 1)	9521
POLR1C (polymerase (RNA) I subunit C)	9533
TP53I11 (tumor protein p53 inducible protein 11)	9537
PPM1F (protein phosphatase, Mg2+/Mn2+ dependent 1F)	9647
GCC2 (GRIP and coiled-coil domain containing 2)	9648
TTC37 (tetratricopeptide repeat domain 37)	9652
KDM4A (lysine demethylase 4A)	9682
N4BP1 (NEDD4 binding protein 1)	9683
GREB1 (growth regulation by estrogen in breast cancer 1)	9687
ARHGAP32 (Rho GTPase activating protein 32)	9743
ACAP1 (ArfGAP with coiled-coil, ankyrin repeat and PH domains 1)	9744
MLEC (malectin)	9761
RIMS3 (regulating synaptic membrane exocytosis 3)	9783
BMS1 (BMS1, ribosome biogenesis factor)	9790
IST1 (IST1, ESCRT-III associated factor)	9798
RUSC2 (RUN and SH3 domain containing 2)	9853
MAGI2 (membrane associated guanylate kinase, WW and PDZ domain containing 2)	9863
HNRNPDL (heterogeneous nuclear ribonucleoprotein D like)	9987
PDCD6IP (programmed cell death 6 interacting protein)	10015
SMC4 (structural maintenance of chromosomes 4)	10051
ABCC5 (ATP binding cassette subfamily C member 5)	10057
EBI3 (Epstein-Barr virus induced 3)	10148
BET1 (Bet1 golgi vesicular membrane trafficking protein)	10282
SNAPC5 (small nuclear RNA activating complex polypeptide 5)	10302
NPM2 (nucleophosmin/nucleoplasmin 2)	10361
NOD1 (nucleotide binding oligomerization domain containing 1)	10392
EMG1 (EMG1, N1-specific pseudouridine methyltransferase)	10436
VTI1B (vesicle transport through interaction with t-SNAREs 1B)	10490
NEBL (nebulette)	10529
GLRX3 (glutaredoxin 3)	10539
MRPL28 (mitochondrial ribosomal protein L28)	10573
KHDRBS1 (KH RNA binding domain containing, signal transduction associated 1)	10657
CCT6B (chaperonin containing TCP1 subunit 6B)	10693
USP39 (ubiquitin specific peptidase 39)	10713
POLQ (polymerase (DNA) theta)	10721
STAG2 (stromal antigen 2)	10735
AHCYL1 (adenosylhomocysteinase like 1)	10768
SDCCAG8 (serologically defined colon cancer antigen 8)	10806
WASF3 (WAS protein family member 3)	10810
HPSE (heparanase)	10855
CYP46A1 (cytochrome P450 family 46 subfamily A member 1)	10858
NMU (neuromedin U)	10874
WDR3 (WD repeat domain 3)	10885
CAPN11 (calpain 11)	11131
KPTN (kaptin (actin binding protein))	11133
MAP4K1 (mitogen-activated protein kinase kinase kinase kinase 1)	11184
SP140 (SP140 nuclear body protein)	11262
PRR4 (proline rich 4 (lacrimal))	11272
MRAS (muscle RAS oncogene homolog)	22808
COPG1 (coatomer protein complex subunit gamma 1)	22820
RASA3 (RAS p21 protein activator 3)	22821
COBLL1 (cordon-bleu WH2 repeat protein like 1)	22837
SEC31A (SEC31 homolog A, COPII coat complex component)	22872
PLEKHA6 (pleckstrin homology domain containing A6)	22874
INPP5F (inositol polyphosphate-5-phosphatase F)	22876
ABLIM3 (actin binding LIM protein family member 3)	22885
CEP164 (centrosomal protein 164)	22897
EPN2 (epsin 2)	22905
PAXIP1 (PAX interacting protein 1)	22976
MAST1 (microtubule associated serine/threonine kinase 1)	22983
ACIN1 (apoptotic chromatin condensation inducer 1)	22985
CNOT1 (CCR4-NOT transcription complex subunit 1)	23019
SWAP70 (SWAP switching B-cell complex 70kDa subunit)	23075
IQSEC2 (IQ motif and Sec7 domain 2)	23096
SPG20 (spastic paraplegia 20 (Troyer syndrome))	23111
PHF8 (PHD finger protein 8)	23133
EPB41L3 (erythrocyte membrane protein band 4.1 like 3)	23136
MAPK8IP3 (mitogen-activated protein kinase 8 interacting protein 3)	23162
PHLDB1 (pleckstrin homology like domain family B member 1)	23187
ATG4B (autophagy related 4B cysteine peptidase)	23192
RHOBTB2 (Rho related BTB domain containing 2)	23221
ANKRD28 (ankyrin repeat domain 28)	23243
ASTN2 (astrotactin 2)	23245
RPRD2 (regulation of nuclear pre-mRNA domain containing 2)	23248
KAZN (kazrin, periplakin interacting protein)	23254
POFUT2 (protein O-fucosyltransferase 2)	23275
CLUH (clustered mitochondria (cluA/CLU1) homolog)	23277
KIF13B (kinesin family member 13B)	23303
NEDD4L (neural precursor cell expressed, developmentally down-regulated 4-like, E3 ubiquitin protein ligase)	23327
SYNE1 (spectrin repeat containing nuclear envelope protein 1)	23345
AHCYL2 (adenosylhomocysteinase like 2)	23382
CBX5 (chromobox 5)	23468
NUP188 (nucleoporin 188kDa)	23511
SCRIB (scribbled planar cell polarity protein)	23513
SLC39A14 (solute carrier family 39 member 14)	23516
DNPEP (aspartyl aminopeptidase)	23549
SH3BP1 (SH3 domain binding protein 1)	23616
PLD3 (phospholipase D family member 3)	23646
TRIM29 (tripartite motif containing 29)	23650
PLXNB2 (plexin B2)	23654
SH3BP4 (SH3 domain binding protein 4)	23677
PISD (phosphatidylserine decarboxylase)	23761
ABI3BP (ABI family member 3 binding protein)	25890
POT1 (protection of telomeres 1)	25913
ZNF385A (zinc finger protein 385A)	25946
PNISR (PNN-interacting serine/arginine-rich protein)	25957
DHRS7B (dehydrogenase/reductase 7B)	25979
KRT23 (keratin 23)	25984
NSMF (NMDA receptor synaptonuclear signaling and neuronal migration factor)	26012
OSBPL3 (oxysterol binding protein like 3)	26031
SIPA1L1 (signal induced proliferation associated 1 like 1)	26037
FBXW2 (F-box and WD repeat domain containing 2)	26190
TIAM2 (T-cell lymphoma invasion and metastasis 2)	26230
FBXL4 (F-box and leucine-rich repeat protein 4)	26235
EHF (ETS homologous factor)	26298
INTS6 (integrator complex subunit 6)	26512
DAZAP1 (DAZ associated protein 1)	26528
NBEA (neurobeachin)	26960
SEC22A (SEC22 homolog A, vesicle trafficking protein)	26984
FOXP1 (forkhead box P1)	27086
KCNMB3 (potassium calcium-activated channel subfamily M regulatory beta subunit 3)	27094
INPP5J (inositol polyphosphate-5-phosphatase J)	27124
SMC1B (structural maintenance of chromosomes 1B)	27127
AGO2 (argonaute 2, RISC catalytic component)	27161
NAAA (N-acylethanolamine acid amidase)	27163
ARFIP1 (ADP ribosylation factor interacting protein 1)	27236
SESN1 (sestrin 1)	27244
GOLIM4 (golgi integral membrane protein 4)	27333
PCLO (piccolo presynaptic cytomatrix protein)	27445
ASTE1 (asteroid homolog 1 (Drosophila))	28990
CHMP4A (charged multivesicular body protein 4A)	29082
LGALSL (galectin like)	29094
DNTTIP2 (deoxynucleotidyltransferase terminal interacting protein 2)	30836
MINK1 (misshapen like kinase 1)	50488
CYHR1 (cysteine/histidine-rich 1)	50626
CDON (cell adhesion associated, oncogene regulated)	50937
FOXP3 (forkhead box P3)	50943
CALHM2 (calcium homeostasis modulator 2)	51063
MLXIPL (MLX interacting protein like)	51085
ABHD5 (abhydrolase domain containing 5)	51099
ZNF706 (zinc finger protein 706)	51123
SAR1B (secretion associated Ras related GTPase 1B)	51128
RLIM (ring finger protein, LIM domain interacting)	51132
ING4 (inhibitor of growth family member 4)	51147
CKLF (chemokine-like factor)	51192
SHISA5 (shisa family member 5)	51246
TBC1D7 (TBC1 domain family member 7)	51256
FKBP11 (FK506 binding protein 11)	51303
RAB6B (RAB6B, member RAS oncogene family)	51560
FAM49B (family with sequence similarity 49 member B)	51571
LARP7 (La ribonucleoprotein domain family member 7)	51574
MED15 (mediator complex subunit 15)	51586
TRIM33 (tripartite motif containing 33)	51592
LUC7L2 (LUC7-like 2 pre-mRNA splicing factor)	51631
ZNF44 (zinc finger protein 44)	51710
LRP1B (LDL receptor related protein 1B)	53353
TPCN1 (two pore segment channel 1)	53373
TOLLIP (toll interacting protein)	54472
HEATR5B (HEAT repeat containing 5B)	54497
GNB1L (G protein subunit beta 1 like)	54584
TBC1D13 (TBC1 domain family member 13)	54662
HYDIN (HYDIN, axonemal central pair apparatus protein)	54768
KLHL28 (kelch like family member 28)	54813
GDAP2 (ganglioside induced differentiation associated protein 2)	54834
SYTL2 (synaptotagmin like 2)	54843
CASZ1 (castor zinc finger 1)	54897
IMPAD1 (inositol monophosphatase domain containing 1)	54928
TTC12 (tetratricopeptide repeat domain 12)	54970
CLN6 (ceroid-lipofuscinosis, neuronal 6, late infantile, variant)	54982
C1orf159 (chromosome 1 open reading frame 159)	54991
PRPF39 (pre-mRNA processing factor 39)	55015
SLC35A5 (solute carrier family 35 member A5)	55032
FAM90A1 (family with sequence similarity 90 member A1)	55138
FAM86C1 (family with sequence similarity 86 member C1)	55199
MAP1S (microtubule associated protein 1S)	55201
EXD2 (exonuclease 3'-5' domain containing 2)	55218
SLC47A1 (solute carrier family 47 member 1)	55244
PGM2 (phosphoglucomutase 2)	55276
STK32B (serine/threonine kinase 32B)	55351
TRIM36 (tripartite motif containing 36)	55521
SOX6 (SRY-box 6)	55553
HAUS7 (HAUS augmin like complex subunit 7)	55559
CDV3 (CDV3 homolog)	55573
OTUD5 (OTU deubiquitinase 5)	55593
PPP1R9A (protein phosphatase 1 regulatory subunit 9A)	55607
KIF16B (kinesin family member 16B)	55614
RABL6 (RAB, member RAS oncogene family-like 6)	55684
CCDC88A (coiled-coil domain containing 88A)	55704
ASUN (asunder, spermatogenesis regulator)	55726
N4BP2 (NEDD4 binding protein 2)	55728
ATF7IP (activating transcription factor 7 interacting protein)	55729
C1orf112 (chromosome 1 open reading frame 112)	55732
EDEM2 (ER degradation enhancing alpha-mannosidase like protein 2)	55741
CNDP2 (CNDP dipeptidase 2 (metallopeptidase M20 family))	55748
C1orf106 (chromosome 1 open reading frame 106)	55765
TDP1 (tyrosyl-DNA phosphodiesterase 1)	55775
ZNF415 (zinc finger protein 415)	55786
KDM3A (lysine demethylase 3A)	55818
ASH1L (ASH1 like histone lysine methyltransferase)	55870
NXT2 (nuclear transport factor 2 like export factor 2)	55916
FAM214A (family with sequence similarity 214 member A)	56204
GPCPD1 (glycerophosphocholine phosphodiesterase 1)	56261
ERO1B (endoplasmic reticulum oxidoreductase beta)	56605
SPHK2 (sphingosine kinase 2)	56848
AGPAT4 (1-acylglycerol-3-phosphate O-acyltransferase 4)	56895
BDH2 (3-hydroxybutyrate dehydrogenase, type 2)	56898
INTS12 (integrator complex subunit 12)	57117
SEPN1 (selenoprotein N, 1)	57190
NHSL1 (NHS like 1)	57224
ZNF286A (zinc finger protein 286A)	57335
MIF4GD (MIF4G domain containing)	57409
SIPA1L2 (signal induced proliferation associated 1 like 2)	57568
BAHCC1 (BAH domain and coiled-coil containing 1)	57597
LRCH2 (leucine-rich repeats and calponin homology (CH) domain containing 2)	57631
MYH7B (myosin, heavy chain 7B, cardiac muscle, beta)	57644
FBRSL1 (fibrosin like 1)	57666
RNF213 (ring finger protein 213)	57674
TLDC1 (TBC/LysM-associated domain containing 1)	57707
SCUBE2 (signal peptide, CUB domain and EGF like domain containing 2)	57758
MARK4 (microtubule affinity regulating kinase 4)	57787
CCNB1IP1 (cyclin B1 interacting protein 1)	57820
ZNF410 (zinc finger protein 410)	57862
ZNF462 (zinc finger protein 462)	58499
HIVEP3 (human immunodeficiency virus type I enhancer binding protein 3)	59269
NTN4 (netrin 4)	59277
FAM3A (family with sequence similarity 3 member A)	60343
EDA2R (ectodysplasin A2 receptor)	60401
AGBL5 (ATP/GTP binding protein-like 5)	60509
GAS5 (growth arrest specific 5 (non-protein coding))	60674
C14orf93 (chromosome 14 open reading frame 93)	60686
BCORL1 (BCL6 corepressor-like 1)	63035
XPNPEP3 (X-prolyl aminopeptidase 3, mitochondrial)	63929
MOSPD3 (motile sperm domain containing 3)	64598
TMPRSS3 (transmembrane protease, serine 3)	64699
EPS8L2 (EPS8 like 2)	64787
NADK (NAD kinase)	65220
KCTD15 (potassium channel tetramerization domain containing 15)	79047
TAF1D (TATA-box binding protein associated factor, RNA polymerase I subunit D)	79101
ZSCAN5A (zinc finger and SCAN domain containing 5A)	79149
CRELD2 (cysteine rich with EGF like domains 2)	79174
GLB1L (galactosidase beta 1 like)	79411
CDC73 (cell division cycle 73)	79577
CERS4 (ceramide synthase 4)	79603
HMBOX1 (homeobox containing 1)	79618
SAP30L (SAP30-like)	79685
GTDC1 (glycosyltransferase like domain containing 1)	79712
NPEPL1 (aminopeptidase-like 1)	79716
PALB2 (partner and localizer of BRCA2)	79728
DHRS12 (dehydrogenase/reductase 12)	79758
ISOC2 (isochorismatase domain containing 2)	79763
MICALL2 (MICAL like 2)	79778
THSD4 (thrombospondin type 1 domain containing 4)	79875
BICC1 (BicC family RNA binding protein 1)	80114
BAIAP2L2 (BAI1 associated protein 2 like 2)	80115
ARMC9 (armadillo repeat containing 9)	80210
GKAP1 (G kinase anchoring protein 1)	80318
ADAM33 (ADAM metallopeptidase domain 33)	80332
PNPLA3 (patatin like phospholipase domain containing 3)	80339
TSGA10 (testis specific 10)	80705
HM13 (histocompatibility (minor) 13)	81502
MOB2 (MOB kinase activator 2)	81532
FBXO38 (F-box protein 38)	81545
FAM117A (family with sequence similarity 117 member A)	81558
FIP1L1 (factor interacting with PAPOLA and CPSF1)	81608
ANP32E (acidic nuclear phosphoprotein 32 family member E)	81611
NIPA2 (non imprinted in Prader-Willi/Angelman syndrome 2)	81614
RNF146 (ring finger protein 146)	81847
SFXN3 (sideroflexin 3)	81855
ARHGAP24 (Rho GTPase activating protein 24)	83478
RILP (Rab interacting lysosomal protein)	83547
NUDT12 (nudix hydrolase 12)	83594
ESYT3 (extended synaptotagmin protein 3)	83850
FAM234A (family with sequence similarity 234 member A)	83986
CTTNBP2 (cortactin binding protein 2)	83992
OBSCN (obscurin, cytoskeletal calmodulin and titin-interacting RhoGEF)	84033
PRAM1 (PML-RARA regulated adaptor molecule 1)	84106
CHD6 (chromodomain helicase DNA binding protein 6)	84181
NBPF3 (neuroblastoma breakpoint family member 3)	84224
FYTTD1 (forty-two-three domain containing 1)	84248
EFCAB2 (EF-hand calcium binding domain 2)	84288
WDR83 (WD repeat domain 83)	84292
UQCC2 (ubiquinol-cytochrome c reductase complex assembly factor 2)	84300
CCDC115 (coiled-coil domain containing 115)	84317
LZTS2 (leucine zipper, putative tumor suppressor 2)	84445
GHDC (GH3 domain containing)	84514
FAM126A (family with sequence similarity 126 member A)	84668
LOXL3 (lysyl oxidase like 3)	84695
CAPS2 (calcyphosine 2)	84698
CRACR2A (calcium release activated channel regulator 2A)	84766
MFSD9 (major facilitator superfamily domain containing 9)	84804
PLCD4 (phospholipase C delta 4)	84812
RTN4IP1 (reticulon 4 interacting protein 1)	84816
LINC00839 (long intergenic non-protein coding RNA 839)	84856
NFATC2IP (nuclear factor of activated T-cells 2 interacting protein)	84901
LGALS12 (galectin 12)	85329
SHANK3 (SH3 and multiple ankyrin repeat domains 3)	85358
DNAJC14 (DnaJ heat shock protein family (Hsp40) member C14)	85406
SLC45A3 (solute carrier family 45 member 3)	85414
TNKS1BP1 (tankyrase 1 binding protein 1)	85456
NAV3 (neuron navigator 3)	89795
PHLDB2 (pleckstrin homology like domain family B member 2)	90102
CCDC126 (coiled-coil domain containing 126)	90693
TRIM47 (tripartite motif containing 47)	91107
LONRF1 (LON peptidase N-terminal domain and ring finger 1)	91694
RRP7BP (ribosomal RNA processing 7 homolog B, pseudogene)	91695
CALML4 (calmodulin like 4)	91860
DPH7 (diphthamide biosynthesis 7)	92715
COQ10A (coenzyme Q10A)	93058
DMKN (dermokine)	93099
TRMT10A (tRNA methyltransferase 10A)	93587
MUC16 (mucin 16, cell surface associated)	94025
H2AFV (H2A histone family member V)	94239
SAT2 (spermidine/spermine N1-acetyltransferase family member 2)	112483
KIF12 (kinesin family member 12)	113220
SLC25A26 (solute carrier family 25 member 26)	115286
FCHO2 (FCH domain only 2)	115548
NOSTRIN (nitric oxide synthase trafficking)	115677
SNAP47 (synaptosome associated protein 47kDa)	116841
AGAP2 (ArfGAP with GTPase domain, ankyrin repeat and PH domain 2)	116986
TRIM6 (tripartite motif containing 6)	117854
UBE2J2 (ubiquitin conjugating enzyme E2 J2)	118424
PSTK (phosphoseryl-tRNA kinase)	118672
ANAPC16 (anaphase promoting complex subunit 16)	119504
AK7 (adenylate kinase 7)	122481
FRMD6 (FERM domain containing 6)	122786
AFMID (arylformamidase)	125061
TYW3 (tRNA-yW synthesizing protein 3 homolog)	127253
TCEANC2 (transcription elongation factor A N-terminal and central domain containing 2)	127428
PODN (podocan)	127435
DUSP15 (dual specificity phosphatase 15)	128853
SGSM1 (small G protein signaling modulator 1)	129049
M1AP (meiosis 1 associated protein)	130951
CRYBG3 (crystallin beta-gamma domain containing 3)	131544
FAM92A1 (family with sequence similarity 92 member A1)	137392
ADHFE1 (alcohol dehydrogenase, iron containing 1)	137872
PPP1R36 (protein phosphatase 1 regulatory subunit 36)	145376
CARMIL2 (capping protein regulator and myosin 1 linker 2)	146206
VSIG10L (V-set and immunoglobulin domain containing 10 like)	147645
MEI1 (meiotic double-stranded break formation protein 1)	150365
METTL21A (methyltransferase like 21A)	151194
CCDC50 (coiled-coil domain containing 50)	152137
PAQR3 (progestin and adipoQ receptor family member 3)	152559
BTNL9 (butyrophilin like 9)	153579
RUNDC3B (RUN domain containing 3B)	154661
PRUNE2 (prune homolog 2 (Drosophila))	158471
FSIP1 (fibrous sheath interacting protein 1)	161835
ZNF846 (zinc finger protein 846)	162993
DENND1B (DENN domain containing 1B)	163486
TDRD5 (tudor domain containing 5)	163589
SGMS2 (sphingomyelin synthase 2)	166929
DCP2 (decapping mRNA 2)	167227
ANKRD24 (ankyrin repeat domain 24)	170961
AGO3 (argonaute 3, RISC catalytic component)	192669
ZNF626 (zinc finger protein 626)	199777
ARL13B (ADP ribosylation factor like GTPase 13B)	200894
RANBP3L (RAN binding protein 3 like)	202151
ADAM32 (ADAM metallopeptidase domain 32)	203102
MTIF3 (mitochondrial translational initiation factor 3)	219402
ORAOV1 (oral cancer overexpressed 1)	220064
RASGEF1A (RasGEF domain family member 1A)	221002
JMJD1C (jumonji domain containing 1C)	221037
NT5DC1 (5'-nucleotidase domain containing 1)	221294
ZSCAN25 (zinc finger and SCAN domain containing 25)	221785
CNPY4 (canopy FGF signaling regulator 4)	245812
ZBTB38 (zinc finger and BTB domain containing 38)	253461
LINC00957 (long intergenic non-protein coding RNA 957)	255031
PAN3 (PAN3 poly(A) specific ribonuclease subunit)	255967
HSPA12A (heat shock protein family A (Hsp70) member 12A)	259217
FDCSP (follicular dendritic cell secreted protein)	260436
C14orf80 (chromosome 14 open reading frame 80)	283643
INO80E (INO80 complex subunit E)	283899
EMC10 (ER membrane protein complex subunit 10)	284361
HKR1 (HKR1, GLI-Kruppel zinc finger family member)	284459
ZNF326 (zinc finger protein 326)	284695
TPRG1 (tumor protein p63 regulated 1)	285386
SREK1IP1 (SREK1 interacting protein 1)	285672
CRB2 (crumbs 2, cell polarity complex component)	286204
EIF4E3 (eukaryotic translation initiation factor 4E family member 3)	317649
COL28A1 (collagen type XXVIII alpha 1 chain)	340267
ACER2 (alkaline ceramidase 2)	340485
CCDC18 (coiled-coil domain containing 18)	343099
MCRIP1 (MAPK regulated corepressor interacting protein 1)	348262
TBC1D10C (TBC1 domain family member 10C)	374403
WASH3P (WAS protein family homolog 3 pseudogene)	374666
FAM73A (family with sequence similarity 73 member A)	374986
GUSBP4 (glucuronidase, beta pseudogene 4)	375513
PSMA3-AS1 (PSMA3 antisense RNA 1)	379025
TMEM189-UBE2V1 (TMEM189-UBE2V1 readthrough)	387522
LINC01138 (long intergenic non-protein coding RNA 1138)	388685
MIR99AHG (mir-99a-let-7c cluster host gene)	388815
GTF2IRD2B (GTF2I repeat domain containing 2B)	389524
MYO18A (myosin XVIIIA)	399687
WDFY3-AS2 (WDFY3 antisense RNA 2)	404201
BMS1P18 (BMS1, ribosome biogenesis factor pseudogene 18)	414763
LOC440434 (aminopeptidase puromycin sensitive pseudogene)	440434
MINOS1 (mitochondrial inner membrane organizing system 1)	440574
LOC441242 (uncharacterized LOC441242)	441242
ZFAS1 (ZNFX1 antisense RNA 1)	441951
STAG3L3 (stromal antigen 3-like 3 (pseudogene))	442578
CBWD3 (COBW domain containing 3)	445571
CXorf40B (chromosome X open reading frame 40B)	541578
ECSCR (endothelial cell surface expressed chemotaxis and apoptosis regulator)	641700
LINC01184 (long intergenic non-protein coding RNA 1184)	644873
GUSBP3 (glucuronidase, beta pseudogene 3)	653188
KIAA0895L (KIAA0895-like)	653319
RGPD3 (RANBP2-like and GRIP domain containing 3)	653489
PPAN-P2RY11 (PPAN-P2RY11 readthrough)	692312
TVP23A (trans-golgi network vesicle protein 23 homolog A)	780776
SYCE1L (synaptonemal complex central element protein 1 like)	100130958
ZNF717 (zinc finger protein 717)	100131827
LIMS3-LOC440895 (LIMS3-LOC440895 readthrough)	100271835
LOC100507053 (uncharacterized LOC100507053)	100507053
BOLA3-AS1 (BOLA3 antisense RNA 1 (head to head))	100507171
ZNF571-AS1 (ZNF571 antisense RNA 1)	100507433
GMDS-AS1 (GMDS antisense RNA 1 (head to head))	100508120
APITD1-CORT (APITD1-CORT readthrough)	100526739
RNF103-CHMP3 (RNF103-CHMP3 readthrough)	100526767
FPGT-TNNI3K (FPGT-TNNI3K readthrough)	100526835
MROH7-TTC4 (MROH7-TTC4 readthrough (NMD candidate))	100527960
ATP6V1G2-DDX39B (ATP6V1G2-DDX39B readthrough (NMD candidate))	100532737
PIR-FIGF (PIR-FIGF readthrough)	100532742
UBE2F-SCLY (UBE2F-SCLY readthrough (NMD candidate))	100533179
HNRNPUL2-BSCL2 (HNRNPUL2-BSCL2 readthrough (NMD candidate))	100534595
TM4SF19-TCTEX1D2 (TM4SF19-TCTEX1D2 readthrough (NMD candidate))	100534611
MRPS31P5 (mitochondrial ribosomal protein S31 pseudogene 5)	100887750

## Sheet: BN_reg_exon
Entrez genes of exons flagged +1/-1 in ER-HER2- vs NBS comparison
Human Symbol	Entrez ID
SERPINA3 (serpin family A member 3)	12		1: GO: Molecular Function
ABCA4 (ATP binding cassette subfamily A member 4)	24		Rank	ID	Name	pValue	FDR B&H	Genes from Input	Genes in Annotation
ACADSB (acyl-CoA dehydrogenase, short/branched chain)	36		1	GO:0003779	actin binding	9.463e-12	1.338e-08	71	412
ACTG2 (actin, gamma 2, smooth muscle, enteric)	72		2	GO:0032403	protein complex binding	1.344e-11	1.338e-08	139	1071
ADCY5 (adenylate cyclase 5)	111		3	GO:0044877	macromolecular complex binding	4.516e-11	2.577e-08	189	1626
ADCY6 (adenylate cyclase 6)	112		4	GO:0008092	cytoskeletal protein binding	5.177e-11	2.577e-08	119	886
PARP4 (poly(ADP-ribose) polymerase family member 4)	143		5	GO:0019899	enzyme binding	1.961e-09	7.81e-07	209	1929
AFG3L1P (AFG3 like matrix AAA peptidase subunit 1, pseudogene)	172		6	GO:0051020	GTPase binding	3.535e-08	1.173e-05	53	327
AFP (alpha fetoprotein)	174		7	GO:0017016	Ras GTPase binding	2.078e-07	5.911e-05	46	281
ALDH3A1 (aldehyde dehydrogenase 3 family member A1)	218		8	GO:0031267	small GTPase binding	6.334e-07	0.0001576	47	301
ALDOA (aldolase, fructose-bisphosphate A)	226		9	GO:0051015	actin filament binding	8.953e-07	0.000198	27	132
ALPL (alkaline phosphatase, liver/bone/kidney)	249		10	GO:0035639	purine ribonucleoside triphosphate binding	2.139e-06	0.0004258	184	1815
BIN1 (bridging integrator 1)	274		11	GO:0032549	ribonucleoside binding	2.479e-06	0.0004487	185	1831
AMY1A (amylase, alpha 1A (salivary))	276		12	GO:0001882	nucleoside binding	3.162e-06	0.0005145	185	1838
AMY2B (amylase, alpha 2B (pancreatic))	280		13	GO:0032550	purine ribonucleoside binding	3.368e-06	0.0005145	184	1828
ANK1 (ankyrin 1)	286		14	GO:0001883	purine nucleoside binding	3.735e-06	0.0005145	184	1831
BIRC3 (baculoviral IAP repeat containing 3)	330		15	GO:0005096	GTPase activator activity	3.876e-06	0.0005145	43	283
XIAP (X-linked inhibitor of apoptosis)	331		16	GO:0032555	purine ribonucleotide binding	5.118e-06	0.0006369	186	1864
FAS (Fas cell surface death receptor)	355		17	GO:0017137	Rab GTPase binding	6.211e-06	0.0007274	25	129
ABCC6 (ATP binding cassette subfamily C member 6)	368		18	GO:0005524	ATP binding	7.577e-06	0.0008381	152	1475
ARF1 (ADP ribosylation factor 1)	375		19	GO:0017076	purine nucleotide binding	8.406e-06	0.0008645	186	1879
ARG2 (arginase 2)	384		20	GO:0032553	ribonucleotide binding	8.684e-06	0.0008645	186	1880
ARHGDIB (Rho GDP dissociation inhibitor beta)	397		21	GO:0030695	GTPase regulator activity	9.393e-06	0.0008906	45	312
ARSB (arylsulfatase B)	411		22	GO:0032559	adenyl ribonucleotide binding	1.535e-05	0.001389	154	1518
ART3 (ADP-ribosyltransferase 3)	419		23	GO:0008047	enzyme activator activity	2.132e-05	0.001846	64	515
ASPH (aspartate beta-hydroxylase)	444		24	GO:0030554	adenyl nucleotide binding	2.326e-05	0.00193	154	1530
ASS1 (argininosuccinate synthase 1)	445		25	GO:0060589	nucleoside-triphosphatase regulator activity	2.521e-05	0.002007	47	344
ATP1A1 (ATPase Na+/K+ transporting subunit alpha 1)	476
ATP1A2 (ATPase Na+/K+ transporting subunit alpha 2)	477		GO: Biological Process
ATP1B1 (ATPase Na+/K+ transporting subunit beta 1)	481		Rank	ID	Name	pValue	FDR B&H	Genes from Input	Genes in Annotation
ATP2A2 (ATPase sarcoplasmic/endoplasmic reticulum Ca2+ transporting 2)	488		1	GO:0007010	cytoskeleton organization	1.356e-11	1.04e-07	148	1164
ATP5G1 (ATP synthase, H+ transporting, mitochondrial Fo complex subunit C1 (subunit 9))	516		2	GO:0030029	actin filament-based process	9.796e-10	3.397e-06	95	685
ATP6V1B1 (ATPase H+ transporting V1 subunit B1)	525		3	GO:0030036	actin cytoskeleton organization	1.329e-09	3.397e-06	85	591
ATRX (ATRX, chromatin remodeler)	546		4	GO:0030030	cell projection organization	3.935e-07	0.0006918	154	1423
AUH (AU RNA binding protein/enoyl-CoA hydratase)	549		5	GO:0016050	vesicle organization	4.511e-07	0.0006918	53	353
BBS1 (Bardet-Biedl syndrome 1)	582		6	GO:0070727	cellular macromolecule localization	9.917e-07	0.001267	174	1676
BDH1 (3-hydroxybutyrate dehydrogenase, type 1)	622		7	GO:0007049	cell cycle	1.35e-06	0.001479	181	1766
BLVRA (biliverdin reductase A)	644		8	GO:0034613	cellular protein localization	1.637e-06	0.001569	172	1666
BMPR1A (bone morphogenetic protein receptor type 1A)	657		9	GO:0016192	vesicle-mediated transport	2.457e-06	0.002093	158	1514
BSG (basigin (Ok blood group))	682		10	GO:0030031	cell projection assembly	3.391e-06	0.0026	59	436
BTD (biotinidase)	686		11	GO:0007034	vacuolar transport	6.2e-06	0.003964	43	288
C4A (complement component 4A (Rodgers blood group))	720		12	GO:0010256	endomembrane system organization	6.204e-06	0.003964	72	578
C8G (complement component 8, gamma polypeptide)	733		13	GO:0000278	mitotic cell cycle	7.377e-06	0.003986	112	1016
DAGLA (diacylglycerol lipase alpha)	747		14	GO:0000902	cell morphogenesis	8.141e-06	0.003986	140	1337
C21orf2 (chromosome 21 open reading frame 2)	755		15	GO:0051345	positive regulation of hydrolase activity	8.169e-06	0.003986	104	929
DDR1 (discoidin domain receptor tyrosine kinase 1)	780		16	GO:0051640	organelle localization	8.316e-06	0.003986	65	510
CAST (calpastatin)	831		17	GO:0006928	movement of cell or subcellular component	9.576e-06	0.004319	186	1882
CASP6 (caspase 6)	839		18	GO:0043085	positive regulation of catalytic activity	1.029e-05	0.004383	161	1588
CASP10 (caspase 10)	843		19	GO:0016197	endosomal transport	1.349e-05	0.005445	39	259
RUNX1T1 (RUNX1 translocation partner 1)	862		20	GO:1902582	single-organism intracellular transport	1.539e-05	0.005477	182	1849
CBS (cystathionine-beta-synthase)	875		21	GO:0051656	establishment of organelle localization	1.606e-05	0.005477	57	438
CCNG2 (cyclin G2)	901		22	GO:0061024	membrane organization	1.638e-05	0.005477	117	1091
CCNT1 (cyclin T1)	904		23	GO:0044802	single-organism membrane organization	1.643e-05	0.005477	107	978
CCNT2 (cyclin T2)	905		24	GO:0031589	cell-substrate adhesion	2.142e-05	0.006845	45	322
TNFRSF8 (tumor necrosis factor receptor superfamily member 8)	943		25	GO:0015031	protein transport	2.455e-05	0.007531	189	1948
ENTPD2 (ectonucleoside triphosphate diphosphohydrolase 2)	954
CD44 (CD44 molecule (Indian blood group))	960		3: GO: Cellular Component
CD47 (CD47 molecule)	961		Rank	ID	Name	pValue	FDR B&H	Genes from Input	Genes in Annotation
CD59 (CD59 molecule)	966		1	GO:0031252	cell leading edge	1.77e-10	1.685e-07	65	389
CD63 (CD63 molecule)	967		2	GO:0001726	ruffle	4.251e-08	2.023e-05	34	169
RCC1 (regulator of chromosome condensation 1)	1104		3	GO:0044463	cell projection part	5.334e-07	0.0001693	127	1139
CHD1 (chromodomain helicase DNA binding protein 1)	1105		4	GO:0099572	postsynaptic specialization	4.567e-06	0.0008506	37	232
CHD4 (chromodomain helicase DNA binding protein 4)	1108		5	GO:0014069	postsynaptic density	4.567e-06	0.0008506	37	232
CHM (CHM, Rab escort protein 1)	1121		6	GO:0060076	excitatory synapse	5.361e-06	0.0008506	39	252
CHRM3 (cholinergic receptor muscarinic 3)	1131		7	GO:0045202	synapse	1.239e-05	0.001685	97	870
CHRNE (cholinergic receptor nicotinic epsilon subunit)	1145		8	GO:0030056	hemidesmosome	2.321e-05	0.002762	6	10
CLK3 (CDC like kinase 3)	1198		9	GO:0097458	neuron part	3.305e-05	0.003072	153	1545
CLPTM1 (CLPTM1, transmembrane protein)	1209		10	GO:0030055	cell-substrate junction	3.475e-05	0.003072	52	403
CLTA (clathrin light chain A)	1211		11	GO:0030175	filopodium	3.678e-05	0.003072	20	102
CNN3 (calponin 3)	1266		12	GO:0015630	microtubule cytoskeleton	3.872e-05	0.003072	117	1125
COL4A5 (collagen type IV alpha 5 chain)	1287		13	GO:0030054	cell junction	4.681e-05	0.003428	123	1200
COL4A6 (collagen type IV alpha 6 chain)	1288		14	GO:0005635	nuclear envelope	6.284e-05	0.004037	56	454
COL7A1 (collagen type VII alpha 1)	1294		15	GO:0015629	actin cytoskeleton	6.604e-05	0.004037	58	476
COL17A1 (collagen type XVII alpha 1)	1308		16	GO:0098858	actin-based cell projection	6.785e-05	0.004037	31	204
CP (ceruloplasmin (ferroxidase))	1356		17	GO:0032587	ruffle membrane	9.15e-05	0.005124	17	84
CLDN7 (claudin 7)	1366		18	GO:0031965	nuclear membrane	0.0001335	0.006697	39	290
CREB1 (cAMP responsive element binding protein 1)	1385		19	GO:0044451	nucleoplasm part	0.0001383	0.006697	80	732
SLC25A10 (solute carrier family 25 member 10)	1468		20	GO:0031253	cell projection membrane	0.0001472	0.006697	43	332
CTBP2 (C-terminal binding protein 2)	1488		21	GO:0044430	cytoskeletal part	0.0001477	0.006697	147	1520
CTSO (cathepsin O)	1519		22	GO:0070161	anchoring junction	0.0001644	0.007115	59	503
CXADR (coxsackie virus and adenovirus receptor)	1525		23	GO:0098636	protein complex involved in cell adhesion	0.000189	0.007223	9	30
CYB561 (cytochrome b561)	1534		24	GO:0008305	integrin complex	0.000189	0.007223	9	30
CYP3A5 (cytochrome P450 family 3 subfamily A member 5)	1577		25	GO:0005912	adherens junction	0.0001897	0.007223	57	484
CYP4B1 (cytochrome P450 family 4 subfamily B member 1)	1580
DAB2 (DAB2, clathrin adaptor protein)	1601		12: Gene Family
DGKG (diacylglycerol kinase gamma)	1608		Rank	ID	Name	pValue	FDR B&H	Genes from Input	Genes in Annotation
DBI (diazepam binding inhibitor, acyl-CoA binding protein)	1622		1	KIF	Kinesins	8.935e-07	7.148e-05	10	39
DBN1 (drebrin 1)	1627		2	ZNF	Zinc fingers, C2H2-type	4.499e-05	0.001799	37	514
DCN (decorin)	1634		3	SCN	Sodium channels	0.001735	0.03503	4	15
AKR1C1 (aldo-keto reductase family 1, member C1)	1645		4	RAB	RAB, member RAS oncogene family	0.001752	0.03503	8	62
DDX3X (DEAD-box helicase 3, X-linked)	1654		5	DN	Axonemal dyneins	0.002856	0.0457	4	17
COCH (cochlin)	1690
DHFR (dihydrofolate reductase)	1719
SEPT1 (septin 1)	1731
SARDH (sarcosine dehydrogenase)	1757
DNAH5 (dynein axonemal heavy chain 5)	1767
DNAH9 (dynein axonemal heavy chain 9)	1770
DYNC1H1 (dynein cytoplasmic 1 heavy chain 1)	1778
DYNC1I2 (dynein cytoplasmic 1 intermediate chain 2)	1781
DNMT1 (DNA (cytosine-5-)-methyltransferase 1)	1786
SLC26A3 (solute carrier family 26 member 3)	1811
DSC2 (desmocollin 2)	1824
DTNA (dystrobrevin alpha)	1837
DTNB (dystrobrevin beta)	1838
ECM2 (extracellular matrix protein 2)	1842
TYMP (thymidine phosphorylase)	1890
ECT2 (epithelial cell transforming 2)	1894
EEF2 (eukaryotic translation elongation factor 2)	1938
EFNA1 (ephrin A1)	1942
EGFR (epidermal growth factor receptor)	1956
EHHADH (enoyl-CoA, hydratase/3-hydroxyacyl CoA dehydrogenase)	1962
EIF1AX (eukaryotic translation initiation factor 1A, X-linked)	1964
ELF1 (E74 like ETS transcription factor 1)	1997
ELF3 (E74 like ETS transcription factor 3)	1999
ELK3 (ELK3, ETS transcription factor)	2004
ELK4 (ELK4, ETS transcription factor)	2005
SLC29A1 (solute carrier family 29 member 1 (Augustine blood group))	2030
EPB41L1 (erythrocyte membrane protein band 4.1 like 1)	2036
EPB41L2 (erythrocyte membrane protein band 4.1 like 2)	2037
EPHB1 (EPH receptor B1)	2047
EPS8 (epidermal growth factor receptor pathway substrate 8)	2059
ERBB4 (erb-b2 receptor tyrosine kinase 4)	2066
FBL (fibrillarin)	2091
ESR1 (estrogen receptor 1)	2099
ETV1 (ETS variant 1)	2115
EXTL3 (exostosin like glycosyltransferase 3)	2137
EZH2 (enhancer of zeste 2 polycomb repressive complex 2 subunit)	2146
F13A1 (coagulation factor XIII A chain)	2162
FAT1 (FAT atypical cadherin 1)	2195
FCER1A (Fc fragment of IgE receptor Ia)	2205
FDFT1 (farnesyl-diphosphate farnesyltransferase 1)	2222
FGD1 (FYVE, RhoGEF and PH domain containing 1)	2245
FHL3 (four and a half LIM domains 3)	2275
FLNB (filamin B)	2317
FLT3LG (fms related tyrosine kinase 3 ligand)	2323
SLC37A4 (solute carrier family 37 member 4)	2542
GALC (galactosylceramidase)	2581
GALK2 (galactokinase 2)	2585
GART (phosphoribosylglycinamide formyltransferase, phosphoribosylglycinamide synthetase, phosphoribosylaminoimidazole synthetase)	2618
GAS6 (growth arrest specific 6)	2621
GATA3 (GATA binding protein 3)	2625
GBP2 (guanylate binding protein 2)	2634
GGTA1P (glycoprotein, alpha-galactosyltransferase 1 pseudogene)	2681
GLB1 (galactosidase beta 1)	2720
GNAL (G protein subunit alpha L)	2774
GNAS (GNAS complex locus)	2778
GNL1 (G protein nucleolar 1 (putative))	2794
GOLGB1 (golgin B1)	2804
GOT2 (glutamic-oxaloacetic transaminase 2)	2806
GPM6B (glycoprotein M6B)	2824
GRB10 (growth factor receptor bound protein 10)	2887
RAPGEF1 (Rap guanine nucleotide exchange factor 1)	2889
GRIA4 (glutamate ionotropic receptor AMPA type subunit 4)	2893
GRINA (glutamate ionotropic receptor NMDA type subunit associated protein 1)	2907
NR3C1 (nuclear receptor subfamily 3 group C member 1)	2908
ARHGAP35 (Rho GTPase activating protein 35)	2909
GSTT1 (glutathione S-transferase theta 1)	2952
GUCY1A3 (guanylate cyclase 1, soluble, alpha 3)	2982
HCCS (holocytochrome c synthase)	3052
HTT (huntingtin)	3064
NRG1 (neuregulin 1)	3084
HIP1 (huntingtin interacting protein 1)	3092
HLA-G (major histocompatibility complex, class I, G)	3135
HMGN2 (high mobility group nucleosomal binding domain 2)	3151
HNMT (histamine N-methyltransferase)	3176
SLC29A2 (solute carrier family 29 member 2)	3177
HNRNPC (heterogeneous nuclear ribonucleoprotein C (C1/C2))	3183
HNRNPD (heterogeneous nuclear ribonucleoprotein D)	3184
HSP90AA1 (heat shock protein 90kDa alpha family class A member 1)	3320
FOXN2 (forkhead box N2)	3344
ICA1 (islet cell autoantigen 1)	3382
IDUA (iduronidase, alpha-L-)	3425
IFRD1 (interferon related developmental regulator 1)	3475
IGF2 (insulin like growth factor 2)	3481
CYR61 (cysteine rich angiogenic inducer 61)	3491
IL1RN (interleukin 1 receptor antagonist)	3557
IL6ST (interleukin 6 signal transducer)	3572
IL12RB2 (interleukin 12 receptor subunit beta 2)	3595
INCENP (inner centromere protein)	3619
IPP (intracisternal A particle-promoted polypeptide)	3652
ITGA6 (integrin subunit alpha 6)	3655
IRF7 (interferon regulatory factor 7)	3665
ITGA2 (integrin subunit alpha 2)	3673
ITGA3 (integrin subunit alpha 3)	3675
ITGAV (integrin subunit alpha V)	3685
ITGB4 (integrin subunit beta 4)	3691
ITGB5 (integrin subunit beta 5)	3693
ITGB6 (integrin subunit beta 6)	3694
ITGB7 (integrin subunit beta 7)	3695
ITPKB (inositol-trisphosphate 3-kinase B)	3707
ITPR1 (inositol 1,4,5-trisphosphate receptor type 1)	3708
KCNN3 (potassium calcium-activated channel subfamily N member 3)	3782
KIF5C (kinesin family member 5C)	3800
KIFC3 (kinesin family member C3)	3801
KIF22 (kinesin family member 22)	3835
KRT18 (keratin 18)	3875
KRT81 (keratin 81)	3887
AFF3 (AF4/FMR2 family member 3)	3899
LAMA3 (laminin subunit alpha 3)	3909
LAMA5 (laminin subunit alpha 5)	3911
LAMP2 (lysosomal associated membrane protein 2)	3920
LCP1 (lymphocyte cytosolic protein 1)	3936
LDHA (lactate dehydrogenase A)	3939
LIPA (lipase A, lysosomal acid type)	3988
LMNA (lamin A/C)	4000
LSP1 (lymphocyte-specific protein 1)	4046
CAPRIN1 (cell cycle associated protein 1)	4076
SMAD4 (SMAD family member 4)	4089
MAGOH (mago homolog, exon junction complex core component)	4116
MAP2 (microtubule associated protein 2)	4133
MAX (MYC associated factor X)	4149
MCM3 (minichromosome maintenance complex component 3)	4172
MCM5 (minichromosome maintenance complex component 5)	4174
MEF2D (myocyte enhancer factor 2D)	4209
MEIS2 (Meis homeobox 2)	4212
MEN1 (menin 1)	4221
CTAGE5 (CTAGE family member 5)	4253
MLF1 (myeloid leukemia factor 1)	4291
KMT2A (lysine methyltransferase 2A)	4297
MLLT1 (myeloid/lymphoid or mixed-lineage leukemia; translocated to, 1)	4298
AFF1 (AF4/FMR2 family member 1)	4299
NR3C2 (nuclear receptor subfamily 3 group C member 2)	4306
MMP12 (matrix metallopeptidase 12)	4321
MMP14 (matrix metallopeptidase 14)	4323
MUTYH (mutY DNA glycosylase)	4595
MX2 (MX dynamin like GTPase 2)	4600
MYBPC1 (myosin binding protein C, slow type)	4604
MYBL2 (MYB proto-oncogene like 2)	4605
MYH9 (myosin, heavy chain 9, non-muscle)	4627
MYH10 (myosin, heavy chain 10, non-muscle)	4628
MYO6 (myosin VI)	4646
NDUFA3 (NADH:ubiquinone oxidoreductase subunit A3)	4696
NEDD9 (neural precursor cell expressed, developmentally down-regulated 9)	4739
NEK1 (NIMA related kinase 1)	4750
NF1 (neurofibromin 1)	4763
NFATC1 (nuclear factor of activated T-cells 1)	4772
NFIB (nuclear factor I B)	4781
NFKBIL1 (NFKB inhibitor like 1)	4795
NFX1 (nuclear transcription factor, X-box binding 1)	4799
NFYA (nuclear transcription factor Y subunit alpha)	4800
NME1 (NME/NM23 nucleoside diphosphate kinase 1)	4830
NQO2 (NAD(P)H quinone dehydrogenase 2)	4835
CNOT2 (CCR4-NOT transcription complex subunit 2)	4848
CNOT4 (CCR4-NOT transcription complex subunit 4)	4850
SLC11A2 (solute carrier family 11 member 2)	4891
NRDC (nardilysin convertase)	4898
ROR2 (receptor tyrosine kinase like orphan receptor 2)	4920
NUCB2 (nucleobindin 2)	4925
OGN (osteoglycin)	4969
OPHN1 (oligophrenin 1)	4983
PRDX1 (peroxiredoxin 1)	5052
PAK1 (p21 (RAC1) activated kinase 1)	5058
PAX6 (paired box 6)	5080
PCCA (propionyl-CoA carboxylase alpha subunit)	5095
PCM1 (pericentriolar material 1)	5108
PCMT1 (protein-L-isoaspartate (D-aspartate) O-methyltransferase)	5110
PCSK5 (proprotein convertase subtilisin/kexin type 5)	5125
PCYT1A (phosphate cytidylyltransferase 1, choline, alpha)	5130
PDCD2 (programmed cell death 2)	5134
PDE9A (phosphodiesterase 9A)	5152
PDGFB (platelet derived growth factor subunit B)	5155
PDGFRA (platelet derived growth factor receptor alpha)	5156
ENPP3 (ectonucleotide pyrophosphatase/phosphodiesterase 3)	5169
SLC26A4 (solute carrier family 26 member 4)	5172
PDZK1 (PDZ domain containing 1)	5174
PEX6 (peroxisomal biogenesis factor 6)	5190
PFKFB1 (6-phosphofructo-2-kinase/fructose-2,6-biphosphatase 1)	5207
PFKM (phosphofructokinase, muscle)	5213
PFKP (phosphofructokinase, platelet)	5214
PGM1 (phosphoglucomutase 1)	5236
PGM3 (phosphoglucomutase 3)	5238
PHB (prohibitin)	5245
PHF2 (PHD finger protein 2)	5253
SERPINB6 (serpin family B member 6)	5269
PIK3C2A (phosphatidylinositol-4-phosphate 3-kinase catalytic subunit type 2 alpha)	5286
PIN1 (peptidylprolyl cis/trans isomerase, NIMA-interacting 1)	5300
PLCG1 (phospholipase C gamma 1)	5335
PLCG2 (phospholipase C gamma 2)	5336
PLD1 (phospholipase D1)	5337
PLEC (plectin)	5339
FXYD3 (FXYD domain containing ion transport regulator 3)	5349
PLOD2 (procollagen-lysine,2-oxoglutarate 5-dioxygenase 2)	5352
PLS3 (plastin 3)	5358
SEPT4 (septin 4)	5414
POLR2I (polymerase (RNA) II subunit I)	5438
PON3 (paraoxonase 3)	5446
PPP2R2A (protein phosphatase 2 regulatory subunit Balpha)	5520
PPP3CC (protein phosphatase 3 catalytic subunit gamma)	5533
PRKACB (protein kinase cAMP-activated catalytic subunit beta)	5567
PKIB (protein kinase (cAMP-dependent, catalytic) inhibitor beta)	5570
PRKAR2A (protein kinase cAMP-dependent type II regulatory subunit alpha)	5576
MAPK3 (mitogen-activated protein kinase 3)	5595
MAPK4 (mitogen-activated protein kinase 4)	5596
MAP2K3 (mitogen-activated protein kinase kinase 3)	5606
THAP12 (THAP domain containing 12)	5612
PRPS2 (phosphoribosyl pyrophosphate synthetase 2)	5634
PSMA1 (proteasome subunit alpha 1)	5682
PSMB2 (proteasome subunit beta 2)	5690
PSMB8 (proteasome subunit beta 8)	5696
PSME1 (proteasome activator subunit 1)	5720
PTCH1 (patched 1)	5727
PTEN (phosphatase and tensin homolog)	5728
PTN (pleiotrophin)	5764
PTPN6 (protein tyrosine phosphatase, non-receptor type 6)	5777
PTPN14 (protein tyrosine phosphatase, non-receptor type 14)	5784
PTPRF (protein tyrosine phosphatase, receptor type F)	5792
PTPRS (protein tyrosine phosphatase, receptor type S)	5802
PTS (6-pyruvoyltetrahydropterin synthase)	5805
ABCD3 (ATP binding cassette subfamily D member 3)	5825
RAB5B (RAB5B, member RAS oncogene family)	5869
RALA (RALA Ras like proto-oncogene A)	5898
RALB (RALB Ras like proto-oncogene B)	5899
RANBP1 (RAN binding protein 1)	5902
RANBP2 (RAN binding protein 2)	5903
RAP1GAP (RAP1 GTPase activating protein)	5909
RARG (retinoic acid receptor gamma)	5916
RASA1 (RAS p21 protein activator 1)	5921
REL (REL proto-oncogene, NF-kB subunit)	5966
REV3L (REV3 like, DNA directed polymerase zeta catalytic subunit)	5980
RGS3 (regulator of G-protein signaling 3)	5998
RHCE (Rh blood group CcEe antigens)	6006
RORA (RAR related orphan receptor A)	6095
RP2 (retinitis pigmentosa 2 (X-linked recessive))	6102
MRPL23 (mitochondrial ribosomal protein L23)	6150
RPS6KA1 (ribosomal protein S6 kinase A1)	6195
ACSM3 (acyl-CoA synthetase medium-chain family member 3)	6296
SCN2A (sodium voltage-gated channel alpha subunit 2)	6326
SCN3A (sodium voltage-gated channel alpha subunit 3)	6328
SCN5A (sodium voltage-gated channel alpha subunit 5)	6331
SCN9A (sodium voltage-gated channel alpha subunit 9)	6335
SCP2 (sterol carrier protein 2)	6342
SDC2 (syndecan 2)	6383
SDF2 (stromal cell derived factor 2)	6388
SET (SET nuclear proto-oncogene)	6418
SRSF4 (serine/arginine-rich splicing factor 4)	6429
SFSWAP (splicing factor SWAP homolog)	6433
ST6GAL1 (ST6 beta-galactoside alpha-2,6-sialyltransferase 1)	6480
SMTN (smoothelin)	6525
SLC6A9 (solute carrier family 6 member 9)	6536
SLC7A2 (solute carrier family 7 member 2)	6542
SLC16A2 (solute carrier family 16 member 2)	6567
SMARCD2 (SWI/SNF related, matrix associated, actin dependent regulator of chromatin, subfamily d, member 2)	6603
SMN1 (survival of motor neuron 1, telomeric)	6606
SMN2 (survival of motor neuron 2, centromeric)	6607
SNAPC2 (small nuclear RNA activating complex polypeptide 2)	6618
FSCN1 (fascin actin-bundling protein 1)	6624
SOX5 (SRY-box 5)	6660
SP1 (Sp1 transcription factor)	6667
SSB (Sjogren syndrome antigen B)	6741
STAT2 (signal transducer and activator of transcription 2)	6773
STAT3 (signal transducer and activator of transcription 3)	6774
STAU1 (staufen double-stranded RNA binding protein 1)	6780
STK4 (serine/threonine kinase 4)	6789
STK11 (serine/threonine kinase 11)	6794
STX4 (syntaxin 4)	6810
SULT1A3 (sulfotransferase family 1A member 3)	6818
SUPT4H1 (SPT4 homolog, DSIF elongation factor subunit)	6827
SUPT5H (SPT5 homolog, DSIF elongation factor subunit)	6829
ABCC8 (ATP binding cassette subfamily C member 8)	6833
SVIL (supervillin)	6840
TAF1 (TATA-box binding protein associated factor 1)	6872
TAF6 (TATA-box binding protein associated factor 6)	6878
TAT (tyrosine aminotransferase)	6898
TBX1 (T-box 1)	6899
TBL1X (transducin (beta)-like 1X-linked)	6907
TBX15 (T-box 15)	6913
TCF4 (transcription factor 4)	6925
ZEB1 (zinc finger E-box binding homeobox 1)	6935
GCFC2 (GC-rich sequence DNA-binding factor 2)	6936
TCF12 (transcription factor 12)	6938
TEAD1 (TEA domain transcription factor 1)	7003
TFDP1 (transcription factor Dp-1)	7027
TFPI (tissue factor pathway inhibitor)	7035
TGIF1 (TGFB induced factor homeobox 1)	7050
TGM1 (transglutaminase 1)	7051
THBS3 (thrombospondin 3)	7059
THOP1 (thimet oligopeptidase 1)	7064
THRB (thyroid hormone receptor beta)	7068
KLF10 (Kruppel-like factor 10)	7071
TIAL1 (TIA1 cytotoxic granule-associated RNA binding protein-like 1)	7073
TJP1 (tight junction protein 1)	7082
TLN1 (talin 1)	7094
TSPAN8 (tetraspanin 8)	7103
TM7SF2 (transmembrane 7 superfamily member 2)	7108
TRAPPC10 (trafficking protein particle complex 10)	7109
TNS1 (tensin 1)	7145
TP53BP1 (tumor protein p53 binding protein 1)	7158
TPD52 (tumor protein D52)	7163
TPM1 (tropomyosin 1 (alpha))	7168
NR2C1 (nuclear receptor subfamily 2 group C member 1)	7181
TRAF2 (TNF receptor associated factor 2)	7186
TRAF5 (TNF receptor associated factor 5)	7188
TTN (titin)	7273
TXNRD1 (thioredoxin reductase 1)	7296
TYK2 (tyrosine kinase 2)	7297
UBE2D2 (ubiquitin conjugating enzyme E2 D2)	7322
UBE2D3 (ubiquitin conjugating enzyme E2 D3)	7323
UQCRB (ubiquinol-cytochrome c reductase binding protein)	7381
USP1 (ubiquitin specific peptidase 1)	7398
UTRN (utrophin)	7402
VIPR1 (vasoactive intestinal peptide receptor 1)	7433
WFS1 (wolframin ER transmembrane glycoprotein)	7466
WRB (tryptophan rich basic protein)	7485
WT1 (Wilms tumor 1)	7490
YES1 (YES proto-oncogene 1, Src family tyrosine kinase)	7525
ZNF19 (zinc finger protein 19)	7567
ZNF33A (zinc finger protein 33A)	7581
ZNF45 (zinc finger protein 45)	7596
ZNF121 (zinc finger protein 121)	7675
ZNF124 (zinc finger protein 124)	7678
ZNF180 (zinc finger protein 180)	7733
ZNF185 (zinc finger protein 185 (LIM domain))	7739
ZFAND5 (zinc finger AN1-type containing 5)	7763
MAP3K12 (mitogen-activated protein kinase kinase kinase 12)	7786
DAP3 (death associated protein 3)	7818
RAB7A (RAB7A, member RAS oncogene family)	7879
KCNAB1 (potassium voltage-gated channel subfamily A member regulatory beta subunit 1)	7881
REEP5 (receptor accessory protein 5)	7905
TFEB (transcription factor EB)	7942
NUP214 (nucleoporin 214kDa)	8021
MLLT10 (myeloid/lymphoid or mixed-lineage leukemia; translocated to, 10)	8028
SLC25A16 (solute carrier family 25 member 16)	8034
CUL5 (cullin 5)	8065
SLC7A5 (solute carrier family 7 member 5)	8140
NCOA3 (nuclear receptor coactivator 3)	8202
RBM10 (RNA binding motif protein 10)	8241
MAD1L1 (MAD1 mitotic arrest deficient like 1)	8379
ANXA9 (annexin A9)	8416
BBOX1 (gamma-butyrobetaine hydroxylase 1)	8424
LTBP4 (latent transforming growth factor beta binding protein 4)	8425
CUL4B (cullin 4B)	8450
TPST2 (tyrosylprotein sulfotransferase 2)	8459
SORBS2 (sorbin and SH3 domain containing 2)	8470
RGS5 (regulator of G-protein signaling 5)	8490
PPFIBP1 (PPFIA binding protein 1)	8496
GAS7 (growth arrest specific 7)	8522
BCAS1 (breast carcinoma amplified sequence 1)	8537
AP3B1 (adaptor related protein complex 3 beta 1 subunit)	8546
DENR (density-regulated protein)	8562
PDE8B (phosphodiesterase 8B)	8622
KCNK5 (potassium two pore domain channel subfamily K member 5)	8645
CHRD (chordin)	8646
ALDH4A1 (aldehyde dehydrogenase 4 family member A1)	8659
B3GALNT1 (beta-1,3-N-acetylgalactosaminyltransferase 1 (globoside blood group))	8706
GBF1 (golgi brefeldin A resistant guanine nucleotide exchange factor 1)	8729
RNGTT (RNA guanylyltransferase and 5'-phosphatase)	8732
TNFSF10 (tumor necrosis factor superfamily member 10)	8743
CD164 (CD164 molecule)	8763
RAB11A (RAB11A, member RAS oncogene family)	8766
RIPK2 (receptor interacting serine/threonine kinase 2)	8767
SNAP23 (synaptosome associated protein 23kDa)	8773
MTMR1 (myotubularin related protein 1)	8776
RIOK3 (RIO kinase 3)	8780
INPP4B (inositol polyphosphate-4-phosphatase type II B)	8821
LIN7A (lin-7 homolog A, crumbs cell polarity complex component)	8825
KSR1 (kinase suppressor of ras 1)	8844
STK19 (serine/threonine kinase 19)	8859
SPHK1 (sphingosine kinase 1)	8877
SGPL1 (sphingosine-1-phosphate lyase 1)	8879
SLC5A6 (solute carrier family 5 member 6)	8884
EIF2B5 (eukaryotic translation initiation factor 2B subunit epsilon)	8893
PRPF4B (pre-mRNA processing factor 4B)	8899
CPNE1 (copine 1)	8904
CACNA1G (calcium voltage-gated channel subunit alpha1 G)	8913
HERC3 (HECT and RLD domain containing E3 ubiquitin protein ligase 3)	8916
BAIAP3 (BAI1 associated protein 3)	8938
AP3D1 (adaptor related protein complex 3 delta 1 subunit)	8943
P4HA2 (prolyl 4-hydroxylase subunit alpha 2)	8974
LIMD1 (LIM domains containing 1)	8994
CDKL2 (cyclin dependent kinase like 2)	8999
UBA3 (ubiquitin like modifier activating enzyme 3)	9039
SLC7A6 (solute carrier family 7 member 6)	9057
LATS1 (large tumor suppressor kinase 1)	9113
ARHGEF2 (Rho/Rac guanine nucleotide exchange factor 2)	9181
REPS2 (RALBP1 associated Eps domain containing 2)	9185
DCLK1 (doublecortin like kinase 1)	9201
LRRFIP2 (leucine rich repeat (in FLII) interacting protein 2)	9209
FCMR (Fc fragment of IgM receptor)	9214
RAB11B (RAB11B, member RAS oncogene family)	9230
CCPG1 (cell cycle progression 1)	9236
CRLF1 (cytokine receptor like factor 1)	9244
NUMBL (NUMB like, endocytic adaptor protein)	9253
CACNA2D2 (calcium voltage-gated channel auxiliary subunit alpha2delta 2)	9254
ADGRG1 (adhesion G protein-coupled receptor G1)	9289
GTF3C3 (general transcription factor IIIC subunit 3)	9330
SLC9A3R1 (SLC9A3 regulator 1)	9368
CIAO1 (cytosolic iron-sulfur assembly component 1)	9391
ARHGAP29 (Rho GTPase activating protein 29)	9411
FADS2 (fatty acid desaturase 2)	9415
CRIPT (CXXC repeat containing interactor of PDZ3 domain)	9419
MED23 (mediator complex subunit 23)	9439
ARHGEF6 (Rac/Cdc42 guanine nucleotide exchange factor 6)	9459
SLC25A27 (solute carrier family 25 member 27)	9481
PGS1 (phosphatidylglycerophosphate synthase 1)	9489
PMPCB (peptidase, mitochondrial processing beta subunit)	9512
SPTLC2 (serine palmitoyltransferase long chain base subunit 2)	9517
EEF1E1 (eukaryotic translation elongation factor 1 epsilon 1)	9521
SCAMP1 (secretory carrier membrane protein 1)	9522
POLR1C (polymerase (RNA) I subunit C)	9533
TP53I11 (tumor protein p53 inducible protein 11)	9537
RAB3D (RAB3D, member RAS oncogene family)	9545
H2AFY (H2A histone family member Y)	9555
MINPP1 (multiple inositol-polyphosphate phosphatase 1)	9562
CDC42BPB (CDC42 binding protein kinase beta)	9578
VPS9D1 (VPS9 domain containing 1)	9605
PPM1F (protein phosphatase, Mg2+/Mn2+ dependent 1F)	9647
GCC2 (GRIP and coiled-coil domain containing 2)	9648
MTFR1 (mitochondrial fission regulator 1)	9650
TTC37 (tetratricopeptide repeat domain 37)	9652
MDC1 (mediator of DNA damage checkpoint 1)	9656
IQCB1 (IQ motif containing B1)	9657
PDE4DIP (phosphodiesterase 4D interacting protein)	9659
LPIN2 (lipin 2)	9663
KDM4A (lysine demethylase 4A)	9682
N4BP1 (NEDD4 binding protein 1)	9683
GREB1 (growth regulation by estrogen in breast cancer 1)	9687
CROCC (ciliary rootlet coiled-coil, rootletin)	9696
USP6NL (USP6 N-terminal like)	9712
AQR (aquarius intron-binding spliceosomal factor)	9716
NOS1AP (nitric oxide synthase 1 adaptor protein)	9722
SECISBP2L (SECIS binding protein 2 like)	9728
ARHGAP32 (Rho GTPase activating protein 32)	9743
ACAP1 (ArfGAP with coiled-coil, ankyrin repeat and PH domains 1)	9744
MLEC (malectin)	9761
RAPGEF5 (Rap guanine nucleotide exchange factor 5)	9771
TBC1D5 (TBC1 domain family member 5)	9779
RNF144A (ring finger protein 144A)	9781
MATR3 (matrin 3)	9782
RIMS3 (regulating synaptic membrane exocytosis 3)	9783
BMS1 (BMS1, ribosome biogenesis factor)	9790
IST1 (IST1, ESCRT-III associated factor)	9798
DAZAP2 (DAZ associated protein 2)	9802
GIT2 (GIT ArfGAP 2)	9815
NUP58 (nucleoporin 58kDa)	9818
ZBTB24 (zinc finger and BTB domain containing 24)	9841
GAB2 (GRB2 associated binding protein 2)	9846
RUSC2 (RUN and SH3 domain containing 2)	9853
MAGI2 (membrane associated guanylate kinase, WW and PDZ domain containing 2)	9863
TRANK1 (tetratricopeptide repeat and ankyrin repeat containing 1)	9881
TBC1D4 (TBC1 domain family member 4)	9882
SLC35E2 (solute carrier family 35 member E2)	9906
RABGAP1L (RAB GTPase activating protein 1-like)	9910
IQSEC1 (IQ motif and Sec7 domain 1)	9922
NR1D2 (nuclear receptor subfamily 1 group D member 2)	9975
HNRNPDL (heterogeneous nuclear ribonucleoprotein D like)	9987
AKT3 (AKT serine/threonine kinase 3)	10000
PDCD6IP (programmed cell death 6 interacting protein)	10015
BCL2L11 (BCL2 like 11)	10018
DNAJB6 (DnaJ heat shock protein family (Hsp40) member B6)	10049
SMC4 (structural maintenance of chromosomes 4)	10051
ABCC5 (ATP binding cassette subfamily C member 5)	10057
HUWE1 (HECT, UBA and WWE domain containing 1, E3 ubiquitin protein ligase)	10075
GPC6 (glypican 6)	10082
COL4A3BP (collagen type IV alpha 3 binding protein)	10087
ARPC4 (actin related protein 2/3 complex subunit 4)	10093
TSPAN1 (tetraspanin 1)	10103
AKAP9 (A-kinase anchoring protein 9)	10142
SUGP2 (SURP and G-patch domain containing 2)	10147
EBI3 (Epstein-Barr virus induced 3)	10148
SORBS3 (sorbin and SH3 domain containing 3)	10174
HNRNPR (heterogeneous nuclear ribonucleoprotein R)	10236
CNKSR1 (connector enhancer of kinase suppressor of Ras 1)	10256
ZMPSTE24 (zinc metallopeptidase STE24)	10269
AKAP8 (A-kinase anchoring protein 8)	10270
STAG1 (stromal antigen 1)	10274
NET1 (neuroepithelial cell transforming 1)	10276
BET1 (Bet1 golgi vesicular membrane trafficking protein)	10282
BCAS2 (breast carcinoma amplified sequence 2)	10286
SNAPC5 (small nuclear RNA activating complex polypeptide 5)	10302
TNIP1 (TNFAIP3 interacting protein 1)	10318
ABCA10 (ATP binding cassette subfamily A member 10)	10349
NPM2 (nucleophosmin/nucleoplasmin 2)	10361
NOD1 (nucleotide binding oligomerization domain containing 1)	10392
ANAPC10 (anaphase promoting complex subunit 10)	10393
ST3GAL6 (ST3 beta-galactoside alpha-2,3-sialyltransferase 6)	10402
TMEM147 (transmembrane protein 147)	10430
EMG1 (EMG1, N1-specific pseudouridine methyltransferase)	10436
TAB1 (TGF-beta activated kinase 1/MAP3K7 binding protein 1)	10454
TIMM44 (translocase of inner mitochondrial membrane 44)	10469
VTI1B (vesicle transport through interaction with t-SNAREs 1B)	10490
SEMA3C (semaphorin 3C)	10512
NEBL (nebulette)	10529
GLRX3 (glutaredoxin 3)	10539
TM9SF1 (transmembrane 9 superfamily member 1)	10548
MRPL28 (mitochondrial ribosomal protein L28)	10573
PRPF8 (pre-mRNA processing factor 8)	10594
TAF6L (TATA-box binding protein associated factor 6 like)	10629
KHDRBS1 (KH RNA binding domain containing, signal transduction associated 1)	10657
CELF1 (CUGBP, Elav-like family member 1)	10658
CCT6B (chaperonin containing TCP1 subunit 6B)	10693
USP39 (ubiquitin specific peptidase 39)	10713
POLQ (polymerase (DNA) theta)	10721
NFAT5 (nuclear factor of activated T-cells 5, tonicity-responsive)	10725
STAG2 (stromal antigen 2)	10735
AHCYL1 (adenosylhomocysteinase like 1)	10768
ZMYND11 (zinc finger MYND-type containing 11)	10771
SDCCAG8 (serologically defined colon cancer antigen 8)	10806
STARD10 (StAR related lipid transfer domain containing 10)	10809
WASF3 (WAS protein family member 3)	10810
FRS2 (fibroblast growth factor receptor substrate 2)	10818
HPSE (heparanase)	10855
CYP46A1 (cytochrome P450 family 46 subfamily A member 1)	10858
NMU (neuromedin U)	10874
WDR3 (WD repeat domain 3)	10885
ATF7 (activating transcription factor 7)	11016
IFT27 (intraflagellar transport 27)	11020
TDRKH (tudor and KH domain containing)	11022
SMA5 (glucuronidase beta pseudogene)	11042
PAPD7 (PAP associated domain containing 7)	11044
PTPRT (protein tyrosine phosphatase, receptor type T)	11122
CAPN11 (calpain 11)	11131
KPTN (kaptin (actin binding protein))	11133
WDR45 (WD repeat domain 45)	11152
NUDT6 (nudix hydrolase 6)	11162
STRAP (serine/threonine kinase receptor associated protein)	11171
MAP4K1 (mitogen-activated protein kinase kinase kinase kinase 1)	11184
WBP4 (WW domain binding protein 4)	11193
PDCD10 (programmed cell death 10)	11235
ZHX1 (zinc fingers and homeoboxes 1)	11244
SP140 (SP140 nuclear body protein)	11262
PRR4 (proline rich 4 (lacrimal))	11272
SYNRG (synergin, gamma)	11276
EXOSC8 (exosome component 8)	11340
MGLL (monoglyceride lipase)	11343
MRAS (muscle RAS oncogene homolog)	22808
COPG1 (coatomer protein complex subunit gamma 1)	22820
RASA3 (RAS p21 protein activator 3)	22821
COBLL1 (cordon-bleu WH2 repeat protein like 1)	22837
ICK (intestinal cell (MAK-like) kinase)	22858
ADGRL1 (adhesion G protein-coupled receptor L1)	22859
SEC31A (SEC31 homolog A, COPII coat complex component)	22872
PLEKHA6 (pleckstrin homology domain containing A6)	22874
INPP5F (inositol polyphosphate-5-phosphatase F)	22876
WDR37 (WD repeat domain 37)	22884
ABLIM3 (actin binding LIM protein family member 3)	22885
BAHD1 (bromo adjacent homology domain containing 1)	22893
CEP164 (centrosomal protein 164)	22897
CARD8 (caspase recruitment domain family member 8)	22900
EPN2 (epsin 2)	22905
SACM1L (SAC1 suppressor of actin mutations 1-like (yeast))	22908
MAPRE3 (microtubule associated protein RP/EB family member 3)	22924
TPX2 (TPX2, microtubule nucleation factor)	22974
PAXIP1 (PAX interacting protein 1)	22976
MAST1 (microtubule associated serine/threonine kinase 1)	22983
ACIN1 (apoptotic chromatin condensation inducer 1)	22985
CEP131 (centrosomal protein 131)	22994
LIMCH1 (LIM and calponin homology domains 1)	22998
FBXO21 (F-box protein 21)	23014
CNOT1 (CCR4-NOT transcription complex subunit 1)	23019
SNRNP200 (small nuclear ribonucleoprotein U5 subunit 200)	23020
PHLPP2 (PH domain and leucine rich repeat protein phosphatase 2)	23035
WDTC1 (WD and tetratricopeptide repeats 1)	23038
UHRF1BP1L (UHRF1 binding protein 1 like)	23074
SWAP70 (SWAP switching B-cell complex 70kDa subunit)	23075
AVL9 (AVL9 cell migration associated)	23080
ERC1 (ELKS/RAB6-interacting/CAST family member 1)	23085
TTLL5 (tubulin tyrosine ligase like 5)	23093
KIF1B (kinesin family member 1B)	23095
IQSEC2 (IQ motif and Sec7 domain 2)	23096
SPG20 (spastic paraplegia 20 (Troyer syndrome))	23111
TAB2 (TGF-beta activated kinase 1/MAP3K7 binding protein 2)	23118
ATG2A (autophagy related 2A)	23130
GPATCH8 (G-patch domain containing 8)	23131
PHF8 (PHD finger protein 8)	23133
EPB41L3 (erythrocyte membrane protein band 4.1 like 3)	23136
MAST2 (microtubule associated serine/threonine kinase 2)	23139
FRMD4B (FERM domain containing 4B)	23150
CLCC1 (chloride channel CLIC like 1)	23155
MAPK8IP3 (mitogen-activated protein kinase 8 interacting protein 3)	23162
EFR3A (EFR3 homolog A)	23167
PHLDB1 (pleckstrin homology like domain family B member 1)	23187
ATG4B (autophagy related 4B cysteine peptidase)	23192
FAM120A (family with sequence similarity 120A)	23196
SULF1 (sulfatase 1)	23213
TBC1D1 (TBC1 domain family member 1)	23216
NBEAL2 (neurobeachin like 2)	23218
RHOBTB2 (Rho related BTB domain containing 2)	23221
PLCL2 (phospholipase C like 2)	23228
TBC1D12 (TBC1 domain family member 12)	23232
PHLPP1 (PH domain and leucine rich repeat protein phosphatase 1)	23239
ANKRD28 (ankyrin repeat domain 28)	23243
ASTN2 (astrotactin 2)	23245
RPRD2 (regulation of nuclear pre-mRNA domain containing 2)	23248
ATP11A (ATPase phospholipid transporting 11A)	23250
KAZN (kazrin, periplakin interacting protein)	23254
ADGRL2 (adhesion G protein-coupled receptor L2)	23266
POFUT2 (protein O-fucosyltransferase 2)	23275
CLUH (clustered mitochondria (cluA/CLU1) homolog)	23277
KIAA1107 (KIAA1107)	23285
KIF13B (kinesin family member 13B)	23303
ACSL6 (acyl-CoA synthetase long-chain family member 6)	23305
TRIM2 (tripartite motif containing 2)	23321
NEDD4L (neural precursor cell expressed, developmentally down-regulated 4-like, E3 ubiquitin protein ligase)	23327
SYNE1 (spectrin repeat containing nuclear envelope protein 1)	23345
SMCHD1 (structural maintenance of chromosomes flexible hinge domain containing 1)	23347
SUN1 (Sad1 and UNC84 domain containing 1)	23353
ARHGEF12 (Rho guanine nucleotide exchange factor 12)	23365
AHCYL2 (adenosylhomocysteinase like 2)	23382
NCS1 (neuronal calcium sensor 1)	23413
AP4E1 (adaptor related protein complex 4 epsilon 1 subunit)	23431
CBX5 (chromobox 5)	23468
ISCU (iron-sulfur cluster assembly enzyme)	23479
MACF1 (microtubule-actin crosslinking factor 1)	23499
NUP188 (nucleoporin 188kDa)	23511
SCRIB (scribbled planar cell polarity protein)	23513
SPIDR (scaffolding protein involved in DNA repair)	23514
MORC3 (MORC family CW-type zinc finger 3)	23515
SLC39A14 (solute carrier family 39 member 14)	23516
SRRM2 (serine/arginine repetitive matrix 2)	23524
RBFOX2 (RNA binding protein, fox-1 homolog 2)	23543
DNPEP (aspartyl aminopeptidase)	23549
TMEM50A (transmembrane protein 50A)	23585
CD2AP (CD2-associated protein)	23607
SH3BP1 (SH3 domain binding protein 1)	23616
PLD3 (phospholipase D family member 3)	23646
TRIM29 (tripartite motif containing 29)	23650
PLXNB2 (plexin B2)	23654
SH3BP4 (SH3 domain binding protein 4)	23677
PITPNB (phosphatidylinositol transfer protein beta)	23760
PISD (phosphatidylserine decarboxylase)	23761
EML2 (echinoderm microtubule associated protein like 2)	24139
ABHD14A (abhydrolase domain containing 14A)	25864
MPC2 (mitochondrial pyruvate carrier 2)	25874
ABI3BP (ABI family member 3 binding protein)	25890
POT1 (protection of telomeres 1)	25913
PTPN23 (protein tyrosine phosphatase, non-receptor type 23)	25930
C20orf194 (chromosome 20 open reading frame 194)	25943
ZNF385A (zinc finger protein 385A)	25946
PNISR (PNN-interacting serine/arginine-rich protein)	25957
DHRS7B (dehydrogenase/reductase 7B)	25979
KRT23 (keratin 23)	25984
NSMF (NMDA receptor synaptonuclear signaling and neuronal migration factor)	26012
PLEKHG3 (pleckstrin homology and RhoGEF domain containing G3)	26030
OSBPL3 (oxysterol binding protein like 3)	26031
ZNF451 (zinc finger protein 451)	26036
SIPA1L1 (signal induced proliferation associated 1 like 1)	26037
AUTS2 (autism susceptibility candidate 2)	26053
TANC2 (tetratricopeptide repeat, ankyrin repeat and coiled-coil containing 2)	26115
IFT172 (intraflagellar transport 172)	26160
FBXW2 (F-box and WD repeat domain containing 2)	26190
TIAM2 (T-cell lymphoma invasion and metastasis 2)	26230
FBXL6 (F-box and leucine-rich repeat protein 6)	26233
FBXL4 (F-box and leucine-rich repeat protein 4)	26235
EHF (ETS homologous factor)	26298
SLC17A5 (solute carrier family 17 member 5)	26503
INTS6 (integrator complex subunit 6)	26512
TIMM9 (translocase of inner mitochondrial membrane 9)	26520
AGO1 (argonaute 1, RISC catalytic component)	26523
DAZAP1 (DAZ associated protein 1)	26528
PCOLCE2 (procollagen C-endopeptidase enhancer 2)	26577
SH3YL1 (SH3 and SYLF domain containing 1)	26751
NBEA (neurobeachin)	26960
SEC22A (SEC22 homolog A, vesicle trafficking protein)	26984
ACAD8 (acyl-CoA dehydrogenase family member 8)	27034
STAU2 (staufen double-stranded RNA binding protein 2)	27067
FOXP1 (forkhead box P1)	27086
KCNMB3 (potassium calcium-activated channel subfamily M regulatory beta subunit 3)	27094
TRAPPC3 (trafficking protein particle complex 3)	27095
DKKL1 (dickkopf like acrosomal protein 1)	27120
INPP5J (inositol polyphosphate-5-phosphatase J)	27124
AFF4 (AF4/FMR2 family member 4)	27125
SMC1B (structural maintenance of chromosomes 1B)	27127
AGO2 (argonaute 2, RISC catalytic component)	27161
NAAA (N-acylethanolamine acid amidase)	27163
ARFIP1 (ADP ribosylation factor interacting protein 1)	27236
SESN1 (sestrin 1)	27244
ZNF544 (zinc finger protein 544)	27300
GOLIM4 (golgi integral membrane protein 4)	27333
DESI1 (desumoylating isopeptidase 1)	27351
PCLO (piccolo presynaptic cytomatrix protein)	27445
PPP2R3B (protein phosphatase 2 regulatory subunit B''beta)	28227
ASTE1 (asteroid homolog 1 (Drosophila))	28990
CHMP4A (charged multivesicular body protein 4A)	29082
LGALSL (galectin like)	29094
ANKRD11 (ankyrin repeat domain 11)	29123
CNOT7 (CCR4-NOT transcription complex subunit 7)	29883
ST6GALNAC6 (ST6 N-acetylgalactosaminide alpha-2,6-sialyltransferase 6)	30815
DNTTIP2 (deoxynucleotidyltransferase terminal interacting protein 2)	30836
RRM2B (ribonucleotide reductase regulatory TP53 inducible subunit M2B)	50484
MINK1 (misshapen like kinase 1)	50488
CYHR1 (cysteine/histidine-rich 1)	50626
VILL (villin-like)	50853
CDON (cell adhesion associated, oncogene regulated)	50937
PDE11A (phosphodiesterase 11A)	50940
FOXP3 (forkhead box P3)	50943
TMED5 (transmembrane p24 trafficking protein 5)	50999
CALHM2 (calcium homeostasis modulator 2)	51063
YARS2 (tyrosyl-tRNA synthetase 2)	51067
NMD3 (NMD3 ribosome export adaptor)	51068
FCF1 (FCF1 rRNA-processing protein)	51077
MLXIPL (MLX interacting protein like)	51085
ABHD5 (abhydrolase domain containing 5)	51099
NDUFAF1 (NADH:ubiquinone oxidoreductase complex assembly factor 1)	51103
TRAPPC12 (trafficking protein particle complex 12)	51112
COQ4 (coenzyme Q4)	51117
ZNF706 (zinc finger protein 706)	51123
SAR1B (secretion associated Ras related GTPase 1B)	51128
RLIM (ring finger protein, LIM domain interacting)	51132
HSD17B12 (hydroxysteroid (17-beta) dehydrogenase 12)	51144
ING4 (inhibitor of growth family member 4)	51147
CKLF (chemokine-like factor)	51192
ZNF639 (zinc finger protein 639)	51193
PHF20 (PHD finger protein 20)	51230
VRK3 (vaccinia related kinase 3)	51231
SHISA5 (shisa family member 5)	51246
TBC1D7 (TBC1 domain family member 7)	51256
FKBP11 (FK506 binding protein 11)	51303
MBTPS2 (membrane bound transcription factor peptidase, site 2)	51360
EIF3L (eukaryotic translation initiation factor 3 subunit L)	51386
GULP1 (GULP, engulfment adaptor PTB domain containing 1)	51454
EVL (Enah/Vasp-like)	51466
ISYNA1 (inositol-3-phosphate synthase 1)	51477
ANKFY1 (ankyrin repeat and FYVE domain containing 1)	51479
RTFDC1 (replication termination factor 2 domain containing 1)	51507
PPHLN1 (periphilin 1)	51535
RAB6B (RAB6B, member RAS oncogene family)	51560
FAM49B (family with sequence similarity 49 member B)	51571
LARP7 (La ribonucleoprotein domain family member 7)	51574
MED15 (mediator complex subunit 15)	51586
TRIM33 (tripartite motif containing 33)	51592
DPH5 (diphthamide biosynthesis 5)	51611
TAF9B (TATA-box binding protein associated factor 9b)	51616
LUC7L2 (LUC7-like 2 pre-mRNA splicing factor)	51631
OTUD6B (OTU domain containing 6B)	51633
YPEL5 (yippee like 5)	51646
FKBP7 (FK506 binding protein 7)	51661
ZNF44 (zinc finger protein 44)	51710
RTEL1 (regulator of telomere elongation helicase 1)	51750
CDK12 (cyclin-dependent kinase 12)	51755
STK26 (serine/threonine protein kinase 26)	51765
LRP1B (LDL receptor related protein 1B)	53353
TPCN1 (two pore segment channel 1)	53373
BRWD1 (bromodomain and WD repeat domain containing 1)	54014
RBM27 (RNA binding motif protein 27)	54439
TOLLIP (toll interacting protein)	54472
HEATR5B (HEAT repeat containing 5B)	54497
TMCO1 (transmembrane and coiled-coil domains 1)	54499
RHOF (ras homolog family member F (in filopodia))	54509
ANKRD16 (ankyrin repeat domain 16)	54522
GNB1L (G protein subunit beta 1 like)	54584
TBC1D13 (TBC1 domain family member 13)	54662
MPHOSPH8 (M-phase phosphoprotein 8)	54737
IL17RD (interleukin 17 receptor D)	54756
GRAMD1C (GRAM domain containing 1C)	54762
HYDIN (HYDIN, axonemal central pair apparatus protein)	54768
TET2 (tet methylcytosine dioxygenase 2)	54790
MBTD1 (mbt domain containing 1)	54799
KLHL28 (kelch like family member 28)	54813
TRPM7 (transient receptor potential cation channel subfamily M member 7)	54822
GDAP2 (ganglioside induced differentiation associated protein 2)	54834
SYTL2 (synaptotagmin like 2)	54843
SNRK (SNF related kinase)	54861
MTMR10 (myotubularin related protein 10)	54893
CASZ1 (castor zinc finger 1)	54897
IMPAD1 (inositol monophosphatase domain containing 1)	54928
FAM206A (family with sequence similarity 206 member A)	54942
TRNAU1AP (tRNA selenocysteine 1 associated protein 1)	54952
TTC12 (tetratricopeptide repeat domain 12)	54970
BANP (BTG3 associated nuclear protein)	54971
CLN6 (ceroid-lipofuscinosis, neuronal 6, late infantile, variant)	54982
C1orf159 (chromosome 1 open reading frame 159)	54991
PRPF39 (pre-mRNA processing factor 39)	55015
USP47 (ubiquitin specific peptidase 47)	55031
SLC35A5 (solute carrier family 35 member A5)	55032
UACA (uveal autoantigen with coiled-coil domains and ankyrin repeats)	55075
ANO1 (anoctamin 1)	55107
TMEM39B (transmembrane protein 39B)	55116
FAM90A1 (family with sequence similarity 90 member A1)	55138
FAM86C1 (family with sequence similarity 86 member C1)	55199
MAP1S (microtubule associated protein 1S)	55201
EXD2 (exonuclease 3'-5' domain containing 2)	55218
UBA6 (ubiquitin like modifier activating enzyme 6)	55236
STEAP3 (STEAP3 metalloreductase)	55240
SLC47A1 (solute carrier family 47 member 1)	55244
THNSL2 (threonine synthase like 2)	55258
PGM2 (phosphoglucomutase 2)	55276
UEVLD (UEV and lactate/malate dehyrogenase domains)	55293
UFSP2 (UFM1-specific peptidase 2)	55325
STK32B (serine/threonine kinase 32B)	55351
PI4K2A (phosphatidylinositol 4-kinase type 2 alpha)	55361
LGR4 (leucine-rich repeat containing G protein-coupled receptor 4)	55366
TRIM36 (tripartite motif containing 36)	55521
SOX6 (SRY-box 6)	55553
HAUS7 (HAUS augmin like complex subunit 7)	55559
CDV3 (CDV3 homolog)	55573
STAB2 (stabilin 2)	55576
UBE2Q1 (ubiquitin conjugating enzyme E2 Q1)	55585
OTUD5 (OTU deubiquitinase 5)	55593
KIF21A (kinesin family member 21A)	55605
PPP1R9A (protein phosphatase 1 regulatory subunit 9A)	55607
OTUB1 (OTU deubiquitinase, ubiquitin aldehyde binding 1)	55611
FERMT1 (fermitin family member 1)	55612
KIF16B (kinesin family member 16B)	55614
DOCK10 (dedicator of cytokinesis 10)	55619
ZNF407 (zinc finger protein 407)	55628
KRBOX4 (KRAB box domain containing 4)	55634
BCAS4 (breast carcinoma amplified sequence 4)	55653
RABL6 (RAB, member RAS oncogene family-like 6)	55684
POLR3B (polymerase (RNA) III subunit B)	55703
CCDC88A (coiled-coil domain containing 88A)	55704
ASUN (asunder, spermatogenesis regulator)	55726
N4BP2 (NEDD4 binding protein 2)	55728
ATF7IP (activating transcription factor 7 interacting protein)	55729
C1orf112 (chromosome 1 open reading frame 112)	55732
EDEM2 (ER degradation enhancing alpha-mannosidase like protein 2)	55741
CNDP2 (CNDP dipeptidase 2 (metallopeptidase M20 family))	55748
RCOR3 (REST corepressor 3)	55758
C1orf106 (chromosome 1 open reading frame 106)	55765
TDP1 (tyrosyl-DNA phosphodiesterase 1)	55775
MCTP2 (multiple C2 domains, transmembrane 2)	55784
ZNF415 (zinc finger protein 415)	55786
DCP1A (decapping mRNA 1A)	55802
FOXJ2 (forkhead box J2)	55810
KDM3A (lysine demethylase 3A)	55818
ASH1L (ASH1 like histone lysine methyltransferase)	55870
RNF114 (ring finger protein 114)	55905
CMAS (cytidine monophosphate N-acetylneuraminic acid synthetase)	55907
ERBIN (erbb2 interacting protein)	55914
NXT2 (nuclear transport factor 2 like export factor 2)	55916
MYO5C (myosin VC)	55930
KLHL7 (kelch like family member 7)	55975
GSDMC (gasdermin C)	56169
DNAH7 (dynein axonemal heavy chain 7)	56171
FAM214A (family with sequence similarity 214 member A)	56204
GPCPD1 (glycerophosphocholine phosphodiesterase 1)	56261
ERO1B (endoplasmic reticulum oxidoreductase beta)	56605
SLC2A9 (solute carrier family 2 member 9)	56606
SPHK2 (sphingosine kinase 2)	56848
UGGT1 (UDP-glucose glycoprotein glucosyltransferase 1)	56886
AGPAT4 (1-acylglycerol-3-phosphate O-acyltransferase 4)	56895
BDH2 (3-hydroxybutyrate dehydrogenase, type 2)	56898
ANKS1B (ankyrin repeat and sterile alpha motif domain containing 1B)	56899
SPIRE1 (spire type actin nucleation factor 1)	56907
EMSY (EMSY, BRCA2 interacting transcriptional repressor)	56946
SMYD2 (SET and MYND domain containing 2)	56950
PRTFDC1 (phosphoribosyl transferase domain containing 1)	56952
PRDM8 (PR domain 8)	56978
PDSS2 (prenyl (decaprenyl) diphosphate synthase, subunit 2)	57107
INTS12 (integrator complex subunit 12)	57117
GOPC (golgi-associated PDZ and coiled-coil motif containing)	57120
SLC39A10 (solute carrier family 39 member 10)	57181
SEPN1 (selenoprotein N, 1)	57190
ATP10D (ATPase phospholipid transporting 10D (putative))	57205
NHSL1 (NHS like 1)	57224
ZNF630 (zinc finger protein 630)	57232
KAT14 (lysine acetyltransferase 14)	57325
ZNF286A (zinc finger protein 286A)	57335
RAB22A (RAB22A, member RAS oncogene family)	57403
MIF4GD (MIF4G domain containing)	57409
RIMKLB (ribosomal modification protein rimK-like family member B)	57494
MKL2 (MKL1/myocardin like 2)	57496
MTA3 (metastasis associated 1 family member 3)	57504
INTS2 (integrator complex subunit 2)	57508
SERINC1 (serine incorporator 1)	57515
TBC1D14 (TBC1 domain family member 14)	57533
MIB1 (mindbomb E3 ubiquitin protein ligase 1)	57534
KIAA1328 (KIAA1328)	57536
WDR35 (WD repeat domain 35)	57539
TXNDC16 (thioredoxin domain containing 16)	57544
CC2D2A (coiled-coil and C2 domain containing 2A)	57545
NCEH1 (neutral cholesterol ester hydrolase 1)	57552
SIPA1L2 (signal induced proliferation associated 1 like 2)	57568
CFAP97 (cilia and flagella associated protein 97)	57587
WDFY1 (WD repeat and FYVE domain containing 1)	57590
BAHCC1 (BAH domain and coiled-coil containing 1)	57597
LRCH2 (leucine-rich repeats and calponin homology (CH) domain containing 2)	57631
MYH7B (myosin, heavy chain 7B, cardiac muscle, beta)	57644
FBRSL1 (fibrosin like 1)	57666
RNF213 (ring finger protein 213)	57674
ALS2 (ALS2, alsin Rho guanine nucleotide exchange factor)	57679
TNRC6C (trinucleotide repeat containing 6C)	57690
FAM160B1 (family with sequence similarity 160 member B1)	57700
NCKAP5L (NCK associated protein 5 like)	57701
TLDC1 (TBC/LysM-associated domain containing 1)	57707
MIER1 (MIER1 transcriptional regulator)	57708
KIAA1614 (KIAA1614)	57710
SCUBE2 (signal peptide, CUB domain and EGF like domain containing 2)	57758
MARK4 (microtubule affinity regulating kinase 4)	57787
CCNB1IP1 (cyclin B1 interacting protein 1)	57820
ZNF410 (zinc finger protein 410)	57862
RPRD1B (regulation of nuclear pre-mRNA domain containing 1B)	58490
ZNF462 (zinc finger protein 462)	58499
DLGAP3 (DLG associated protein 3)	58512
EPS15L1 (epidermal growth factor receptor pathway substrate 15 like 1)	58513
RRAGD (Ras related GTP binding D)	58528
ENPP5 (ectonucleotide pyrophosphatase/phosphodiesterase 5 (putative))	59084
HIVEP3 (human immunodeficiency virus type I enhancer binding protein 3)	59269
NTN4 (netrin 4)	59277
AFAP1 (actin filament associated protein 1)	60312
FAM3A (family with sequence similarity 3 member A)	60343
EDA2R (ectodysplasin A2 receptor)	60401
ELOVL5 (ELOVL fatty acid elongase 5)	60481
AGBL5 (ATP/GTP binding protein-like 5)	60509
GAS5 (growth arrest specific 5 (non-protein coding))	60674
EEFSEC (eukaryotic elongation factor, selenocysteine-tRNA specific)	60678
C14orf93 (chromosome 14 open reading frame 93)	60686
BCORL1 (BCL6 corepressor-like 1)	63035
SRR (serine racemase)	63826
XPNPEP3 (X-prolyl aminopeptidase 3, mitochondrial)	63929
CXorf56 (chromosome X open reading frame 56)	63932
MCUR1 (mitochondrial calcium uniporter regulator 1)	63933
NECAB3 (N-terminal EF-hand calcium binding protein 3)	63941
KIF13A (kinesin family member 13A)	63971
TINAGL1 (tubulointerstitial nephritis antigen like 1)	64129
RBSN (rabenosyn, RAB effector)	64145
AZI2 (5-azacytidine induced 2)	64343
SIL1 (SIL1 nucleotide exchange factor)	64374
IKZF4 (IKAROS family zinc finger 4)	64375
ZMAT3 (zinc finger matrin-type 3)	64393
INF2 (inverted formin, FH2 and WH2 domain containing)	64423
MOSPD3 (motile sperm domain containing 3)	64598
ANAPC1 (anaphase promoting complex subunit 1)	64682
TMPRSS3 (transmembrane protease, serine 3)	64699
UNKL (unkempt family like zinc finger)	64718
PCED1A (PC-esterase domain containing 1A)	64773
C11orf1 (chromosome 11 open reading frame 1)	64776
CRTC3 (CREB regulated transcription coactivator 3)	64784
EPS8L2 (EPS8 like 2)	64787
FBXL17 (F-box and leucine-rich repeat protein 17)	64839
MRPL11 (mitochondrial ribosomal protein L11)	65003
NBEAL1 (neurobeachin like 1)	65065
JMJD4 (jumonji domain containing 4)	65094
NADK (NAD kinase)	65220
ZNF649 (zinc finger protein 649)	65251
WNK2 (WNK lysine deficient protein kinase 2)	65268
PHACTR4 (phosphatase and actin regulator 4)	65979
PCYOX1L (prenylcysteine oxidase 1 like)	78991
KCTD15 (potassium channel tetramerization domain containing 15)	79047
SECISBP2 (SECIS binding protein 2)	79048
TAF1D (TATA-box binding protein associated factor, RNA polymerase I subunit D)	79101
ZSCAN5A (zinc finger and SCAN domain containing 5A)	79149
CRELD2 (cysteine rich with EGF like domains 2)	79174
GLB1L (galactosidase beta 1 like)	79411
CDC73 (cell division cycle 73)	79577
TMEM231 (transmembrane protein 231)	79583
CERS4 (ceramide synthase 4)	79603
NAA16 (N(alpha)-acetyltransferase 16, NatA auxiliary subunit)	79612
HMBOX1 (homeobox containing 1)	79618
SMC6 (structural maintenance of chromosomes 6)	79677
SAP30L (SAP30-like)	79685
GTDC1 (glycosyltransferase like domain containing 1)	79712
IGFLR1 (IGF like family receptor 1)	79713
NPEPL1 (aminopeptidase-like 1)	79716
PALB2 (partner and localizer of BRCA2)	79728
TBC1D17 (TBC1 domain family member 17)	79735
ECHDC3 (enoyl-CoA hydratase domain containing 3)	79746
DHRS12 (dehydrogenase/reductase 12)	79758
ISOC2 (isochorismatase domain containing 2)	79763
TXNDC15 (thioredoxin domain containing 15)	79770
MICALL2 (MICAL like 2)	79778
EFCC1 (EF-hand and coiled-coil domain containing 1)	79825
KDM8 (lysine demethylase 8)	79831
ZDHHC11 (zinc finger DHHC-type containing 11)	79844
CBLL1 (Cbl proto-oncogene like 1)	79872
RABEP2 (rabaptin, RAB GTPase binding effector protein 2)	79874
THSD4 (thrombospondin type 1 domain containing 4)	79875
WLS (wntless Wnt ligand secretion mediator)	79971
CPED1 (cadherin like and PC-esterase domain containing 1)	79974
DSN1 (DSN1 homolog, MIS12 kinetochore complex component)	79980
BICC1 (BicC family RNA binding protein 1)	80114
BAIAP2L2 (BAI1 associated protein 2 like 2)	80115
RPF1 (ribosome production factor 1 homolog)	80135
FRAS1 (Fraser extracellular matrix complex subunit 1)	80144
IFT74 (intraflagellar transport 74)	80173
TMEM254 (transmembrane protein 254)	80195
RNF34 (ring finger protein 34)	80196
SPG11 (spastic paraplegia 11 (autosomal recessive))	80208
ARMC9 (armadillo repeat containing 9)	80210
GKAP1 (G kinase anchoring protein 1)	80318
ADAM33 (ADAM metallopeptidase domain 33)	80332
PNPLA3 (patatin like phospholipase domain containing 3)	80339
TSGA10 (testis specific 10)	80705
KHDC1 (KH homology domain containing 1)	80759
NDFIP1 (Nedd4 family interacting protein 1)	80762
HM13 (histocompatibility (minor) 13)	81502
MOB2 (MOB kinase activator 2)	81532
FBXO38 (F-box protein 38)	81545
FAM117A (family with sequence similarity 117 member A)	81558
FIP1L1 (factor interacting with PAPOLA and CPSF1)	81608
ANP32E (acidic nuclear phosphoprotein 32 family member E)	81611
NIPA2 (non imprinted in Prader-Willi/Angelman syndrome 2)	81614
DIAPH3 (diaphanous related formin 3)	81624
RNF146 (ring finger protein 146)	81847
SFXN3 (sideroflexin 3)	81855
ARHGAP24 (Rho GTPase activating protein 24)	83478
AIF1L (allograft inflammatory factor 1 like)	83543
RILP (Rab interacting lysosomal protein)	83547
UCK1 (uridine-cytidine kinase 1)	83549
NUDT12 (nudix hydrolase 12)	83594
GUCD1 (guanylyl cyclase domain containing 1)	83606
JAM3 (junctional adhesion molecule 3)	83700
ESYT3 (extended synaptotagmin protein 3)	83850
RSPH3 (radial spoke 3 homolog)	83861
RAB34 (RAB34, member RAS oncogene family)	83871
PRSS27 (protease, serine 27)	83886
FAM234A (family with sequence similarity 234 member A)	83986
CTTNBP2 (cortactin binding protein 2)	83992
OBSCN (obscurin, cytoskeletal calmodulin and titin-interacting RhoGEF)	84033
ADGRV1 (adhesion G protein-coupled receptor V1)	84059
FAM160A2 (family with sequence similarity 160 member A2)	84067
PRAM1 (PML-RARA regulated adaptor molecule 1)	84106
ZNRF3 (zinc and ring finger 3)	84133
ZNF644 (zinc finger protein 644)	84146
GTF2IRD2 (GTF2I repeat domain containing 2)	84163
C19orf44 (chromosome 19 open reading frame 44)	84167
CHD6 (chromodomain helicase DNA binding protein 6)	84181
ZCCHC7 (zinc finger CCHC-type containing 7)	84186
IQCG (IQ motif containing G)	84223
NBPF3 (neuroblastoma breakpoint family member 3)	84224
ZDHHC18 (zinc finger DHHC-type containing 18)	84243
FYTTD1 (forty-two-three domain containing 1)	84248
MFSD14C (major facilitator superfamily domain containing 14C)	84278
EFCAB2 (EF-hand calcium binding domain 2)	84288
WDR83 (WD repeat domain 83)	84292
UQCC2 (ubiquinol-cytochrome c reductase complex assembly factor 2)	84300
ZNF397 (zinc finger protein 397)	84307
CCDC115 (coiled-coil domain containing 115)	84317
LZTS2 (leucine zipper, putative tumor suppressor 2)	84445
LCOR (ligand dependent nuclear receptor corepressor)	84458
SPIRE2 (spire type actin nucleation factor 2)	84501
GHDC (GH3 domain containing)	84514
USP38 (ubiquitin specific peptidase 38)	84640
GLYR1 (glyoxylate reductase 1 homolog)	84656
FAM126A (family with sequence similarity 126 member A)	84668
LOXL3 (lysyl oxidase like 3)	84695
CAPS2 (calcyphosine 2)	84698
ZNF577 (zinc finger protein 577)	84765
CRACR2A (calcium release activated channel regulator 2A)	84766
MFSD9 (major facilitator superfamily domain containing 9)	84804
PLCD4 (phospholipase C delta 4)	84812
RTN4IP1 (reticulon 4 interacting protein 1)	84816
IL17RC (interleukin 17 receptor C)	84818
LINC00839 (long intergenic non-protein coding RNA 839)	84856
LRCH3 (leucine-rich repeats and calponin homology (CH) domain containing 3)	84859
NFATC2IP (nuclear factor of activated T-cells 2 interacting protein)	84901
MPND (MPN domain containing)	84954
TMEM241 (transmembrane protein 241)	85019
LGALS12 (galectin 12)	85329
SHANK3 (SH3 and multiple ankyrin repeat domains 3)	85358
KIAA1671 (KIAA1671)	85379
EAF1 (ELL associated factor 1)	85403
DNAJC14 (DnaJ heat shock protein family (Hsp40) member C14)	85406
SLC45A3 (solute carrier family 45 member 3)	85414
RHPN2 (rhophilin, Rho GTPase binding protein 2)	85415
TNKS1BP1 (tankyrase 1 binding protein 1)	85456
NAV3 (neuron navigator 3)	89795
ARHGAP11B (Rho GTPase activating protein 11B)	89839
MVB12B (multivesicular body subunit 12B)	89853
PHLDB2 (pleckstrin homology like domain family B member 2)	90102
EFCAB11 (EF-hand calcium binding domain 11)	90141
STPG1 (sperm tail PG-rich repeat containing 1)	90529
CCDC126 (coiled-coil domain containing 126)	90693
ANGEL2 (angel homolog 2 (Drosophila))	90806
ADCK2 (aarF domain containing kinase 2)	90956
ZNF251 (zinc finger protein 251)	90987
ANKRD30A (ankyrin repeat domain 30A)	91074
TRIM47 (tripartite motif containing 47)	91107
L3MBTL4 (l(3)mbt-like 4 (Drosophila))	91133
R3HDM4 (R3H domain containing 4)	91300
DERL3 (derlin 3)	91319
LONRF1 (LON peptidase N-terminal domain and ring finger 1)	91694
RRP7BP (ribosomal RNA processing 7 homolog B, pseudogene)	91695
LIN52 (lin-52 DREAM MuvB core complex component)	91750
NEK9 (NIMA related kinase 9)	91754
CALML4 (calmodulin like 4)	91860
MTSS1L (metastasis suppressor 1-like)	92154
PXYLP1 (2-phosphoxylose phosphatase 1)	92370
CHMP4C (charged multivesicular body protein 4C)	92421
DPH7 (diphthamide biosynthesis 7)	92715
NT5C1B (5'-nucleotidase, cytosolic IB)	93034
PKHD1L1 (polycystic kidney and hepatic disease 1 (autosomal recessive)-like 1)	93035
COQ10A (coenzyme Q10A)	93058
DMKN (dermokine)	93099
MVB12A (multivesicular body subunit 12A)	93343
TRMT10A (tRNA methyltransferase 10A)	93587
SERHL (serine hydrolase-like (pseudogene))	94009
MUC16 (mucin 16, cell surface associated)	94025
SYTL5 (synaptotagmin like 5)	94122
H2AFV (H2A histone family member V)	94239
SAT2 (spermidine/spermine N1-acetyltransferase family member 2)	112483
CASC4 (cancer susceptibility candidate 4)	113201
KIF12 (kinesin family member 12)	113220
ERMAP (erythroblast membrane associated protein (Scianna blood group))	114625
PKD1L2 (polycystin 1 like 2 (gene/pseudogene))	114780
OSBPL1A (oxysterol binding protein like 1A)	114876
OSBPL5 (oxysterol binding protein like 5)	114879
SLC25A26 (solute carrier family 25 member 26)	115286
FCHO2 (FCH domain only 2)	115548
NOSTRIN (nitric oxide synthase trafficking)	115677
TSR3 (TSR3, acp transferase ribosome maturation factor)	115939
NUS1 (NUS1 dehydrodolichyl diphosphate synthase subunit)	116150
GINM1 (glycoprotein integral membrane 1)	116254
FAM129A (family with sequence similarity 129 member A)	116496
SNAP47 (synaptosome associated protein 47kDa)	116841
AGAP2 (ArfGAP with GTPase domain, ankyrin repeat and PH domain 2)	116986
TRIM6 (tripartite motif containing 6)	117854
UBE2J2 (ubiquitin conjugating enzyme E2 J2)	118424
CFAP70 (cilia and flagella associated protein 70)	118491
PSTK (phosphoseryl-tRNA kinase)	118672
ANAPC16 (anaphase promoting complex subunit 16)	119504
TMEM45B (transmembrane protein 45B)	120224
PIH1D2 (PIH1 domain containing 2)	120379
AK7 (adenylate kinase 7)	122481
FRMD6 (FERM domain containing 6)	122786
TC2N (tandem C2 domains, nuclear)	123036
SLC38A10 (solute carrier family 38 member 10)	124565
AFMID (arylformamidase)	125061
ZNF573 (zinc finger protein 573)	126231
SLC44A3 (solute carrier family 44 member 3)	126969
TYW3 (tRNA-yW synthesizing protein 3 homolog)	127253
TCEANC2 (transcription elongation factor A N-terminal and central domain containing 2)	127428
PODN (podocan)	127435
UHMK1 (U2AF homology motif (UHM) kinase 1)	127933
DUSP15 (dual specificity phosphatase 15)	128853
SGSM1 (small G protein signaling modulator 1)	129049
CLHC1 (clathrin heavy chain linker domain containing 1)	130162
C2orf76 (chromosome 2 open reading frame 76)	130355
CCDC148 (coiled-coil domain containing 148)	130940
M1AP (meiosis 1 associated protein)	130951
CRYBG3 (crystallin beta-gamma domain containing 3)	131544
SCLT1 (sodium channel and clathrin linker 1)	132320
PACRGL (PARK2 coregulated like)	133015
PM20D2 (peptidase M20 domain containing 2)	135293
FAM92A1 (family with sequence similarity 92 member A1)	137392
ADHFE1 (alcohol dehydrogenase, iron containing 1)	137872
ZFP28 (ZFP28 zinc finger protein)	140612
NOL4L (nucleolar protein 4-like)	140688
SOGA1 (suppressor of glucose, autophagy associated 1)	140710
MIB2 (mindbomb E3 ubiquitin protein ligase 2)	142678
TRUB1 (TruB pseudouridine synthase family member 1)	142940
SYT9 (synaptotagmin 9)	143425
FAM76B (family with sequence similarity 76 member B)	143684
LAYN (layilin)	143903
PLEKHA7 (pleckstrin homology domain containing A7)	144100
PRICKLE1 (prickle planar cell polarity protein 1)	144165
SLC2A14 (solute carrier family 2 member 14)	144195
WDR66 (WD repeat domain 66)	144406
A2ML1 (alpha-2-macroglobulin like 1)	144568
PPP1R36 (protein phosphatase 1 regulatory subunit 36)	145376
CARMIL2 (capping protein regulator and myosin 1 linker 2)	146206
DNAH2 (dynein axonemal heavy chain 2)	146754
SLFN13 (schlafen family member 13)	146857
KIF18B (kinesin family member 18B)	146909
RUNDC1 (RUN domain containing 1)	146923
VSIG10L (V-set and immunoglobulin domain containing 10 like)	147645
FAM98C (family with sequence similarity 98 member C)	147965
SAMD11 (sterile alpha motif domain containing 11)	148398
CIART (circadian associated repressor of transcription)	148523
MFSD4A (major facilitator superfamily domain containing 4A)	148808
MEI1 (meiotic double-stranded break formation protein 1)	150365
LOC150776 (sphingomyelin phosphodiesterase 4, neutral membrane (neutral sphingomyelinase-3) pseudogene)	150776
PUS10 (pseudouridylate synthase 10)	150962
METTL21A (methyltransferase like 21A)	151194
CCNYL1 (cyclin Y like 1)	151195
DTX3L (deltex 3 like, E3 ubiquitin ligase)	151636
ROPN1B (rhophilin associated tail protein 1B)	152015
NEK10 (NIMA related kinase 10)	152110
CCDC50 (coiled-coil domain containing 50)	152137
PAQR3 (progestin and adipoQ receptor family member 3)	152559
BTNL9 (butyrophilin like 9)	153579
RNF145 (ring finger protein 145)	153830
RUNDC3B (RUN domain containing 3B)	154661
CDCA2 (cell division cycle associated 2)	157313
TSTD2 (thiosulfate sulfurtransferase like domain containing 2)	158427
PRUNE2 (prune homolog 2 (Drosophila))	158471
TMTC2 (transmembrane and tetratricopeptide repeat containing 2)	160335
DENND5B (DENN domain containing 5B)	160518
FSIP1 (fibrous sheath interacting protein 1)	161835
ZNF846 (zinc finger protein 846)	162993
ZNF433 (zinc finger protein 433)	163059
ZNF540 (zinc finger protein 540)	163255
DENND1B (DENN domain containing 1B)	163486
TDRD5 (tudor domain containing 5)	163589
ADGRF3 (adhesion G protein-coupled receptor F3)	165082
RNF168 (ring finger protein 168)	165918
SGMS2 (sphingomyelin synthase 2)	166929
DCP2 (decapping mRNA 2)	167227
LCA5 (LCA5, lebercilin)	167691
ANKRD24 (ankyrin repeat domain 24)	170961
AGO3 (argonaute 3, RISC catalytic component)	192669
ZFC3H1 (zinc finger C3H1-type containing)	196441
ARID2 (AT-rich interaction domain 2)	196528
NSMCE1 (NSE1 homolog, SMC5-SMC6 complex component)	197370
ZNF626 (zinc finger protein 626)	199777
TMEM201 (transmembrane protein 201)	199953
SPAG17 (sperm associated antigen 17)	200162
ALMS1P1 (ALMS1, centrosome and basal body associated protein pseudogene 1)	200420
TET3 (tet methylcytosine dioxygenase 3)	200424
APLF (aprataxin and PNKP like factor)	200558
ARL13B (ADP ribosylation factor like GTPase 13B)	200894
RANBP3L (RAN binding protein 3 like)	202151
ADAM32 (ADAM metallopeptidase domain 32)	203102
C9orf91 (chromosome 9 open reading frame 91)	203197
NRK (Nik related kinase)	203447
ANO5 (anoctamin 5)	203859
SAMD9L (sterile alpha motif domain containing 9 like)	219285
MTIF3 (mitochondrial translational initiation factor 3)	219402
ORAOV1 (oral cancer overexpressed 1)	220064
LRTOMT (leucine rich transmembrane and O-methyltransferase domain containing)	220074
RASGEF1A (RasGEF domain family member 1A)	221002
JMJD1C (jumonji domain containing 1C)	221037
EEF1AKMT1 (eukaryotic translation elongation factor 1 alpha lysine methyltransferase 1)	221143
MICU2 (mitochondrial calcium uptake 2)	221154
NT5DC1 (5'-nucleotidase domain containing 1)	221294
ADCY10P1 (adenylate cyclase 10 (soluble) pseudogene 1)	221442
KDM1B (lysine demethylase 1B)	221656
PHACTR1 (phosphatase and actin regulator 1)	221692
ZSCAN25 (zinc finger and SCAN domain containing 25)	221785
LNX2 (ligand of numb-protein X 2)	222484
CNPY4 (canopy FGF signaling regulator 4)	245812
ATP6V1C2 (ATPase H+ transporting V1 subunit C2)	245973
STXBP4 (syntaxin binding protein 4)	252983
HEPACAM2 (HEPACAM family member 2)	253012
SERHL2 (serine hydrolase-like 2)	253190
ZBTB38 (zinc finger and BTB domain containing 38)	253461
EHBP1L1 (EH domain binding protein 1 like 1)	254102
LINC00957 (long intergenic non-protein coding RNA 957)	255031
PAN3 (PAN3 poly(A) specific ribonuclease subunit)	255967
CCDC110 (coiled-coil domain containing 110)	256309
EML3 (echinoderm microtubule associated protein like 3)	256364
SERINC5 (serine incorporator 5)	256987
TAB3 (TGF-beta activated kinase 1/MAP3K7 binding protein 3)	257397
HSPA12A (heat shock protein family A (Hsp70) member 12A)	259217
IL4I1 (interleukin 4 induced 1)	259307
FDCSP (follicular dendritic cell secreted protein)	260436
RGL4 (ral guanine nucleotide dissociation stimulator like 4)	266747
ZNF740 (zinc finger protein 740)	283337
ANKRD52 (ankyrin repeat domain 52)	283373
C14orf80 (chromosome 14 open reading frame 80)	283643
INO80E (INO80 complex subunit E)	283899
CCDC57 (coiled-coil domain containing 57)	284001
EMC10 (ER membrane protein complex subunit 10)	284361
ZNF841 (zinc finger protein 841)	284371
ZNF493 (zinc finger protein 493)	284443
HKR1 (HKR1, GLI-Kruppel zinc finger family member)	284459
ZNF326 (zinc finger protein 326)	284695
CCDC150 (coiled-coil domain containing 150)	284992
RGPD4 (RANBP2-like and GRIP domain containing 4)	285190
CCDC66 (coiled-coil domain containing 66)	285331
TPRG1 (tumor protein p63 regulated 1)	285386
DTWD2 (DTW domain containing 2)	285605
SREK1IP1 (SREK1 interacting protein 1)	285672
ATG9B (autophagy related 9B)	285973
DPY19L4 (dpy-19 like 4 (C. elegans))	286148
CRB2 (crumbs 2, cell polarity complex component)	286204
EIF4E3 (eukaryotic translation initiation factor 4E family member 3)	317649
CCDC84 (coiled-coil domain containing 84)	338657
B4GALNT4 (beta-1,4-N-acetyl-galactosaminyltransferase 4)	338707
JMJD8 (jumonji domain containing 8)	339123
MSL1 (male specific lethal 1 homolog)	339287
ZNF680 (zinc finger protein 680)	340252
COL28A1 (collagen type XXVIII alpha 1 chain)	340267
ACER2 (alkaline ceramidase 2)	340485
CA5BP1 (carbonic anhydrase 5B pseudogene 1)	340591
FMN1 (formin 1)	342184
ZKSCAN2 (zinc finger with KRAB and SCAN domains 2)	342357
CCDC18 (coiled-coil domain containing 18)	343099
MTX3 (metaxin 3)	345778
EP400NL (EP400 N-terminal like)	347918
MCRIP1 (MAPK regulated corepressor interacting protein 1)	348262
NUP43 (nucleoporin 43kDa)	348995
ZNF445 (zinc finger protein 445)	353274
POLN (polymerase (DNA) nu)	353497
ZBTB41 (zinc finger and BTB domain containing 41)	360023
TBC1D10C (TBC1 domain family member 10C)	374403
WASH3P (WAS protein family homolog 3 pseudogene)	374666
YJEFN3 (YjeF N-terminal domain containing 3)	374887
FAM73A (family with sequence similarity 73 member A)	374986
ANKRD36 (ankyrin repeat domain 36)	375248
GUSBP4 (glucuronidase, beta pseudogene 4)	375513
ERCC6L2 (ERCC excision repair 6 like 2)	375748
LINC-PINT (long intergenic non-protein coding RNA, p53 induced transcript)	378805
PSMA3-AS1 (PSMA3 antisense RNA 1)	379025
CEP85L (centrosomal protein 85 like)	387119
TMEM189-UBE2V1 (TMEM189-UBE2V1 readthrough)	387522
FAM69A (family with sequence similarity 69 member A)	388650
NOTCH2NL (notch 2 N-terminal like)	388677
LINC01138 (long intergenic non-protein coding RNA 1138)	388685
MIR99AHG (mir-99a-let-7c cluster host gene)	388815
GTF2IRD2B (GTF2I repeat domain containing 2B)	389524
HEATR4 (HEAT repeat containing 4)	399671
MYO18A (myosin XVIIIA)	399687
FAM174B (family with sequence similarity 174 member B)	400451
LOC401320 (uncharacterized LOC401320)	401320
WDFY3-AS2 (WDFY3 antisense RNA 2)	404201
FAM35BP (family with sequence similarity 35, member A pseudogene)	414241
BMS1P18 (BMS1, ribosome biogenesis factor pseudogene 18)	414763
FAM35DP (family with sequence similarity 35, member A pseudogene)	439965
CCDC88C (coiled-coil domain containing 88C)	440193
SMG1P2 (SMG1P2, nonsense mediated mRNA decay associated PI3K related kinase pseudogene 2)	440354
SUZ12P1 (SUZ12 polycomb repressive complex 2 subunit pseudogene 1)	440423
LOC440434 (aminopeptidase puromycin sensitive pseudogene)	440434
PLEKHM1P1 (pleckstrin homology and RUN domain containing M1 pseudogene 1)	440456
ZNF506 (zinc finger protein 506)	440515
MINOS1 (mitochondrial inner membrane organizing system 1)	440574
LOC441242 (uncharacterized LOC441242)	441242
ZFAS1 (ZNFX1 antisense RNA 1)	441951
STAG3L3 (stromal antigen 3-like 3 (pseudogene))	442578
CBWD3 (COBW domain containing 3)	445571
CXorf40B (chromosome X open reading frame 40B)	541578
ECSCR (endothelial cell surface expressed chemotaxis and apoptosis regulator)	641700
SEPT7P2 (septin 7 pseudogene 2)	641977
WIPF3 (WAS/WASL interacting protein family member 3)	644150
LINC01184 (long intergenic non-protein coding RNA 1184)	644873
GUSBP3 (glucuronidase, beta pseudogene 3)	653188
KIAA0895L (KIAA0895-like)	653319
RGPD3 (RANBP2-like and GRIP domain containing 3)	653489
PPAN-P2RY11 (PPAN-P2RY11 readthrough)	692312
FAM157A (family with sequence similarity 157 member A)	728262
CCDC30 (coiled-coil domain containing 30)	728621
FAM198A (family with sequence similarity 198 member A)	729085
AGAP5 (ArfGAP with GTPase domain, ankyrin repeat and PH domain 5)	729092
BMS1P4 (BMS1, ribosome biogenesis factor pseudogene 4)	729096
CCDC61 (coiled-coil domain containing 61)	729440
RELL1 (RELT like 1)	768211
TVP23A (trans-golgi network vesicle protein 23 homolog A)	780776
SYCE1L (synaptonemal complex central element protein 1 like)	100130958
NEMP2 (nuclear envelope integral membrane protein 2)	100131211
ZNF717 (zinc finger protein 717)	100131827
PAXIP1-AS2 (PAXIP1 antisense RNA 2)	100132707
TPT1-AS1 (TPT1 antisense RNA 1)	100190939
LIMS3-LOC440895 (LIMS3-LOC440895 readthrough)	100271835
ANAPC1P1 (anaphase promoting complex subunit 1 pseudogene 1)	100286979
LOC100288637 (OTU deubiquitinase 7A pseudogene)	100288637
LOC100507053 (uncharacterized LOC100507053)	100507053
BOLA3-AS1 (BOLA3 antisense RNA 1 (head to head))	100507171
ZNF571-AS1 (ZNF571 antisense RNA 1)	100507433
GMDS-AS1 (GMDS antisense RNA 1 (head to head))	100508120
APITD1-CORT (APITD1-CORT readthrough)	100526739
ATP5J2-PTCD1 (ATP5J2-PTCD1 readthrough)	100526740
RNF103-CHMP3 (RNF103-CHMP3 readthrough)	100526767
FPGT-TNNI3K (FPGT-TNNI3K readthrough)	100526835
MROH7-TTC4 (MROH7-TTC4 readthrough (NMD candidate))	100527960
SYNJ2BP-COX16 (SYNJ2BP-COX16 readthrough)	100529257
MIA-RAB4B (MIA-RAB4B readthrough (NMD candidate))	100529262
MSH5-SAPCD1 (MSH5-SAPCD1 readthrough (NMD candidate))	100532732
ATP6V1G2-DDX39B (ATP6V1G2-DDX39B readthrough (NMD candidate))	100532737
PIR-FIGF (PIR-FIGF readthrough)	100532742
UBE2F-SCLY (UBE2F-SCLY readthrough (NMD candidate))	100533179
HNRNPUL2-BSCL2 (HNRNPUL2-BSCL2 readthrough (NMD candidate))	100534595
TM4SF19-TCTEX1D2 (TM4SF19-TCTEX1D2 readthrough (NMD candidate))	100534611
LOC100630923 (LOC100289561-PRKRIP1 readthrough)	100630923
FAM47E-STBD1 (FAM47E-STBD1 readthrough)	100631383
PTGES3L-AARSD1 (PTGES3L-AARSD1 readthrough)	100885850
MRPS31P5 (mitochondrial ribosomal protein S31 pseudogene 5)	100887750

## Sheet: LN_up_exon
Entrez genes of exons flagged +1 in ER+HER2- vs NBS comparison
Human Symbol	Entrez ID
ABL2 (ABL proto-oncogene 2, non-receptor tyrosine kinase)	27		1: GO: Molecular Function
ABR (active BCR-related)	29		Rank	ID	Name	pValue	FDR B&H	Genes from Input	Genes in Annotation
ACADM (acyl-CoA dehydrogenase, C-4 to C-12 straight chain)	34		1	GO:0032559	adenyl ribonucleotide binding	2.435e-06	0.001162	91	1518
ACADVL (acyl-CoA dehydrogenase, very long chain)	37		2	GO:0005524	ATP binding	2.446e-06	0.001162	89	1475
AP2A1 (adaptor related protein complex 2 alpha 1 subunit)	160		3	GO:0016301	kinase activity	2.553e-06	0.001162	59	853
AP2B1 (adaptor related protein complex 2 beta 1 subunit)	163		4	GO:0030554	adenyl nucleotide binding	3.366e-06	0.001162	91	1530
AP1G1 (adaptor related protein complex 1 gamma 1 subunit)	164		5	GO:0005089	Rho guanyl-nucleotide exchange factor activity	6.719e-06	0.001434	13	80
ALDOA (aldolase, fructose-bisphosphate A)	226		6	GO:0016773	phosphotransferase activity, alcohol group as acceptor	6.968e-06	0.001434	54	781
AMY2B (amylase, alpha 2B (pancreatic))	280		7	GO:0031267	small GTPase binding	7.271e-06	0.001434	28	301
ANK3 (ankyrin 3, node of Ranvier (ankyrin G))	288		8	GO:0005085	guanyl-nucleotide exchange factor activity	9.91e-06	0.001711	28	306
APEH (acylaminoacyl-peptide hydrolase)	327		9	GO:0051020	GTPase binding	1.257e-05	0.001929	29	327
ABCC6 (ATP binding cassette subfamily C member 6)	368		10	GO:0005487	nucleocytoplasmic transporter activity	1.796e-05	0.00248	7	24
RHOC (ras homolog family member C)	389		11	GO:0032549	ribonucleoside binding	2.316e-05	0.002497	101	1831
ARHGDIA (Rho GDP dissociation inhibitor alpha)	396		12	GO:0032553	ribonucleotide binding	2.512e-05	0.002497	103	1880
ATP2A3 (ATPase sarcoplasmic/endoplasmic reticulum Ca2+ transporting 3)	489		13	GO:0035639	purine ribonucleoside triphosphate binding	2.681e-05	0.002497	100	1815
ATP6V0B (ATPase H+ transporting V0 subunit b)	533		14	GO:0001882	nucleoside binding	2.703e-05	0.002497	101	1838
BRAF (B-Raf proto-oncogene, serine/threonine kinase)	673		15	GO:0016772	transferase activity, transferring phosphorus-containing groups	2.712e-05	0.002497	63	1006
DDR1 (discoidin domain receptor tyrosine kinase 1)	780		16	GO:0032555	purine ribonucleotide binding	2.906e-05	0.002508	102	1864
CACNB3 (calcium voltage-gated channel auxiliary subunit beta 3)	784		17	GO:0032550	purine ribonucleoside binding	3.562e-05	0.002894	100	1828
CAD (carbamoyl-phosphate synthetase 2, aspartate transcarbamylase, and dihydroorotase)	790		18	GO:0001883	purine nucleoside binding	3.8e-05	0.002913	100	1831
ENTPD5 (ectonucleoside triphosphate diphosphohydrolase 5)	957		19	GO:0017076	purine nucleotide binding	4.008e-05	0.002913	102	1879
CD44 (CD44 molecule (Indian blood group))	960		20	GO:0004712	protein serine/threonine/tyrosine kinase activity	5.517e-05	0.003809	9	48
LRBA (LPS responsive beige-like anchor protein)	987		21	GO:0016811	hydrolase activity, acting on carbon-nitrogen (but not peptide) bonds, in linear amides	0.0001128	0.00742	12	90
CDH1 (cadherin 1)	999		22	GO:0017016	Ras GTPase binding	0.0001242	0.007796	24	281
CDH12 (cadherin 12)	1010		23	GO:0004672	protein kinase activity	0.0001573	0.009193	43	649
CDKN3 (cyclin-dependent kinase inhibitor 3)	1033		24	GO:0004674	protein serine/threonine kinase activity	0.0001598	0.009193	33	452
CFL2 (cofilin 2)	1073		25	GO:0070491	repressing transcription factor binding	0.000328	0.01812	9	60
CHD4 (chromodomain helicase DNA binding protein 4)	1108
CLCN3 (chloride voltage-gated channel 3)	1182		2: GO: Biological Process
CLK1 (CDC like kinase 1)	1195		Rank	ID	Name	pValue	FDR B&H	Genes from Input	Genes in Annotation
CLK2 (CDC like kinase 2)	1196		1	GO:0051168	nuclear export	6.487e-09	3.711e-05	26	188
CNTN1 (contactin 1)	1272		2	GO:0006913	nucleocytoplasmic transport	4.509e-07	0.0009057	42	494
COL1A2 (collagen type I alpha 2 chain)	1278		3	GO:0051056	regulation of small GTPase mediated signal transduction	5.316e-07	0.0009057	30	295
COL4A3 (collagen type IV alpha 3 chain)	1285		4	GO:0051169	nuclear transport	6.902e-07	0.0009057	42	502
COL5A2 (collagen type V alpha 2 chain)	1290		5	GO:0007265	Ras protein signal transduction	7.917e-07	0.0009057	32	333
COX15 (COX15 cytochrome c oxidase assembly homolog)	1355		6	GO:0046578	regulation of Ras protein signal transduction	1.386e-06	0.001321	23	200
CP (ceruloplasmin (ferroxidase))	1356		7	GO:0051028	mRNA transport	2.996e-06	0.002448	19	151
CPD (carboxypeptidase D)	1362		8	GO:0043547	positive regulation of GTPase activity	4.1e-06	0.002931	47	632
CPT1A (carnitine palmitoyltransferase 1A)	1374		9	GO:0035023	regulation of Rho protein signal transduction	4.856e-06	0.003086	16	115
CRIP2 (cysteine rich protein 2)	1397		10	GO:0007010	cytoskeleton organization	5.55e-06	0.003174	73	1164
CS (citrate synthase)	1431		11	GO:0007264	small GTPase mediated signal transduction	7.136e-06	0.003406	44	588
MAPK14 (mitogen-activated protein kinase 14)	1432		12	GO:0071427	mRNA-containing ribonucleoprotein complex export from nucleus	7.741e-06	0.003406	15	106
CSNK1A1 (casein kinase 1 alpha 1)	1452		13	GO:0006406	mRNA export from nucleus	7.741e-06	0.003406	15	106
SLC25A10 (solute carrier family 25 member 10)	1468		14	GO:0051186	cofactor metabolic process	9.134e-06	0.003732	34	409
CTGF (connective tissue growth factor)	1490		15	GO:0006732	coenzyme metabolic process	1.742e-05	0.006644	29	333
CTNND2 (catenin delta 2)	1501		16	GO:0006611	protein export from nucleus	1.962e-05	0.007015	11	64
DGKQ (diacylglycerol kinase theta)	1609		17	GO:0015031	protein transport	2.402e-05	0.008083	106	1948
DARS (aspartyl-tRNA synthetase)	1615		18	GO:0006405	RNA export from nucleus	3.509e-05	0.009494	15	120
DIAPH1 (diaphanous related formin 1)	1729		19	GO:0071426	ribonucleoprotein complex export from nucleus	3.509e-05	0.009494	15	120
DLG1 (discs large MAGUK scaffold protein 1)	1739		20	GO:0050657	nucleic acid transport	3.515e-05	0.009494	19	179
DYNC1LI2 (dynein cytoplasmic 1 light intermediate chain 2)	1783		21	GO:0050658	RNA transport	3.515e-05	0.009494	19	179
ECT2 (epithelial cell transforming 2)	1894		22	GO:0043087	regulation of GTPase activity	3.652e-05	0.009494	47	688
ELF1 (E74 like ETS transcription factor 1)	1997		23	GO:0051236	establishment of RNA localization	4.424e-05	0.011	19	182
ELK4 (ELK4, ETS transcription factor)	2005		24	GO:0071166	ribonucleoprotein complex localization	4.698e-05	0.0112	15	123
ENO2 (enolase 2)	2026		25	GO:0006886	intracellular protein transport	7.139e-05	0.01633	66	1105
EPB41 (erythrocyte membrane protein band 4.1)	2035
EPB41L1 (erythrocyte membrane protein band 4.1 like 1)	2036		7: Pathway
EPHA1 (EPH receptor A1)	2041		Rank	ID	Name	Source	pValue	FDR B&H	Genes from Input	Genes in Annotation
EPRS (glutamyl-prolyl-tRNA synthetase)	2058		1	477135	Metabolism	BioSystems: REACTOME	3.184e-06	0.005544	92	1575
ERCC2 (ERCC excision repair 2, TFIIH core complex helicase subunit)	2068		2	160976	Metabolism of lipids and lipoproteins	BioSystems: REACTOME	8.917e-06	0.007762	43	578
ERCC6 (ERCC excision repair 6, chromatin remodeling factor)	2074		3	160977	Fatty acid, triacylglycerol, and ketone body metabolism	BioSystems: REACTOME	2.086e-05	0.0121	20	188
ESRRG (estrogen related receptor gamma)	2104		4	645338	Synthesis of PIPs at the early endosome membrane	BioSystems: REACTOME	6.817e-05	0.02967	5	13
FDXR (ferredoxin reductase)	2232		5	MAP kinase kinase activity	MAP kinase kinase activity	GenMAPP	0.000115	0.04003	4	8
FER (FER tyrosine kinase)	2241		6	169355	RAC1 signaling pathway	BioSystems: Pathway Interaction Database	0.0001671	0.04849	9	55
FGF13 (fibroblast growth factor 13)	2258
FKBP4 (FK506 binding protein 4)	2288
FPGS (folylpolyglutamate synthase)	2356
GALC (galactosylceramidase)	2581
GALK1 (galactokinase 1)	2584
GANC (glucosidase alpha, neutral C)	2595
GARS (glycyl-tRNA synthetase)	2617
GART (phosphoribosylglycinamide formyltransferase, phosphoribosylglycinamide synthetase, phosphoribosylaminoimidazole synthetase)	2618
GDF1 (growth differentiation factor 1)	2657
GFAP (glial fibrillary acidic protein)	2670
GNAS (GNAS complex locus)	2778
GRIA1 (glutamate ionotropic receptor AMPA type subunit 1)	2890
GRIK3 (glutamate ionotropic receptor kainate type subunit 3)	2899
GSK3A (glycogen synthase kinase 3 alpha)	2931
GSTA4 (glutathione S-transferase alpha 4)	2941
GTF2A1 (general transcription factor IIA subunit 1)	2957
IGSF3 (immunoglobulin superfamily member 3)	3321
HSPD1 (heat shock protein family D (Hsp60) member 1)	3329
IDH1 (isocitrate dehydrogenase (NADP(+)) 1, cytosolic)	3417
IDS (iduronate 2-sulfatase)	3423
IFNAR2 (interferon alpha and beta receptor subunit 2)	3455
ITGAX (integrin subunit alpha X)	3687
ITPR1 (inositol 1,4,5-trisphosphate receptor type 1)	3708
KRT6A (keratin 6A)	3853
KTN1 (kinectin 1)	3895
AFF3 (AF4/FMR2 family member 3)	3899
LIMK2 (LIM domain kinase 2)	3985
LLGL2 (LLGL2, scribble cell polarity complex component)	3993
LMX1B (LIM homeobox transcription factor 1 beta)	4010
LOXL1 (lysyl oxidase like 1)	4016
LTBR (lymphotoxin beta receptor)	4055
BCAM (basal cell adhesion molecule (Lutheran blood group))	4059
MAN1A1 (mannosidase alpha class 1A member 1)	4121
MDM2 (MDM2 proto-oncogene)	4193
BORCS8-MEF2B (BORCS8-MEF2B readthrough)	4207
MAP3K4 (mitogen-activated protein kinase kinase kinase 4)	4216
MPG (N-methylpurine DNA glycosylase)	4350
MPP2 (membrane palmitoylated protein 2)	4355
MPV17 (MPV17, mitochondrial inner membrane protein)	4358
MYL5 (myosin light chain 5)	4636
MYO5B (myosin VB)	4645
NFATC2 (nuclear factor of activated T-cells 2)	4773
NFKB2 (nuclear factor kappa B subunit 2)	4791
NKTR (natural killer cell triggering receptor)	4820
CNOT2 (CCR4-NOT transcription complex subunit 2)	4848
NOTCH1 (notch 1)	4851
NOTCH2 (notch 2)	4853
NOVA1 (NOVA alternative splicing regulator 1)	4857
NPAT (nuclear protein, coactivator of histone transcription)	4863
NPHP1 (nephrocystin 1)	4867
NTRK3 (neurotrophic receptor tyrosine kinase 3)	4916
ROR2 (receptor tyrosine kinase like orphan receptor 2)	4920
NUP98 (nucleoporin 98kDa)	4928
GPR143 (G protein-coupled receptor 143)	4935
OCRL (OCRL, inositol polyphosphate-5-phosphatase)	4952
PARN (poly(A)-specific ribonuclease)	5073
PCOLCE (procollagen C-endopeptidase enhancer)	5118
PDK1 (pyruvate dehydrogenase kinase 1)	5163
PDK4 (pyruvate dehydrogenase kinase 4)	5166
PFKM (phosphofructokinase, muscle)	5213
PIK3C2A (phosphatidylinositol-4-phosphate 3-kinase catalytic subunit type 2 alpha)	5286
PMS1 (PMS1 homolog 1, mismatch repair system component)	5378
PMS2 (PMS1 homolog 2, mismatch repair system component)	5395
PODXL (podocalyxin like)	5420
POLD1 (polymerase (DNA) delta 1, catalytic subunit)	5424
POLR2A (polymerase (RNA) II subunit A)	5430
POLR2B (polymerase (RNA) II subunit B)	5431
PPM1B (protein phosphatase, Mg2+/Mn2+ dependent 1B)	5495
PPP1CB (protein phosphatase 1 catalytic subunit beta)	5500
MAP2K6 (mitogen-activated protein kinase kinase 6)	5608
MAP2K7 (mitogen-activated protein kinase kinase 7)	5609
MASP1 (mannan binding lectin serine peptidase 1)	5648
RALGDS (ral guanine nucleotide dissociation stimulator)	5900
RELA (RELA proto-oncogene, NF-kB subunit)	5970
RING1 (ring finger protein 1)	6015
RPL13 (ribosomal protein L13)	6137
RPL24 (ribosomal protein L24)	6152
RPS6KB1 (ribosomal protein S6 kinase B1)	6198
ST3GAL1 (ST3 beta-galactoside alpha-2,3-sialyltransferase 1)	6482
SKIV2L (Ski2 like RNA helicase)	6499
SLC7A2 (solute carrier family 7 member 2)	6542
SLC25A1 (solute carrier family 25 member 1)	6576
SMARCA4 (SWI/SNF related, matrix associated, actin dependent regulator of chromatin, subfamily a, member 4)	6597
SRI (sorcin)	6717
SRPK2 (SRSF protein kinase 2)	6733
SSRP1 (structure specific recognition protein 1)	6749
SS18 (SS18, nBAF chromatin remodeling complex subunit)	6760
HSPA13 (heat shock protein family A (Hsp70) member 13)	6782
SULT1A1 (sulfotransferase family 1A member 1)	6817
SUPT6H (SPT6 homolog, histone chaperone)	6830
SYK (spleen tyrosine kinase)	6850
TAZ (tafazzin)	6901
TBXAS1 (thromboxane A synthase 1)	6916
TF (transferrin)	7018
TFRC (transferrin receptor)	7037
TGFBR3 (transforming growth factor beta receptor 3)	7049
TGM1 (transglutaminase 1)	7051
TNXB (tenascin XB)	7148
TP53BP2 (tumor protein p53 binding protein 2)	7159
TSC2 (tuberous sclerosis 2)	7249
TUFM (Tu translation elongation factor, mitochondrial)	7284
UBE3A (ubiquitin protein ligase E3A)	7337
UBTF (upstream binding transcription factor, RNA polymerase I)	7343
UQCRC1 (ubiquinol-cytochrome c reductase core protein I)	7384
WIPF1 (WAS/WASL interacting protein family member 1)	7456
WHSC1 (Wolf-Hirschhorn syndrome candidate 1)	7468
ZNF2 (zinc finger protein 2)	7549
ZNF7 (zinc finger protein 7)	7553
MZF1 (myeloid zinc finger 1)	7593
ZNF185 (zinc finger protein 185 (LIM domain))	7739
ZNF195 (zinc finger protein 195)	7748
ZYX (zyxin)	7791
MAPKAPK3 (mitogen-activated protein kinase-activated protein kinase 3)	7867
DEK (DEK proto-oncogene)	7913
ARHGEF5 (Rho guanine nucleotide exchange factor 5)	7984
MLLT10 (myeloid/lymphoid or mixed-lineage leukemia; translocated to, 10)	8028
CUBN (cubilin)	8029
CCDC6 (coiled-coil domain containing 6)	8030
NCOA4 (nuclear receptor coactivator 4)	8031
CUL5 (cullin 5)	8065
AAAS (aladin WD repeat nucleoporin)	8086
IFT88 (intraflagellar transport 88)	8100
AXIN2 (axin 2)	8313
CMAHP (cytidine monophospho-N-acetylneuraminic acid hydroxylase, pseudogene)	8418
SORBS2 (sorbin and SH3 domain containing 2)	8470
OFD1 (OFD1, centriole and centriolar satellite protein)	8481
KHSRP (KH-type splicing regulatory protein)	8570
PLA2G4C (phospholipase A2 group IVC)	8605
STX16 (syntaxin 16)	8675
B3GALNT1 (beta-1,3-N-acetylgalactosaminyltransferase 1 (globoside blood group))	8706
CTSF (cathepsin F)	8722
SNX4 (sorting nexin 4)	8723
GBF1 (golgi brefeldin A resistant guanine nucleotide exchange factor 1)	8729
ADAM15 (ADAM metallopeptidase domain 15)	8751
INPP4B (inositol polyphosphate-4-phosphatase type II B)	8821
STK19 (serine/threonine kinase 19)	8859
SYNJ1 (synaptojanin 1)	8867
SPHK1 (sphingosine kinase 1)	8877
KALRN (kalirin, RhoGEF kinase)	8997
MPZL1 (myelin protein zero like 1)	9019
UBE2M (ubiquitin conjugating enzyme E2 M)	9040
NFS1 (NFS1 cysteine desulfurase)	9054
SYT7 (synaptotagmin 7)	9066
MTMR4 (myotubularin related protein 4)	9110
NMI (N-myc and STAT interactor)	9111
MTA1 (metastasis associated 1)	9112
ARHGEF2 (Rho/Rac guanine nucleotide exchange factor 2)	9181
SLC24A1 (solute carrier family 24 member 1)	9187
ZMYM6 (zinc finger MYM-type containing 6)	9204
TBRG4 (transforming growth factor beta regulator 4)	9238
CACNA2D2 (calcium voltage-gated channel auxiliary subunit alpha2delta 2)	9254
STK17B (serine/threonine kinase 17b)	9262
CYTH2 (cytohesin 2)	9266
MED14 (mediator complex subunit 14)	9282
B4GALT5 (beta-1,4-galactosyltransferase 5)	9334
TAOK2 (TAO kinase 2)	9344
SLC9A3R2 (SLC9A3 regulator 2)	9351
CIAO1 (cytosolic iron-sulfur assembly component 1)	9391
NRG2 (neuregulin 2)	9542
C14orf2 (chromosome 14 open reading frame 2)	9556
NCOR1 (nuclear receptor corepressor 1)	9611
MORF4L2 (mortality factor 4 like 2)	9643
SAFB2 (scaffold attachment factor B2)	9667
ZNF432 (zinc finger protein 432)	9668
PPIP5K1 (diphosphoinositol pentakisphosphate kinase 1)	9677
ZSCAN12 (zinc finger and SCAN domain containing 12)	9753
DHX38 (DEAH-box helicase 38)	9785
SCRN1 (secernin 1)	9805
TSC22D2 (TSC22 domain family member 2)	9819
FARP2 (FERM, ARH/RhoGEF and pleckstrin domain protein 2)	9855
CEP350 (centrosomal protein 350)	9857
TLK1 (tousled like kinase 1)	9874
SMG7 (SMG7, nonsense mediated mRNA decay factor)	9887
RABGAP1L (RAB GTPase activating protein 1-like)	9910
NUP153 (nucleoporin 153kDa)	9972
NAALAD2 (N-acetylated alpha-linked acidic dipeptidase 2)	10003
PDCD6 (programmed cell death 6)	10016
IL18BP (interleukin 18 binding protein)	10068
SGK2 (SGK2, serine/threonine kinase 2)	10110
LRPPRC (leucine rich pentatricopeptide repeat containing)	10128
WASF2 (WAS protein family member 2)	10163
DHRS2 (dehydrogenase/reductase 2)	10202
DCAF7 (DDB1 and CUL4 associated factor 7)	10238
SPEG (SPEG complex locus)	10290
SYCP2 (synaptonemal complex protein 2)	10388
RAPGEF3 (Rap guanine nucleotide exchange factor 3)	10411
N4BP2L2 (NEDD4 binding protein 2-like 2)	10443
FAM3C (family with sequence similarity 3 member C)	10447
VAV3 (vav guanine nucleotide exchange factor 3)	10451
CARM1 (coactivator associated arginine methyltransferase 1)	10498
SEMA4F (ssemaphorin 4F)	10505
SEMA4D (semaphorin 4D)	10507
APPBP2 (amyloid beta precursor protein binding protein 2)	10513
P3H3 (prolyl 3-hydroxylase 3)	10536
ARFGEF1 (ADP ribosylation factor guanine nucleotide exchange factor 1)	10565
SLU7 (SLU7 homolog, splicing factor)	10569
SORBS1 (sorbin and SH3 domain containing 1)	10580
PDPN (podoplanin)	10630
PRELID3A (PRELI domain containing 3A)	10650
SPINT2 (serine peptidase inhibitor, Kunitz type, 2)	10653
AP4B1 (adaptor related protein complex 4 beta 1 subunit)	10717
SLC12A7 (solute carrier family 12 member 7)	10723
KDM5B (lysine demethylase 5B)	10765
AHCYL1 (adenosylhomocysteinase like 1)	10768
ZNF274 (zinc finger protein 274)	10782
NOXA1 (NADPH oxidase activator 1)	10811
PPARGC1A (PPARG coactivator 1 alpha)	10891
MMP24 (matrix metallopeptidase 24)	10893
YIF1A (Yip1 interacting factor homolog A, membrane trafficking protein)	10897
TCERG1 (transcription elongation regulator 1)	10915
STARD3 (StAR related lipid transfer domain containing 3)	10948
OS9 (OS9, endoplasmic reticulum lectin)	10956
ILVBL (ilvB (bacterial acetolactate synthase)-like)	10994
DUS4L (dihydrouridine synthase 4 like)	11062
SNRNP35 (small nuclear ribonucleoprotein U11/U12 subunit 35)	11066
RAPGEF4 (Rap guanine nucleotide exchange factor 4)	11069
HSF2BP (heat shock transcription factor 2 binding protein)	11077
CACFD1 (calcium channel flower domain containing 1)	11094
PRDM4 (PR domain 4)	11108
CLASRP (CLK4 associating serine/arginine rich protein)	11129
GLMN (glomulin, FKBP associated protein)	11146
LDB3 (LIM domain binding 3)	11155
WIF1 (WNT inhibitory factor 1)	11197
MST1L (macrophage stimulating 1-like)	11223
PARK7 (Parkinsonism associated deglycase)	11315
U2AF2 (U2 small nuclear RNA auxiliary factor 2)	11338
LMTK2 (lemur tyrosine kinase 2)	22853
CNKSR2 (connector enhancer of kinase suppressor of Ras 2)	22866
SEC31A (SEC31 homolog A, COPII coat complex component)	22872
KIAA0907 (KIAA0907)	22889
TRAK1 (trafficking kinesin protein 1)	22906
WDR47 (WD repeat domain 47)	22911
NINL (ninein like)	22981
TTC39A (tetratricopeptide repeat domain 39A)	22996
USP33 (ubiquitin specific peptidase 33)	23032
XPO7 (exportin 7)	23039
MYCBP2 (MYC binding protein 2, E3 ubiquitin protein ligase)	23077
SIPA1L3 (signal induced proliferation associated 1 like 3)	23094
PHF8 (PHD finger protein 8)	23133
ZZEF1 (zinc finger ZZ-type and EF-hand domain containing 1)	23140
GGA3 (golgi associated, gamma adaptin ear containing, ARF binding protein 3)	23163
NUP205 (nucleoporin 205kDa)	23165
STAB1 (stabilin 1)	23166
EFR3A (EFR3 homolog A)	23167
SEPT8 (septin 8)	23176
RGL1 (ral guanine nucleotide dissociation stimulator like 1)	23179
KANK1 (KN motif and ankyrin repeat domains 1)	23189
UBXN4 (UBX domain protein 4)	23190
TBC1D1 (TBC1 domain family member 1)	23216
COBL (cordon-bleu WH2 repeat protein)	23242
KIAA0556 (KIAA0556)	23247
EXOC7 (exocyst complex component 7)	23265
ACSL6 (acyl-CoA synthetase long-chain family member 6)	23305
RPGRIP1L (RPGRIP1 like)	23322
NEDD4L (neural precursor cell expressed, developmentally down-regulated 4-like, E3 ubiquitin protein ligase)	23327
TTC28 (tetratricopeptide repeat domain 28)	23331
VPS39 (VPS39, HOPS complex subunit)	23339
DOCK9 (dedicator of cytokinesis 9)	23348
PSD3 (pleckstrin and Sec7 domain containing 3)	23362
LARP1 (La ribonucleoprotein domain family member 1)	23367
TNS2 (tensin 2)	23371
ICE1 (interactor of little elongation complex ELL subunit 1)	23379
SMG5 (SMG5, nonsense mediated mRNA decay factor)	23381
AHCYL2 (adenosylhomocysteinase like 2)	23382
NUDCD3 (NudC domain containing 3)	23386
TDRD7 (tudor domain containing 7)	23424
SF3B3 (splicing factor 3b subunit 3)	23450
ICMT (isoprenylcysteine carboxyl methyltransferase)	23463
TMEM131 (transmembrane protein 131)	23505
HMHA1 (histocompatibility (minor) HA-1)	23526
DDX58 (DEXD/H-box helicase 58)	23586
ELP5 (elongator acetyltransferase complex subunit 5)	23587
PATZ1 (POZ/BTB and AT hook containing zinc finger 1)	23598
SH3BP1 (SH3 domain binding protein 1)	23616
LRRC6 (leucine rich repeat containing 6)	23639
SHPK (sedoheptulokinase)	23729
PRPF40B (pre-mRNA processing factor 40 homolog B)	25766
SUN2 (Sad1 and UNC84 domain containing 2)	25777
DSTYK (dual serine/threonine and tyrosine protein kinase)	25778
ARMC8 (armadillo repeat containing 8)	25852
DCAF12 (DDB1 and CUL4 associated factor 12)	25853
POC1A (POC1 centriolar protein A)	25886
PTPN23 (protein tyrosine phosphatase, non-receptor type 23)	25930
SIN3A (SIN3 transcription regulator family member A)	25942
ZNF385A (zinc finger protein 385A)	25946
SYF2 (SYF2 pre-mRNA splicing factor)	25949
TMEM87A (transmembrane protein 87A)	25963
DNAH1 (dynein axonemal heavy chain 1)	25981
ULK3 (unc-51 like kinase 3)	25989
ZZZ3 (zinc finger ZZ-type containing 3)	26009
UPF2 (UPF2 regulator of nonsense transcripts homolog (yeast))	26019
APPL1 (adaptor protein, phosphotyrosine interacting with PH domain and leucine zipper 1)	26060
DECR2 (2,4-dienoyl-CoA reductase 2, peroxisomal)	26063
RAI14 (retinoic acid induced 14)	26064
CCDC9 (coiled-coil domain containing 9)	26093
GAPVD1 (GTPase activating protein and VPS9 domains 1)	26130
ZBTB20 (zinc finger and BTB domain containing 20)	26137
INTS1 (integrator complex subunit 1)	26173
TIAM2 (T-cell lymphoma invasion and metastasis 2)	26230
FBXO9 (F-box protein 9)	26268
PTPN18 (protein tyrosine phosphatase, non-receptor type 18)	26469
CNNM1 (cyclin and CBS domain divalent metal cation transport mediator 1)	26507
OPLAH (5-oxoprolinase (ATP-hydrolysing))	26873
CYFIP2 (cytoplasmic FMR1 interacting protein 2)	26999
USP21 (ubiquitin specific peptidase 21)	27005
NPHP3 (nephronophthisis 3 (adolescent))	27031
LAT (linker for activation of T-cells)	27040
EIF2AK1 (eukaryotic translation initiation factor 2 alpha kinase 1)	27102
INVS (inversin)	27130
NDOR1 (NADPH dependent diflavin oxidoreductase 1)	27158
SLC39A1 (solute carrier family 39 member 1)	27173
TUBG2 (tubulin gamma 2)	27175
NFU1 (NFU1 iron-sulfur cluster scaffold)	27247
DIMT1 (DIM1 dimethyladenosine transferase 1 homolog)	27292
SMPDL3B (sphingomyelin phosphodiesterase acid like 3B)	27293
PGAP2 (post-GPI attachment to proteins 2)	27315
RABGEF1 (RAB guanine nucleotide exchange factor 1)	27342
STK39 (serine/threonine kinase 39)	27347
NKIRAS2 (NFKB inhibitor interacting Ras like 2)	28511
MRPL42 (mitochondrial ribosomal protein L42)	28977
MED4 (mediator complex subunit 4)	29079
MRPL15 (mitochondrial ribosomal protein L15)	29088
TBK1 (TANK binding kinase 1)	29110
RACGAP1 (Rac GTPase activating protein 1)	29127
ZDHHC8 (zinc finger DHHC-type containing 8)	29801
CERS2 (ceramide synthase 2)	29956
CDIP1 (cell death-inducing p53 target 1)	29965
STRN3 (striatin 3)	29966
BAZ2B (bromodomain adjacent to zinc finger domain 2B)	29994
KCNIP3 (potassium voltage-gated channel interacting protein 3)	30818
PIK3R4 (phosphoinositide-3-kinase regulatory subunit 4)	30849
DUOX2 (dual oxidase 2)	50506
ITSN2 (intersectin 2)	50618
F11R (F11 receptor)	50848
AMDHD2 (amidohydrolase domain containing 2)	51005
MRPL4 (mitochondrial ribosomal protein L4)	51073
THAP4 (THAP domain containing 4)	51078
ABHD17B (abhydrolase domain containing 17B)	51104
ZNF219 (zinc finger protein 219)	51222
MRPL30 (mitochondrial ribosomal protein L30)	51263
CD320 (CD320 molecule)	51293
SLC22A17 (solute carrier family 22 member 17)	51310
WAC (WW domain containing adaptor with coiled-coil)	51322
ZNF771 (zinc finger protein 771)	51333
HOOK1 (hook microtubule-tethering protein 1)	51361
UBR5 (ubiquitin protein ligase E3 component n-recognin 5)	51366
CSAD (cysteine sulfinic acid decarboxylase)	51380
NOL7 (nucleolar protein 7)	51406
SUCO (SUN domain containing ossification factor)	51430
LCMT1 (leucine carboxyl methyltransferase 1)	51451
EVL (Enah/Vasp-like)	51466
LIMA1 (LIM domain and actin binding 1)	51474
CTDSPL2 (CTD small phosphatase like 2)	51496
LARS (leucyl-tRNA synthetase)	51520
PPHLN1 (periphilin 1)	51535
SIRT7 (sirtuin 7)	51547
HDAC7 (histone deacetylase 7)	51564
MRPL48 (mitochondrial ribosomal protein L48)	51642
CYB5R2 (cytochrome b5 reductase 2)	51700
RAPGEF6 (Rap guanine nucleotide exchange factor 6)	51735
TM6SF2 (transmembrane 6 superfamily member 2)	53345
TM6SF1 (transmembrane 6 superfamily member 1)	53346
MBD3 (methyl-CpG binding domain protein 3)	53615
FAM134B (family with sequence similarity 134 member B)	54463
PLEKHA5 (pleckstrin homology domain containing A5)	54477
RC3H2 (ring finger and CCCH-type domains 2)	54542
FAM63B (family with sequence similarity 63 member B)	54629
SLC35F2 (solute carrier family 35 member F2)	54733
BIVM (basic, immunoglobulin-like variable motif containing)	54841
DEF8 (differentially expressed in FDCP 8 homolog (mouse))	54849
EPS8L1 (EPS8 like 1)	54869
CASZ1 (castor zinc finger 1)	54897
ELOVL2 (ELOVL fatty acid elongase 2)	54898
FAM208B (family with sequence similarity 208 member B)	54906
EXD3 (exonuclease 3'-5' domain containing 3)	54932
C1orf27 (chromosome 1 open reading frame 27)	54953
TMEM255A (transmembrane protein 255A)	55026
SUSD4 (sushi domain containing 4)	55061
SPATA6L (spermatogenesis associated 6 like)	55064
OXR1 (oxidation resistance 1)	55074
ATP5SL (ATP5S like)	55101
ARHGEF10L (Rho guanine nucleotide exchange factor 10 like)	55160
RIC8B (RIC8 guanine nucleotide exchange factor B)	55188
PBRM1 (polybromo 1)	55193
TMEM143 (transmembrane protein 143)	55260
C7orf43 (chromosome 7 open reading frame 43)	55262
RBM41 (RNA binding motif protein 41)	55285
PI4K2B (phosphatidylinositol 4-kinase type 2 beta)	55300
SLC39A9 (solute carrier family 39 member 9)	55334
LAPTM4B (lysosomal protein transmembrane 4 beta)	55353
STRADB (STE20-related kinase adaptor beta)	55437
PARL (presenilin associated rhomboid like)	55486
ZNF821 (zinc finger protein 821)	55565
KIF21A (kinesin family member 21A)	55605
TASP1 (taspase 1)	55617
INTS8 (integrator complex subunit 8)	55656
GPATCH2L (G-patch domain containing 2 like)	55668
TRMU (tRNA 5-methylaminomethyl-2-thiouridylate methyltransferase)	55687
RBM22 (RNA binding motif protein 22)	55696
IPO9 (importin 9)	55705
NGLY1 (N-glycanase 1)	55768
CACNA2D3 (calcium voltage-gated channel auxiliary subunit alpha2delta 3)	55799
PECR (peroxisomal trans-2-enoyl-CoA reductase)	55825
ERBIN (erbb2 interacting protein)	55914
MTFR1L (mitochondrial fission regulator 1 like)	56181
PPAN (peter pan homolog (Drosophila))	56342
INPP5E (inositol polyphosphate-5-phosphatase E)	56623
TMEM9B (TMEM9 domain family member B)	56674
TM9SF3 (transmembrane 9 superfamily member 3)	56889
MEIS3 (Meis homeobox 3)	56917
ENY2 (ENY2, transcription and export complex 2 subunit)	56943
PSMG2 (proteasome assembly chaperone 2)	56984
SLC12A9 (solute carrier family 12 member 9)	56996
ZMIZ1 (zinc finger MIZ-type containing 1)	57178
ATP8B2 (ATPase phospholipid transporting 8B2)	57198
TTC7A (tetratricopeptide repeat domain 7A)	57217
NHSL1 (NHS like 1)	57224
ZNF287 (zinc finger protein 287)	57336
CGN (cingulin)	57530
KIAA1328 (KIAA1328)	57536
TXNDC16 (thioredoxin domain containing 16)	57544
CC2D2A (coiled-coil and C2 domain containing 2A)	57545
TMEM181 (transmembrane protein 181)	57583
CFAP97 (cilia and flagella associated protein 97)	57587
EBF4 (early B-cell factor 4)	57593
USP36 (ubiquitin specific peptidase 36)	57602
CCDC146 (coiled-coil domain containing 146)	57639
MYH7B (myosin, heavy chain 7B, cardiac muscle, beta)	57644
POGK (pogo transposable element with KRAB domain)	57645
GRAMD1A (GRAM domain containing 1A)	57655
ZSWIM6 (zinc finger SWIM-type containing 6)	57688
CPNE5 (copine 5)	57699
ANO8 (anoctamin 8)	57719
GPR107 (G protein-coupled receptor 107)	57720
CTDSP1 (CTD small phosphatase 1)	58190
ARHGAP22 (Rho GTPase activating protein 22)	58504
CACTIN (cactin, spliceosome C complex subunit)	58509
GNB4 (G protein subunit beta 4)	59345
NAA35 (N(alpha)-acetyltransferase 35, NatC auxiliary subunit)	60560
FKBP10 (FK506 binding protein 10)	60681
NAPB (NSF attachment protein beta)	63908
ELMO2 (engulfment and cell motility 2)	63916
MCCC2 (methylcrotonoyl-CoA carboxylase 2)	64087
RFWD2 (ring finger and WD repeat domain 2)	64326
XPO4 (exportin 4)	64328
NFKBIZ (NFKB inhibitor zeta)	64332
GORASP1 (golgi reassembly stacking protein 1)	64689
COPS7B (COP9 signalosome subunit 7B)	64708
TBC1D15 (TBC1 domain family member 15)	64786
DDX31 (DEAD-box helicase 31)	64794
DEPTOR (DEP domain containing MTOR-interacting protein)	64798
ELOVL1 (ELOVL fatty acid elongase 1)	64834
SPATA20 (spermatogenesis associated 20)	64847
SLC13A3 (solute carrier family 13 member 3)	64849
RANBP17 (RAN binding protein 17)	64901
SLC30A5 (solute carrier family 30 member 5)	64924
MRPL38 (mitochondrial ribosomal protein L38)	64978
SLC26A6 (solute carrier family 26 member 6)	65010
UPF3B (UPF3 regulator of nonsense transcripts homolog B (yeast))	65109
NADK (NAD kinase)	65220
SCNM1 (sodium channel modifier 1)	79005
LINC01260 (long intergenic non-protein coding RNA 1260)	79015
KCTD15 (potassium channel tetramerization domain containing 15)	79047
PRRG4 (proline rich and Gla domain 4)	79056
METTL16 (methyltransferase like 16)	79066
C1orf35 (chromosome 1 open reading frame 35)	79169
TTPAL (alpha tocopherol transfer protein like)	79183
ZXDC (ZXD family zinc finger C)	79364
GLB1L (galactosidase beta 1 like)	79411
FAM65A (family with sequence similarity 65 member A)	79567
ABHD8 (abhydrolase domain containing 8)	79575
CHPF (chondroitin polymerizing factor)	79586
C10orf76 (chromosome 10 open reading frame 76)	79591
CEP97 (centrosomal protein 97)	79598
C1orf54 (chromosome 1 open reading frame 54)	79630
EFL1 (elongation factor like GTPase 1)	79631
RPAP3 (RNA polymerase II associated protein 3)	79657
DHX40 (DEAH-box helicase 40)	79665
TBL1XR1 (transducin (beta)-like 1 X-linked receptor 1)	79718
ZNF768 (zinc finger protein 768)	79724
NSUN7 (NOP2/Sun RNA methyltransferase family member 7)	79730
ZNF668 (zinc finger protein 668)	79759
ZNF408 (zinc finger protein 408)	79797
TLE6 (transducin like enhancer of split 6)	79816
PIP4K2C (phosphatidylinositol-5-phosphate 4-kinase type 2 gamma)	79837
C11orf63 (chromosome 11 open reading frame 63)	79864
THSD4 (thrombospondin type 1 domain containing 4)	79875
DCAKD (dephospho-CoA kinase domain containing)	79877
LPCAT1 (lysophosphatidylcholine acyltransferase 1)	79888
SPEF2 (sperm flagellar 2)	79925
DENND2D (DENN domain containing 2D)	79961
PANK2 (pantothenate kinase 2)	80025
DCAF17 (DDB1 and CUL4 associated factor 17)	80067
SIKE1 (suppressor of IKBKE 1)	80143
ABHD18 (abhydrolase domain containing 18)	80167
CHD9 (chromodomain helicase DNA binding protein 9)	80205
ACSF2 (acyl-CoA synthetase family member 2)	80221
CPEB4 (cytoplasmic polyadenylation element binding protein 4)	80315
DUSP16 (dual specificity phosphatase 16)	80824
ZFP91 (ZFP91 zinc finger protein)	80829
KIAA1715 (KIAA1715)	80856
VANGL1 (VANGL planar cell polarity protein 1)	81839
ZNF611 (zinc finger protein 611)	81856
INO80B (INO80 complex subunit B)	83444
NUDT12 (nudix hydrolase 12)	83594
SELO (selenoprotein O)	83642
PRSS27 (protease, serine 27)	83886
SNX25 (sorting nexin 25)	83891
FAM234A (family with sequence similarity 234 member A)	83986
WDR54 (WD repeat domain 54)	84058
SLC10A7 (solute carrier family 10 member 7)	84068
GTF2IRD2 (GTF2I repeat domain containing 2)	84163
FYTTD1 (forty-two-three domain containing 1)	84248
RNF135 (ring finger protein 135)	84282
C7orf50 (chromosome 7 open reading frame 50)	84310
ZNF414 (zinc finger protein 414)	84330
TMEM101 (transmembrane protein 101)	84336
ZGPAT (zinc finger CCCH-type and G-patch domain containing)	84619
TNRC18 (trinucleotide repeat containing 18)	84629
C22orf23 (chromosome 22 open reading frame 23)	84645
PLEKHA8 (pleckstrin homology domain containing A8)	84725
POLR2J4 (polymerase (RNA) II subunit J4, pseudogene)	84820
C1orf198 (chromosome 1 open reading frame 198)	84886
RAB2B (RAB2B, member RAS oncogene family)	84932
C8orf76 (chromosome 8 open reading frame 76)	84933
HSH2D (hematopoietic SH2 domain containing)	84941
EPT1 (ethanolaminephosphotransferase 1)	85465
ATG16L2 (autophagy related 16 like 2)	89849
SYS1 (Sys1 golgi trafficking protein)	90196
OTULIN (OTU deubiquitinase with linear linkage specificity)	90268
TP53I13 (tumor protein p53 inducible protein 13)	90313
YIF1B (Yip1 interacting factor homolog B, membrane trafficking protein)	90522
SHF (Src homology 2 domain containing F)	90525
LYRM7 (LYR motif containing 7)	90624
CEP95 (centrosomal protein 95)	90799
ZNF765 (zinc finger protein 765)	91661
INTS4 (integrator complex subunit 4)	92105
BBIP1 (BBSome interacting protein 1)	92482
TIMM50 (translocase of inner mitochondrial membrane 50)	92609
DPH7 (diphthamide biosynthesis 7)	92715
DNER (delta/notch like EGF repeat containing)	92737
BPIFB1 (BPI fold containing family B member 1)	92747
IMP4 (IMP4 homolog, U3 small nucleolar ribonucleoprotein)	92856
HNRNPLL (heterogeneous nuclear ribonucleoprotein L like)	92906
HAUS8 (HAUS augmin like complex subunit 8)	93323
MUC16 (mucin 16, cell surface associated)	94025
EGLN2 (egl-9 family hypoxia inducible factor 2)	112398
CMTM7 (CKLF like MARVEL transmembrane domain containing 7)	112616
LMTK3 (lemur tyrosine kinase 3)	114783
C1QTNF3 (C1q and tumor necrosis factor related protein 3)	114899
ZNF618 (zinc finger protein 618)	114991
SLC26A7 (solute carrier family 26 member 7)	115111
DIS3L (DIS3 like exosome 3'-5' exoribonuclease)	115752
KLHDC3 (kelch domain containing 3)	116138
FTSJ3 (FtsJ homolog 3)	117246
ANTXR2 (anthrax toxin receptor 2)	118429
SFXN2 (sideroflexin 2)	118980
MRPL52 (mitochondrial ribosomal protein L52)	122704
TC2N (tandem C2 domains, nuclear)	123036
C15orf40 (chromosome 15 open reading frame 40)	123207
SPATA33 (spermatogenesis associated 33)	124045
CNTD1 (cyclin N-terminal domain containing 1)	124817
ZSWIM7 (zinc finger SWIM-type containing 7)	125150
ZNF816 (zinc finger protein 816)	125893
CCDC159 (coiled-coil domain containing 159)	126075
NDUFA11 (NADH:ubiquinone oxidoreductase subunit A11)	126328
FAM213B (family with sequence similarity 213 member B)	127281
DUSP15 (dual specificity phosphatase 15)	128853
EMID1 (EMI domain containing 1)	129080
LYPD6 (LY6/PLAUR domain containing 6)	130574
LYPD6B (LY6/PLAUR domain containing 6B)	130576
CD109 (CD109 molecule)	135228
MPP7 (membrane palmitoylated protein 7)	143098
LDLRAD3 (low density lipoprotein receptor class A domain containing 3)	143458
PIWIL4 (piwi like RNA-mediated gene silencing 4)	143689
MIPOL1 (mirror-image polydactyly 1)	145282
LYSMD4 (LysM domain containing 4)	145748
DRAIC (downregulated RNA in cancer, inhibitor of cell invasion and migration)	145837
ZFP90 (ZFP90 zinc finger protein)	146198
C18orf25 (chromosome 18 open reading frame 25)	147339
YDJC (YdjC homolog (bacterial))	150223
GPAT2 (glycerol-3-phosphate acyltransferase 2, mitochondrial)	150763
SEPT10 (septin 10)	151011
RNF38 (ring finger protein 38)	152006
AMOTL1 (angiomotin like 1)	154810
CAMSAP1 (calmodulin regulated spectrin associated protein 1)	157922
KIAA2026 (KIAA2026)	158358
DYX1C1 (dyslexia susceptibility 1 candidate 1)	161582
OTUD7A (OTU deubiquitinase 7A)	161725
FSIP1 (fibrous sheath interacting protein 1)	161835
DHX36 (DEAH-box helicase 36)	170506
LRRC45 (leucine rich repeat containing 45)	201255
ZNF584 (zinc finger protein 584)	201514
MTIF3 (mitochondrial translational initiation factor 3)	219402
AK9 (adenylate kinase 9)	221264
C6orf136 (chromosome 6 open reading frame 136)	221545
ZNF620 (zinc finger protein 620)	253639
CERS6 (ceramide synthase 6)	253782
ZDHHC20 (zinc finger DHHC-type containing 20)	253832
LCORL (ligand dependent nuclear receptor corepressor like)	254251
ALS2CL (ALS2 C-terminal like)	259173
SGMS1 (sphingomyelin synthase 1)	259230
BOD1L1 (biorientation of chromosomes in cell division 1 like 1)	259282
BCL9L (B-cell CLL/lymphoma 9-like)	283149
ANKRD52 (ankyrin repeat domain 52)	283373
SLC26A11 (solute carrier family 26 member 11)	284129
ZNF575 (zinc finger protein 575)	284346
ZNF283 (zinc finger protein 283)	284349
EMC10 (ER membrane protein complex subunit 10)	284361
RNF149 (ring finger protein 149)	284996
CCDC141 (coiled-coil domain containing 141)	285025
TPRG1 (tumor protein p63 regulated 1)	285386
FRYL (FRY like transcription coactivator)	285527
SCAI (suppressor of cancer cell invasion)	286205
EIF4E3 (eukaryotic translation initiation factor 4E family member 3)	317649
DHRS4L2 (dehydrogenase/reductase 4 like 2)	317749
CCDC85C (coiled-coil domain containing 85C)	317762
PKD1P1 (polycystin 1, transient receptor potential channel interacting pseudogene 1)	339044
ZNF546 (zinc finger protein 546)	339327
C1orf174 (chromosome 1 open reading frame 174)	339448
VWA2 (von Willebrand factor A domain containing 2)	340706
EYS (eyes shut homolog (Drosophila))	346007
ZNF81 (zinc finger protein 81)	347344
ZBTB41 (zinc finger and BTB domain containing 41)	360023
ZNF568 (zinc finger protein 568)	374900
AGRN (agrin)	375790
CA13 (carbonic anhydrase 13)	377677
PSMA3-AS1 (PSMA3 antisense RNA 1)	379025
ZFP91-CNTF (ZFP91-CNTF readthrough (NMD candidate))	386607
ZNF790 (zinc finger protein 790)	388536
LOC400927 (TPTE and PTEN homologous inositol lipid phosphatase pseudogene)	400927
CASC15 (cancer susceptibility candidate 15 (non-protein coding))	401237
RASA4CP (RAS p21 protein activator 4C, pseudogene)	401331
SNX29P2 (sorting nexin 29 pseudogene 2)	440352
MTHFD2L (methylenetetrahydrofolate dehydrogenase (NADP+ dependent) 2-like)	441024
NR2F1-AS1 (NR2F1 antisense RNA 1)	441094
GS1-124K5.11 (RAB guanine nucleotide exchange factor 1 pseudogene)	493754
PGM5P2 (phosphoglucomutase 5 pseudogene 2)	595135
LOC613038 (SAGA complex associated factor 29 pseudogene)	613038
TMEM91 (transmembrane protein 91)	641649
PHLDB3 (pleckstrin homology like domain family B member 3)	653583
PPAN-P2RY11 (PPAN-P2RY11 readthrough)	692312
FAM157A (family with sequence similarity 157 member A)	728262
LOC728323 (uncharacterized LOC728323)	728323
NBPF8 (neuroblastoma breakpoint family member 8)	728841
STXBP5-AS1 (STXBP5 antisense RNA 1)	729178
CCDC61 (coiled-coil domain containing 61)	729440
POM121C (POM121 transmembrane nucleoporin C)	100101267
GHRLOS (ghrelin opposite strand/antisense RNA)	100126793
LINC00894 (long intergenic non-protein coding RNA 894)	100272228
ANAPC1P1 (anaphase promoting complex subunit 1 pseudogene 1)	100286979
RBFADN (RBFA downstream neighbor (non-protein coding))	100506070
IQCH-AS1 (IQCH antisense RNA 1)	100506686
TTN-AS1 (TTN antisense RNA 1)	100506866
LY75-CD302 (LY75-CD302 readthrough)	100526664
RNF103-CHMP3 (RNF103-CHMP3 readthrough)	100526767
RPS10-NUDT3 (RPS10-NUDT3 readthrough)	100529239
ATP6V1G2-DDX39B (ATP6V1G2-DDX39B readthrough (NMD candidate))	100532737
RBAK-RBAKDN (RBAK-RBAKDN readthrough)	100533952
FAM47E-STBD1 (FAM47E-STBD1 readthrough)	100631383
PTGES3L-AARSD1 (PTGES3L-AARSD1 readthrough)	100885850
MRPS31P5 (mitochondrial ribosomal protein S31 pseudogene 5)	100887750
LIPE-AS1 (LIPE antisense RNA 1)	100996307

## Sheet: LN_down_exon
Entrez genes of exons flagged -1 in ER+HER2- vs NBS comparison
Human Symbol	Entrez ID
ABR (active BCR-related)	29		1: GO: Molecular Function
ACAT2 (acetyl-CoA acetyltransferase 2)	39		Rank	ID	Name	pValue	FDR B&H	Genes from Input	Genes in Annotation
ACTG1 (actin gamma 1)	71		1	GO:0008092	cytoskeletal protein binding	1.031e-07	0.0001308	56	886
ACTN4 (actinin alpha 4)	81		2	GO:0015631	tubulin binding	8.341e-07	0.0005292	26	293
ACVR1 (activin A receptor type 1)	90		3	GO:0008017	microtubule binding	1.931e-06	0.0006967	21	214
PARP1 (poly(ADP-ribose) polymerase 1)	142		4	GO:0019899	enzyme binding	2.196e-06	0.0006967	93	1929
AP2B1 (adaptor related protein complex 2 beta 1 subunit)	163		5	GO:0044877	macromolecular complex binding	1.097e-05	0.002783	79	1626
AGER (advanced glycosylation end product-specific receptor)	177		6	GO:0032403	protein complex binding	3.345e-05	0.007074	56	1071
ALAD (aminolevulinate dehydratase)	210		7	GO:0019901	protein kinase binding	0.0001215	0.02202	36	620
ANXA8L2 (annexin A8-like 2)	244		8	GO:0019900	kinase binding	0.0002381	0.03495	38	691
AMY1A (amylase, alpha 1A (salivary))	276		9	GO:0035091	phosphatidylinositol binding	0.000297	0.03495	17	217
ANXA2 (annexin A2)	302		10	GO:0031267	small GTPase binding	0.000303	0.03495	21	301
BIRC2 (baculoviral IAP repeat containing 2)	329		11	GO:0017016	Ras GTPase binding	0.0003234	0.03495	20	281
ARHGAP5 (Rho GTPase activating protein 5)	394		12	GO:0019904	protein domain specific binding	0.0003428	0.03495	39	729
ARL3 (ADP ribosylation factor like GTPase 3)	403		13	GO:0051020	GTPase binding	0.0003634	0.03495	22	327
RERE (arginine-glutamic acid dipeptide repeats)	473		14	GO:0008047	enzyme activator activity	0.0004176	0.03495	30	515
ATP1A1 (ATPase Na+/K+ transporting subunit alpha 1)	476		15	GO:0098772	molecular function regulator	0.000461	0.03495	65	1430
ATP1A2 (ATPase Na+/K+ transporting subunit alpha 2)	477		16	GO:0003777	microtubule motor activity	0.0004739	0.03495	9	77
ATP7A (ATPase copper transporting alpha)	538		17	GO:0030695	GTPase regulator activity	0.0004877	0.03495	21	312
ATP5O (ATP synthase, H+ transporting, mitochondrial F1 complex, O subunit)	539		18	GO:0017137	Rab GTPase binding	0.0004958	0.03495	12	129
BCAT2 (branched chain amino acid transaminase 2)	587		19	GO:0060589	nucleoside-triphosphatase regulator activity	0.0007188	0.04801	22	344
CFB (complement factor B)	629
BICD1 (BICD cargo adaptor 1)	636		2: GO: Biological Process
DST (dystonin)	667		Rank	ID	Name	pValue	FDR B&H	Genes from Input	Genes in Annotation
BRCA1 (BRCA1, DNA repair associated)	672		1	GO:0030029	actin filament-based process	6.026e-07	0.003345	45	685
CACNA1D (calcium voltage-gated channel subunit alpha1 D)	776		2	GO:0006928	movement of cell or subcellular component	2.045e-06	0.005675	91	1882
CALM1 (calmodulin 1 (phosphorylase kinase, delta))	801		3	GO:0030036	actin cytoskeleton organization	3.113e-06	0.005761	39	591
CALM3 (calmodulin 3 (phosphorylase kinase, delta))	808		4	GO:0033043	regulation of organelle organization	5.376e-06	0.00746	63	1186
CAST (calpastatin)	831		5	GO:0072383	plus-end-directed vesicle transport along microtubule	2.525e-05	0.02336	4	7
CCNH (cyclin H)	902		6	GO:0072386	plus-end-directed organelle transport along microtubule	2.525e-05	0.02336	4	7
CCNT2 (cyclin T2)	905		7	GO:0060509	Type I pneumocyte differentiation	4.93e-05	0.03708	4	8
CD247 (CD247 molecule)	919		8	GO:1902582	single-organism intracellular transport	5.343e-05	0.03708	84	1849
CD47 (CD47 molecule)	961		9	GO:0043547	positive regulation of GTPase activity	7.447e-05	0.04015	37	632
RCBTB2 (RCC1 and BTB domain containing protein 2)	1102		10	GO:0032989	cellular component morphogenesis	7.872e-05	0.04015	68	1430
CHRNA5 (cholinergic receptor nicotinic alpha 5 subunit)	1138		11	GO:0007010	cytoskeleton organization	7.955e-05	0.04015	58	1164
CNN1 (calponin 1)	1264		12	GO:0043087	regulation of GTPase activity	9.488e-05	0.04161	39	688
CNN3 (calponin 3)	1266		13	GO:0032970	regulation of actin filament-based process	9.744e-05	0.04161	24	342
COL4A6 (collagen type IV alpha 6 chain)	1288
COL9A3 (collagen type IX alpha 3)	1299		3: GO: Cellular Component
COX15 (COX15 cytochrome c oxidase assembly homolog)	1355		Rank	ID	Name	pValue	FDR B&H	Genes from Input	Genes in Annotation
CPB1 (carboxypeptidase B1)	1360		1	GO:0005874	microtubule	5.398e-08	2.612e-05	35	426
CREB1 (cAMP responsive element binding protein 1)	1385		2	GO:0015630	microtubule cytoskeleton	7.401e-08	2.612e-05	66	1125
ATF2 (activating transcription factor 2)	1386		3	GO:0044430	cytoskeletal part	3.906e-06	0.0009192	76	1520
CSF3R (colony stimulating factor 3 receptor)	1441		4	GO:0005871	kinesin complex	3.038e-05	0.005363	9	55
CSNK1G3 (casein kinase 1 gamma 3)	1456		5	GO:0099513	polymeric cytoskeletal fiber	3.808e-05	0.005376	41	712
CYP51A1 (cytochrome P450 family 51 subfamily A member 1)	1595		6	GO:0099512	supramolecular fiber	5.046e-05	0.005937	41	721
DCTN1 (dynactin subunit 1)	1639		7	GO:0005813	centrosome	0.0002145	0.02027	30	501
AKR1C2 (aldo-keto reductase family 1, member C2)	1646		8	GO:0070161	anchoring junction	0.0002296	0.02027	30	503
DGUOK (deoxyguanosine kinase)	1716		9	GO:0045202	synapse	0.0003756	0.02946	44	870
CYB5R3 (cytochrome b5 reductase 3)	1727		10	GO:0005815	microtubule organizing center	0.000439	0.03099	35	646
DLG3 (discs large MAGUK scaffold protein 3)	1741		11	GO:0005875	microtubule associated complex	0.0007509	0.0472	13	156
DNASE1L3 (deoxyribonuclease I like 3)	1776		12	GO:0030054	cell junction	0.0008022	0.0472	55	1200
DSG1 (desmoglein 1)	1828		13	GO:0005790	smooth endoplasmic reticulum	0.0009202	0.04997	6	39
MEGF6 (multiple EGF like domains 6)	1953
EMP2 (epithelial membrane protein 2)	2013
ESR1 (estrogen receptor 1)	2099
ETS2 (ETS proto-oncogene 2, transcription factor)	2114
FKTN (fukutin)	2218
FOXM1 (forkhead box M1)	2305
FXN (frataxin)	2395
GABRE (gamma-aminobutyric acid type A receptor epsilon subunit)	2564
GALC (galactosylceramidase)	2581
GBP2 (guanylate binding protein 2)	2634
GCNT2 (glucosaminyl (N-acetyl) transferase 2, I-branching enzyme (I blood group))	2651
GFRA1 (GDNF family receptor alpha 1)	2674
GGT5 (gamma-glutamyltransferase 5)	2687
GLUD1 (glutamate dehydrogenase 1)	2746
GPD1 (glycerol-3-phosphate dehydrogenase 1)	2819
GRSF1 (G-rich RNA sequence binding factor 1)	2926
GSTM4 (glutathione S-transferase mu 4)	2948
GSTZ1 (glutathione S-transferase zeta 1)	2954
GTF2E2 (general transcription factor IIE subunit 2)	2961
HADH (hydroxyacyl-CoA dehydrogenase)	3033
NRG1 (neuregulin 1)	3084
HIVEP1 (human immunodeficiency virus type I enhancer binding protein 1)	3096
HNRNPA2B1 (heterogeneous nuclear ribonucleoprotein A2/B1)	3181
IFNGR1 (interferon gamma receptor 1)	3459
IGF1 (insulin like growth factor 1)	3479
IL10RB (interleukin 10 receptor subunit beta)	3588
INPP5B (inositol polyphosphate-5-phosphatase B)	3633
ITGA6 (integrin subunit alpha 6)	3655
IRF3 (interferon regulatory factor 3)	3661
ITGA7 (integrin subunit alpha 7)	3679
ITGAM (integrin subunit alpha M)	3684
KCNMA1 (potassium calcium-activated channel subfamily M alpha 1)	3778
KIFC3 (kinesin family member C3)	3801
LAMA3 (laminin subunit alpha 3)	3909
LAMB3 (laminin subunit beta 3)	3914
LIMK2 (LIM domain kinase 2)	3985
LIPE (lipase E, hormone sensitive type)	3991
LTA4H (leukotriene A4 hydrolase)	4048
MAP2 (microtubule associated protein 2)	4133
MDM4 (MDM4, p53 regulator)	4194
MEF2A (myocyte enhancer factor 2A)	4205
MEIS1 (Meis homeobox 1)	4211
MGST1 (microsomal glutathione S-transferase 1)	4257
MICB (MHC class I polypeptide-related sequence B)	4277
MID1 (midline 1)	4281
KMT2A (lysine methyltransferase 2A)	4297
MOCS2 (molybdenum cofactor synthesis 2)	4338
MOV10 (Mov10 RISC complex RNA helicase)	4343
MSR1 (macrophage scavenger receptor 1)	4481
MX2 (MX dynamin like GTPase 2)	4600
NBL1 (neuroblastoma 1, DAN family BMP antagonist)	4681
NF1 (neurofibromin 1)	4763
NFIX (nuclear factor I X)	4784
NFYC (nuclear transcription factor Y subunit gamma)	4802
NME3 (NME/NM23 nucleoside diphosphate kinase 3)	4832
NSF (N-ethylmaleimide sensitive factor)	4905
NTRK3 (neurotrophic receptor tyrosine kinase 3)	4916
ODF2 (outer dense fiber of sperm tails 2)	4957
SLC22A18 (solute carrier family 22 member 18)	5002
PAK3 (p21 (RAC1) activated kinase 3)	5063
PDE4B (phosphodiesterase 4B)	5142
PDE4D (phosphodiesterase 4D)	5144
PDE6B (phosphodiesterase 6B)	5158
PDHA1 (pyruvate dehydrogenase (lipoamide) alpha 1)	5160
PITPNA (phosphatidylinositol transfer protein alpha)	5306
PLA2G4A (phospholipase A2 group IVA)	5321
PLCB4 (phospholipase C beta 4)	5332
PMS2P2 (PMS1 homolog 2, mismatch repair system component pseudogene 2)	5380
PMS2P4 (PMS1 homolog 2, mismatch repair system component pseudogene 4)	5382
PRG2 (proteoglycan 2, bone marrow (natural killer cell activator, eosinophil granule major basic protein))	5553
PKIB (protein kinase (cAMP-dependent, catalytic) inhibitor beta)	5570
PRKCA (protein kinase C alpha)	5578
DNAJC3 (DnaJ heat shock protein family (Hsp40) member C3)	5611
PSEN1 (presenilin 1)	5663
PTPN6 (protein tyrosine phosphatase, non-receptor type 6)	5777
PTPN7 (protein tyrosine phosphatase, non-receptor type 7)	5778
PTPN13 (protein tyrosine phosphatase, non-receptor type 13)	5783
PTPRC (protein tyrosine phosphatase, receptor type C)	5788
PTPRG (protein tyrosine phosphatase, receptor type G)	5793
PTPRS (protein tyrosine phosphatase, receptor type S)	5802
RAB5C (RAB5C, member RAS oncogene family)	5878
RBP4 (retinol binding protein 4)	5950
RGS12 (regulator of G-protein signaling 12)	6002
BRD2 (bromodomain containing 2)	6046
RNF4 (ring finger protein 4)	6047
RPS6KA2 (ribosomal protein S6 kinase A2)	6196
RPS24 (ribosomal protein S24)	6229
RRM1 (ribonucleotide reductase catalytic subunit M1)	6240
RYR1 (ryanodine receptor 1)	6261
SCN4B (sodium voltage-gated channel beta subunit 4)	6330
SHMT1 (serine hydroxymethyltransferase 1)	6470
SLC22A5 (solute carrier family 22 member 5)	6584
SOS2 (SOS Ras/Rho guanine nucleotide exchange factor 2)	6655
SPTB (spectrin beta, erythrocytic)	6710
SREBF1 (sterol regulatory element binding transcription factor 1)	6720
STXBP1 (syntaxin binding protein 1)	6812
SYT1 (synaptotagmin 1)	6857
TARBP2 (TARBP2, RISC loading complex RNA binding subunit)	6895
TBCE (tubulin folding cofactor E)	6905
TCEA2 (transcription elongation factor A2)	6919
TEF (TEF, PAR bZIP transcription factor)	7008
TGIF1 (TGFB induced factor homeobox 1)	7050
TRAPPC10 (trafficking protein particle complex 10)	7109
TPM2 (tropomyosin 2 (beta))	7169
NR2C1 (nuclear receptor subfamily 2 group C member 1)	7181
DNAJC7 (DnaJ heat shock protein family (Hsp40) member C7)	7266
TTN (titin)	7273
TUFT1 (tuftelin 1)	7286
UBE2A (ubiquitin conjugating enzyme E2 A)	7319
UMPS (uridine monophosphate synthetase)	7372
VEGFA (vascular endothelial growth factor A)	7422
VRK2 (vaccinia related kinase 2)	7444
WNT2 (Wnt family member 2)	7472
XRCC5 (X-ray repair complementing defective repair in Chinese hamster cells 5)	7520
ZNF10 (zinc finger protein 10)	7556
ZNF90 (zinc finger protein 90)	7643
PCGF2 (polycomb group ring finger 2)	7703
ZBTB16 (zinc finger and BTB domain containing 16)	7704
ZNF195 (zinc finger protein 195)	7748
ZMYM2 (zinc finger MYM-type containing 2)	7750
ZNF226 (zinc finger protein 226)	7769
SEMA3B (semaphorin 3B)	7869
SLMAP (sarcolemma associated protein)	7871
PRRC2A (proline rich coiled-coil 2A)	7916
ST7 (suppression of tumorigenicity 7)	7982
AKAP1 (A-kinase anchoring protein 1)	8165
ACOX3 (acyl-CoA oxidase 3, pristanoyl)	8310
AXIN2 (axin 2)	8313
BBOX1 (gamma-butyrobetaine hydroxylase 1)	8424
DUSP11 (dual specificity phosphatase 11)	8446
DOC2B (double C2 domain beta)	8447
SUPT3H (SPT3 homolog, SAGA and STAGA complex component)	8464
SORBS2 (sorbin and SH3 domain containing 2)	8470
PPFIBP2 (PPFIA binding protein 2)	8495
PPFIA1 (PTPRF interacting protein alpha 1)	8500
PPFIA3 (PTPRF interacting protein alpha 3)	8541
CDC14B (cell division cycle 14B)	8555
MKNK1 (MAP kinase interacting serine/threonine kinase 1)	8569
ASMTL (acetylserotonin O-methyltransferase-like)	8623
EIF3A (eukaryotic translation initiation factor 3 subunit A)	8661
ST3GAL5 (ST3 beta-galactoside alpha-2,3-sialyltransferase 5)	8869
VNN1 (vanin 1)	8876
BUD31 (BUD31 homolog)	8896
HERC1 (HECT and RLD domain containing E3 ubiquitin protein ligase family member 1)	8925
WASF1 (WAS protein family member 1)	8936
FUBP3 (far upstream element binding protein 3)	8939
SLC13A2 (solute carrier family 13 member 2)	9058
ASH2L (ASH2 like histone lysine methyltransferase complex subunit)	9070
PIGQ (phosphatidylinositol glycan anchor biosynthesis class Q)	9091
SYNGR1 (synaptogyrin 1)	9145
VAPB (VAMP (vesicle-associated membrane protein)-associated protein B and C)	9217
MAGI1 (membrane associated guanylate kinase, WW and PDZ domain containing 1)	9223
AIMP1 (aminoacyl tRNA synthetase complex interacting multifunctional protein 1)	9255
TRIP11 (thyroid hormone receptor interactor 11)	9321
NMT2 (N-myristoyltransferase 2)	9397
ROCK2 (Rho associated coiled-coil containing protein kinase 2)	9475
PSMF1 (proteasome inhibitor subunit 1)	9491
KIF23 (kinesin family member 23)	9493
SLC4A7 (solute carrier family 4 member 7)	9497
GOSR2 (golgi SNAP receptor complex member 2)	9570
NCOR2 (nuclear receptor corepressor 2)	9612
GREB1 (growth regulation by estrogen in breast cancer 1)	9687
ARHGAP32 (Rho GTPase activating protein 32)	9743
ZFYVE16 (zinc finger FYVE-type containing 16)	9765
BCLAF1 (BCL2 associated transcription factor 1)	9774
MATR3 (matrin 3)	9782
MTSS1 (metastasis suppressor 1)	9788
TATDN2 (TatD DNase domain containing 2)	9797
EFCAB14 (EF-hand calcium binding domain 14)	9813
ZEB2 (zinc finger E-box binding homeobox 2)	9839
GAB2 (GRB2 associated binding protein 2)	9846
URB1 (URB1 ribosome biogenesis 1 homolog (S. cerevisiae))	9875
SRGAP3 (SLIT-ROBO Rho GTPase activating protein 3)	9901
ATP2C2 (ATPase secretory pathway Ca2+ transporting 2)	9914
DLEC1 (deleted in lung and esophageal cancer 1)	9940
USP15 (ubiquitin specific peptidase 15)	9958
ABI1 (abl interactor 1)	10006
PARP3 (poly(ADP-ribose) polymerase family member 3)	10039
TOM1L1 (target of myb1 like 1 membrane trafficking protein)	10040
DNM1L (dynamin 1-like)	10059
COL4A3BP (collagen type IV alpha 3 binding protein)	10087
TSPAN1 (tetraspanin 1)	10103
KIF20A (kinesin family member 20A)	10112
CEBPZ (CCAAT/enhancer binding protein zeta)	10153
AASS (aminoadipate-semialdehyde synthase)	10157
ATP6AP2 (ATPase H+ transporting accessory protein 2)	10159
TNK2 (tyrosine kinase non receptor 2)	10188
TXNDC9 (thioredoxin domain containing 9)	10190
STAG1 (stromal antigen 1)	10274
EFS (embryonal Fyn-associated substrate)	10278
ABCA10 (ATP binding cassette subfamily A member 10)	10349
NPM2 (nucleophosmin/nucleoplasmin 2)	10361
IRF9 (interferon regulatory factor 9)	10379
ST3GAL6 (ST3 beta-galactoside alpha-2,3-sialyltransferase 6)	10402
WFDC2 (WAP four-disulfide core domain 2)	10406
TADA3 (transcriptional adaptor 3)	10474
UBE2E3 (ubiquitin conjugating enzyme E2 E3)	10477
ARFGEF1 (ADP ribosylation factor guanine nucleotide exchange factor 1)	10565
TACC2 (transforming acidic coiled-coil containing protein 2)	10579
DRAP1 (DR1 associated protein 1)	10589
IGF2BP2 (insulin like growth factor 2 mRNA binding protein 2)	10644
CAMKK2 (calcium/calmodulin-dependent protein kinase kinase 2)	10645
RAI1 (retinoic acid induced 1)	10743
SEPT9 (septin 9)	10801
PPP1R13L (protein phosphatase 1 regulatory subunit 13 like)	10848
ME3 (malic enzyme 3)	10873
TMED10 (transmembrane p24 trafficking protein 10)	10972
MAPRE2 (microtubule associated protein RP/EB family member 2)	10982
ADAP1 (ArfGAP with dual PH domains 1)	11033
WWP2 (WW domain containing E3 ubiquitin protein ligase 2)	11060
CNTRL (centriolin)	11064
DIDO1 (death inducer-obliterator 1)	11083
PRSS23 (protease, serine 23)	11098
CIT (citron rho-interacting serine/threonine kinase)	11113
FGFR1OP (FGFR1 oncogene partner)	11116
KIF3A (kinesin family member 3A)	11127
LDB3 (LIM domain binding 3)	11155
NUDT6 (nudix hydrolase 6)	11162
AKAP13 (A-kinase anchoring protein 13)	11214
TMC6 (transmembrane channel like 6)	11322
RASA3 (RAS p21 protein activator 3)	22821
RAB11FIP2 (RAB11 family interacting protein 2)	22841
AAK1 (AP2 associated kinase 1)	22848
FASTKD2 (FAST kinase domains 2)	22868
ARSG (arylsulfatase G)	22901
NT5C2 (5'-nucleotidase, cytosolic II)	22978
NINL (ninein like)	22981
ARHGAP26 (Rho GTPase activating protein 26)	23092
KIF1B (kinesin family member 1B)	23095
SPG20 (spastic paraplegia 20 (Troyer syndrome))	23111
NFASC (neurofascin)	23114
NPIPB3 (nuclear pore complex interacting protein family member B3)	23117
SMC5 (structural maintenance of chromosomes 5)	23137
MAST2 (microtubule associated serine/threonine kinase 2)	23139
MPRIP (myosin phosphatase Rho interacting protein)	23164
TBC1D1 (TBC1 domain family member 1)	23216
PLCB1 (phospholipase C beta 1)	23236
ANKRD28 (ankyrin repeat domain 28)	23243
KAZN (kazrin, periplakin interacting protein)	23254
PPIP5K2 (diphosphoinositol pentakisphosphate kinase 2)	23262
MCF2L (MCF.2 cell line derived transforming sequence like)	23263
FKBP15 (FK506 binding protein 15)	23307
SIN3B (SIN3 transcription regulator family member B)	23309
ZCCHC11 (zinc finger CCHC-type containing 11)	23318
CLASP1 (cytoplasmic linker associated protein 1)	23332
KIAA0895 (KIAA0895)	23366
ITGB3BP (integrin subunit beta 3 binding protein)	23421
MACF1 (microtubule-actin crosslinking factor 1)	23499
NNT (nicotinamide nucleotide transhydrogenase)	23530
WBP2 (WW domain binding protein 2)	23558
DDAH1 (dimethylarginine dimethylaminohydrolase 1)	23576
ARFIP2 (ADP ribosylation factor interacting protein 2)	23647
SSBP3 (single stranded DNA binding protein 3)	23648
GABARAPL1 (GABA type A receptor associated protein like 1)	23710
SLC24A2 (solute carrier family 24 member 2)	25769
NBPF14 (neuroblastoma breakpoint family member 14)	25832
ABI3BP (ABI family member 3 binding protein)	25890
PLEKHG3 (pleckstrin homology and RhoGEF domain containing G3)	26030
AUTS2 (autism susceptibility candidate 2)	26053
FGFR1OP2 (FGFR1 oncogene partner 2)	26127
FBXO9 (F-box protein 9)	26268
TIMM9 (translocase of inner mitochondrial membrane 9)	26520
SH3YL1 (SH3 and SYLF domain containing 1)	26751
MLH3 (mutL homolog 3)	27030
ATP2C1 (ATPase secretory pathway Ca2+ transporting 1)	27032
B9D1 (B9 domain containing 1)	27077
FAM184B (family with sequence similarity 184 member B)	27146
CPAMD8 (C3 and PZP like, alpha-2-macroglobulin domain containing 8)	27151
COQ2 (coenzyme Q2, polyprenyltransferase)	27235
RABGEF1 (RAB guanine nucleotide exchange factor 1)	27342
AAMDC (adipogenesis associated, Mth938 domain containing)	28971
MRPL18 (mitochondrial ribosomal protein L18)	29074
ALG5 (ALG5, dolichyl-phosphate beta-glucosyltransferase)	29880
CXXC1 (CXXC finger protein 1)	30827
ATP6V0A4 (ATPase H+ transporting V0 subunit a4)	50617
DEF6 (DEF6, guanine nucleotide exchange factor)	50619
YARS2 (tyrosyl-tRNA synthetase 2)	51067
NDUFA13 (NADH:ubiquinone oxidoreductase subunit A13)	51079
POLR1D (polymerase (RNA) I subunit D)	51082
SIDT2 (SID1 transmembrane family member 2)	51092
RNFT1 (ring finger protein, transmembrane 1)	51136
TIMMDC1 (translocase of inner mitochondrial membrane domain containing 1)	51300
REEP2 (receptor accessory protein 2)	51308
SPTBN5 (spectrin beta, non-erythrocytic 5)	51332
TEX264 (testis expressed 264)	51368
RWDD1 (RWD domain containing 1)	51389
IP6K2 (inositol hexakisphosphate kinase 2)	51447
EVL (Enah/Vasp-like)	51466
LIMA1 (LIM domain and actin binding 1)	51474
NOP16 (NOP16 nucleolar protein)	51491
RTFDC1 (replication termination factor 2 domain containing 1)	51507
ANAPC11 (anaphase promoting complex subunit 11)	51529
AZIN1 (antizyme inhibitor 1)	51582
YPEL5 (yippee like 5)	51646
SUFU (SUFU negative regulator of hedgehog signaling)	51684
CYB5R2 (cytochrome b5 reductase 2)	51700
LUC7L3 (LUC7 like 3 pre-mRNA splicing factor)	51747
TPCN1 (two pore segment channel 1)	53373
RBM11 (RNA binding motif protein 11)	54033
TLR9 (toll like receptor 9)	54106
YIPF1 (Yip1 domain family member 1)	54432
FAM134B (family with sequence similarity 134 member B)	54463
TMCO1 (transmembrane and coiled-coil domains 1)	54499
USP53 (ubiquitin specific peptidase 53)	54532
SCAND2P (SCAN domain containing 2 pseudogene)	54581
NDFIP2 (Nedd4 family interacting protein 2)	54602
MFSD6 (major facilitator superfamily domain containing 6)	54842
SYTL2 (synaptotagmin like 2)	54843
CASZ1 (castor zinc finger 1)	54897
PIGX (phosphatidylinositol glycan anchor biosynthesis class X)	54965
NMRK1 (nicotinamide riboside kinase 1)	54981
C1orf159 (chromosome 1 open reading frame 159)	54991
TTC22 (tetratricopeptide repeat domain 22)	55001
ZWILCH (zwilch kinetochore protein)	55055
LARP1B (La ribonucleoprotein domain family member 1B)	55132
WRAP53 (WD repeat containing antisense to TP53)	55135
VPS13D (vacuolar protein sorting 13 homolog D)	55187
DNAJC17 (DnaJ heat shock protein family (Hsp40) member C17)	55192
ECHDC2 (enoyl-CoA hydratase domain containing 2)	55268
PLCXD1 (phosphatidylinositol specific phospholipase C X domain containing 1)	55344
PI4K2A (phosphatidylinositol 4-kinase type 2 alpha)	55361
MEG3 (maternally expressed 3 (non-protein coding))	55384
ZNF821 (zinc finger protein 821)	55565
RNPC3 (RNA binding region (RNP1, RRM) containing 3)	55599
LIMS2 (LIM zinc finger domain containing 2)	55679
RADIL (Rap associating with DIL domain)	55698
PARVA (parvin alpha)	55742
ZNF415 (zinc finger protein 415)	55786
CBWD1 (COBW domain containing 1)	55871
UNC45A (unc-45 myosin chaperone A)	55898
APOM (apolipoprotein M)	55937
KLHL7 (kelch like family member 7)	55975
KIAA1217 (KIAA1217)	56243
AGPAT3 (1-acylglycerol-3-phosphate O-acyltransferase 3)	56894
MEIS3 (Meis homeobox 3)	56917
MFF (mitochondrial fission factor)	56947
DTWD1 (DTW domain containing 1)	56986
SLC12A9 (solute carrier family 12 member 9)	56996
GOPC (golgi-associated PDZ and coiled-coil motif containing)	57120
SMURF1 (SMAD specific E3 ubiquitin protein ligase 1)	57154
ACTR3B (ARP3 actin-related protein 3 homolog B (yeast))	57180
LYRM2 (LYR motif containing 2)	57226
KIDINS220 (kinase D-interacting substrate 220kDa)	57498
STARD9 (StAR related lipid transfer domain containing 9)	57519
CASKIN1 (CASK interacting protein 1)	57524
TBC1D14 (TBC1 domain family member 14)	57533
ARHGAP21 (Rho GTPase activating protein 21)	57584
KIAA1456 (KIAA1456)	57604
PLEKHA4 (pleckstrin homology domain containing A4)	57664
CACHD1 (cache domain containing 1)	57685
PTBP2 (polypyrimidine tract binding protein 2)	58155
FAM60A (family with sequence similarity 60 member A)	58516
SIGIRR (single immunoglobulin and toll-interleukin 1 receptor (TIR) domain)	59307
LGR6 (leucine-rich repeat containing G protein-coupled receptor 6)	59352
GPBP1L1 (GC-rich promoter binding protein 1 like 1)	60313
TRMT11 (tRNA methyltransferase 11 homolog)	60487
BCAN (brevican)	63827
SH2D4A (SH2 domain containing 4A)	63898
KIF13A (kinesin family member 13A)	63971
CDH23 (cadherin-related 23)	64072
SLC28A3 (solute carrier family 28 member 3)	64078
RBKS (ribokinase)	64080
LMBR1 (limb development membrane protein 1)	64327
XPO4 (exportin 4)	64328
IKZF4 (IKAROS family zinc finger 4)	64375
ZNF106 (zinc finger protein 106)	64397
TMEM168 (transmembrane protein 168)	64418
ZDHHC6 (zinc finger DHHC-type containing 6)	64429
ACTR6 (ARP6 actin-related protein 6 homolog)	64431
MEAF6 (MYST/Esa1 associated factor 6)	64769
MTHFSD (methenyltetrahydrofolate synthetase domain containing)	64779
RMND5A (required for meiotic nuclear division 5 homolog A)	64795
KLC2 (kinesin light chain 2)	64837
MRPL38 (mitochondrial ribosomal protein L38)	64978
RAPH1 (Ras association (RalGDS/AF-6) and pleckstrin homology domains 1)	65059
PHACTR4 (phosphatase and actin regulator 4)	65979
BRD9 (bromodomain containing 9)	65980
TSEN34 (tRNA splicing endonuclease subunit 34)	79042
MLPH (melanophilin)	79083
NDUFAF5 (NADH:ubiquinone oxidoreductase complex assembly factor 5)	79133
FYCO1 (FYVE and coiled-coil domain containing 1)	79443
SNRNP25 (small nuclear ribonucleoprotein U11/U12 subunit 25)	79622
TBL1XR1 (transducin (beta)-like 1 X-linked receptor 1)	79718
CNTNAP3 (contactin associated protein-like 3)	79937
JADE1 (jade family PHD finger 1)	79960
ESRP2 (epithelial splicing regulatory protein 2)	80004
PQLC1 (PQ loop repeat containing 1)	80148
ASMTL-AS1 (ASMTL antisense RNA 1)	80161
GRIP2 (glutamate receptor interacting protein 2)	80852
HM13 (histocompatibility (minor) 13)	81502
RNF170 (ring finger protein 170)	81790
CCM2 (CCM2 scaffolding protein)	83605
NSRP1 (nuclear speckle splicing regulatory protein 1)	84081
ELMOD3 (ELMO domain containing 3)	84173
MFSD14C (major facilitator superfamily domain containing 14C)	84278
BTBD10 (BTB domain containing 10)	84280
EIF1AD (eukaryotic translation initiation factor 1A domain containing)	84285
BRMS1L (breast cancer metastasis-suppressor 1-like)	84312
HPS3 (HPS3, biogenesis of lysosomal organelles complex 2 subunit 1)	84343
NIFK (nucleolar protein interacting with the FHA domain of MKI67)	84365
ZNF333 (zinc finger protein 333)	84449
KIAA1841 (KIAA1841)	84542
NTNG2 (netrin G2)	84628
PRRC2B (proline rich coiled-coil 2B)	84726
ZNF577 (zinc finger protein 577)	84765
PLCD4 (phospholipase C delta 4)	84812
ARHGEF39 (Rho guanine nucleotide exchange factor 39)	84904
ZNF341 (zinc finger protein 341)	84905
C9orf3 (chromosome 9 open reading frame 3)	84909
ZFYVE19 (zinc finger FYVE-type containing 19)	84936
ATG4C (autophagy related 4C cysteine peptidase)	84938
NKD1 (naked cuticle homolog 1)	85407
NAV1 (neuron navigator 1)	89796
FGD3 (FYVE, RhoGEF and PH domain containing 3)	89846
MAATS1 (MYCBP associated and testis expressed 1)	89876
UBE3B (ubiquitin protein ligase E3B)	89910
KLC4 (kinesin light chain 4)	89953
ZNF160 (zinc finger protein 160)	90338
LRRC46 (leucine rich repeat containing 46)	90506
LYRM7 (LYR motif containing 7)	90624
ESAM (endothelial cell adhesion molecule)	90952
ZNF682 (zinc finger protein 682)	91120
DDX60L (DEAD-box helicase 60-like)	91351
BTF3L4 (basic transcription factor 3-like 4)	91408
BOC (BOC cell adhesion associated, oncogene regulated)	91653
HTRA3 (HtrA serine peptidase 3)	94031
BMS1P20 (BMS1, ribosome biogenesis factor pseudogene 20)	96610
CASC4 (cancer susceptibility candidate 4)	113201
C12orf57 (chromosome 12 open reading frame 57)	113246
ADPRHL1 (ADP-ribosylhydrolase like 1)	113622
TOE1 (target of EGR1, member 1 (nuclear))	114034
WBSCR22 (Williams-Beuren syndrome chromosome region 22)	114049
LRRC37B (leucine rich repeat containing 37B)	114659
OSBPL5 (oxysterol binding protein like 5)	114879
GBP5 (guanylate binding protein 5)	115362
UHRF2 (ubiquitin like with PHD and ring finger domains 2)	115426
ARHGEF25 (Rho guanine nucleotide exchange factor 25)	115557
MED12L (mediator complex subunit 12 like)	116931
JAML (junction adhesion molecule like)	120425
MRPL52 (mitochondrial ribosomal protein L52)	122704
JDP2 (Jun dimerization protein 2)	122953
TTC8 (tetratricopeptide repeat domain 8)	123016
LRRC28 (leucine rich repeat containing 28)	123355
DNAAF1 (dynein (axonemal) assembly factor 1)	123872
IQCK (IQ motif containing K)	124152
LSM12 (LSM12 homolog)	124801
LRRC75A-AS1 (LRRC75A antisense RNA 1)	125144
TTC39C (tetratricopeptide repeat domain 39C)	125488
TDRD10 (tudor domain containing 10)	126668
PIFO (primary cilia formation)	128344
DUSP15 (dual specificity phosphatase 15)	128853
CHMP4B (charged multivesicular body protein 4B)	128866
SPATA18 (spermatogenesis associated 18)	132671
NCOA7 (nuclear receptor coactivator 7)	135112
CD109 (CD109 molecule)	135228
VTI1A (vesicle transport through interaction with t-SNAREs 1A)	143187
KRT80 (keratin 80)	144501
SLC38A6 (solute carrier family 38 member 6)	145389
ZNF542P (zinc finger protein 542, pseudogene)	147947
BROX (BRO1 domain and CAAX motif containing)	148362
CIART (circadian associated repressor of transcription)	148523
BNIPL (BCL2/adenovirus E1B 19kD interacting protein like)	149428
CBWD2 (COBW domain containing 2)	150472
SLC16A14 (solute carrier family 16 member 14)	151473
XXYLT1 (xyloside xylosyltransferase 1)	152002
RNF38 (ring finger protein 38)	152006
NEK10 (NIMA related kinase 10)	152110
THAP6 (THAP domain containing 6)	152815
LOC155060 (AI894139 pseudogene)	155060
AGR3 (anterior gradient 3, protein disulphide isomerase family member)	155465
TTC39B (tetratricopeptide repeat domain 39B)	158219
TSTD2 (thiosulfate sulfurtransferase like domain containing 2)	158427
C11orf65 (chromosome 11 open reading frame 65)	160140
EML5 (echinoderm microtubule associated protein like 5)	161436
METTL15 (methyltransferase like 15)	196074
IMMP1L (inner mitochondrial membrane peptidase subunit 1)	196294
DTX3 (deltex 3, E3 ubiquitin ligase)	196403
DCP1B (decapping mRNA 1B)	196513
GRAMD2 (GRAM domain containing 2)	196996
APLF (aprataxin and PNKP like factor)	200558
ARHGAP27 (Rho GTPase activating protein 27)	201176
ZNF584 (zinc finger protein 584)	201514
FBXL13 (F-box and leucine-rich repeat protein 13)	222235
YTHDF3 (YTH N6-methyladenosine RNA binding protein 3)	253943
PHYHD1 (phytanoyl-CoA dioxygenase domain containing 1)	254295
MCM9 (minichromosome maintenance 9 homologous recombination repair factor)	254394
IL4I1 (interleukin 4 induced 1)	259307
NSUN5P2 (NOP2/Sun RNA methyltransferase family member 5 pseudogene 2)	260294
STK32C (serine/threonine kinase 32C)	282974
CCDC153 (coiled-coil domain containing 153)	283152
IGSF22 (immunoglobulin superfamily member 22)	283284
HMGN2P46 (high mobility group nucleosomal binding domain 2 pseudogene 46)	283651
KCTD1 (potassium channel tetramerization domain containing 1)	284252
ZNF493 (zinc finger protein 493)	284443
FRG1BP (FSHD region gene 1 family member B, pseudogene)	284802
IAH1 (isoamyl acetate-hydrolyzing esterase 1 homolog)	285148
FAM126B (family with sequence similarity 126 member B)	285172
CYP4V2 (cytochrome P450 family 4 subfamily V member 2)	285440
ZNF707 (zinc finger protein 707)	286075
LINC01140 (long intergenic non-protein coding RNA 1140)	339524
C2orf74 (chromosome 2 open reading frame 74)	339804
TMEM173 (transmembrane protein 173)	340061
NEK5 (NIMA related kinase 5)	341676
FMN1 (formin 1)	342184
ANKDD1A (ankyrin repeat and death domain containing 1A)	348094
MROH7 (maestro heat like repeat family member 7)	374977
MIA3 (melanoma inhibitory activity family member 3)	375056
MAST4 (microtubule associated serine/threonine kinase family member 4)	375449
GUSBP2 (glucuronidase, beta pseudogene 2)	387036
SOGA3 (SOGA family member 3)	387104
NSUN4 (NOP2/Sun RNA methyltransferase family member 4)	387338
TMEM189 (transmembrane protein 189)	387521
SHC4 (SHC adaptor protein 4)	399694
VLDLR-AS1 (VLDLR antisense RNA 1)	401491
IQSEC3 (IQ motif and Sec7 domain 3)	440073
CCDC88C (coiled-coil domain containing 88C)	440193
CATSPER2P1 (cation channel sperm associated 2 pseudogene 1)	440278
GOLGA6L9 (golgin A6 family-like 9)	440295
TTLL13P (tubulin tyrosine ligase like 13, pseudogene)	440307
SUZ12P1 (SUZ12 polycomb repressive complex 2 subunit pseudogene 1)	440423
MTHFD2L (methylenetetrahydrofolate dehydrogenase (NADP+ dependent) 2-like)	441024
PMS2CL (PMS2 C-terminal like pseudogene)	441194
BDNF-AS (BDNF antisense RNA)	497258
WIPF3 (WAS/WASL interacting protein family member 3)	644150
INTS4P2 (integrator complex subunit 4 pseudogene 2)	644619
ZNF826P (zinc finger protein 826, pseudogene)	664701
NUTM2D (NUT family member 2D)	728130
FAM198A (family with sequence similarity 198 member A)	729085
C16orf52 (chromosome 16 open reading frame 52)	730094
FAM66B (family with sequence similarity 66 member B)	100128890
TSTD3 (thiosulfate sulfurtransferase (rhodanese)-like domain containing 3)	100130890
MZF1-AS1 (MZF1 antisense RNA 1)	100131691
TPT1-AS1 (TPT1 antisense RNA 1)	100190939
LINC00875 (long intergenic non-protein coding RNA 875)	100286793
WASH1 (WAS protein family homolog 1)	100287171
ZNF587B (zinc finger protein 587B)	100293516
KRBOX1 (KRAB box domain containing 1)	100506243
RASSF8-AS1 (RASSF8 atnisense RNA 1)	100506451
PTPRG-AS1 (PTPRG antisense RNA 1)	100506994
STX18-AS1 (STX18 antisense RNA 1 (head to head))	100507266
APITD1-CORT (APITD1-CORT readthrough)	100526739
MROH7-TTC4 (MROH7-TTC4 readthrough (NMD candidate))	100527960
DYX1C1-CCPG1 (DYX1C1-CCPG1 readthrough (NMD candidate))	100533483

## Sheet: LN_reg_exon
Entrez genes of exons flagged +1/-1 in ER+HER2- vs NBS comparison
Human Symbol	Entrez ID
ABL2 (ABL proto-oncogene 2, non-receptor tyrosine kinase)	27		1: GO: Molecular Function
ABR (active BCR-related)	29		Rank	ID	Name	pValue	FDR B&H	Genes from Input	Genes in Annotation
ACADM (acyl-CoA dehydrogenase, C-4 to C-12 straight chain)	34		1	GO:0019899	enzyme binding	8.499e-09	9.881e-06	187	1929
ACADVL (acyl-CoA dehydrogenase, very long chain)	37		2	GO:0016301	kinase activity	1.061e-08	9.881e-06	99	853
ACAT2 (acetyl-CoA acetyltransferase 2)	39		3	GO:0032559	adenyl ribonucleotide binding	1.999e-08	1.241e-05	153	1518
ACTG1 (actin gamma 1)	71		4	GO:0030554	adenyl nucleotide binding	3.348e-08	1.56e-05	153	1530
ACTN4 (actinin alpha 4)	81		5	GO:0031267	small GTPase binding	5.212e-08	1.942e-05	46	301
ACVR1 (activin A receptor type 1)	90		6	GO:0016773	phosphotransferase activity, alcohol group as acceptor	7.1e-08	2.123e-05	90	781
PARP1 (poly(ADP-ribose) polymerase 1)	142		7	GO:0005524	ATP binding	7.976e-08	2.123e-05	147	1475
AP2A1 (adaptor related protein complex 2 alpha 1 subunit)	160		8	GO:0051020	GTPase binding	9.568e-08	2.228e-05	48	327
AP2B1 (adaptor related protein complex 2 beta 1 subunit)	163		9	GO:0005089	Rho guanyl-nucleotide exchange factor activity	1.288e-07	2.667e-05	20	80
AP1G1 (adaptor related protein complex 1 gamma 1 subunit)	164		10	GO:0008092	cytoskeletal protein binding	4.701e-07	8.757e-05	96	886
AGER (advanced glycosylation end product-specific receptor)	177		11	GO:0044877	macromolecular complex binding	5.547e-07	9.045e-05	155	1626
ALAD (aminolevulinate dehydratase)	210		12	GO:0005085	guanyl-nucleotide exchange factor activity	5.826e-07	9.045e-05	44	306
ALDOA (aldolase, fructose-bisphosphate A)	226		13	GO:0032555	purine ribonucleotide binding	6.411e-07	9.188e-05	173	1864
ANXA8L2 (annexin A8-like 2)	244		14	GO:0032553	ribonucleotide binding	7.083e-07	9.425e-05	174	1880
AMY1A (amylase, alpha 1A (salivary))	276		15	GO:0016772	transferase activity, transferring phosphorus-containing groups	8.114e-07	0.0001008	105	1006
AMY2B (amylase, alpha 2B (pancreatic))	280		16	GO:0017016	Ras GTPase binding	9.542e-07	0.0001107	41	281
ANK3 (ankyrin 3, node of Ranvier (ankyrin G))	288		17	GO:0001882	nucleoside binding	1.013e-06	0.0001107	170	1838
ANXA2 (annexin A2)	302		18	GO:0017076	purine nucleotide binding	1.07e-06	0.0001107	173	1879
APEH (acylaminoacyl-peptide hydrolase)	327		19	GO:0015631	tubulin binding	1.136e-06	0.0001114	42	293
BIRC2 (baculoviral IAP repeat containing 2)	329		20	GO:0032549	ribonucleoside binding	1.248e-06	0.0001162	169	1831
ABCC6 (ATP binding cassette subfamily C member 6)	368		21	GO:0032550	purine ribonucleoside binding	1.756e-06	0.0001494	168	1828
RHOC (ras homolog family member C)	389		22	GO:0035639	purine ribonucleoside triphosphate binding	1.764e-06	0.0001494	167	1815
ARHGAP5 (Rho GTPase activating protein 5)	394		23	GO:0001883	purine nucleoside binding	1.94e-06	0.0001572	168	1831
ARHGDIA (Rho GDP dissociation inhibitor alpha)	396		24	GO:0008017	microtubule binding	3.196e-06	0.0002481	33	214
ARL3 (ADP ribosylation factor like GTPase 3)	403		25	GO:0005088	Ras guanyl-nucleotide exchange factor activity	7.16e-06	0.0005336	34	232
RERE (arginine-glutamic acid dipeptide repeats)	473
ATP1A1 (ATPase Na+/K+ transporting subunit alpha 1)	476		2: GO: Biological Process
ATP1A2 (ATPase Na+/K+ transporting subunit alpha 2)	477		Rank	ID	Name	pValue	FDR B&H	Genes from Input	Genes in Annotation
ATP2A3 (ATPase sarcoplasmic/endoplasmic reticulum Ca2+ transporting 3)	489		1	GO:0051056	regulation of small GTPase mediated signal transduction	3.115e-09	2.27e-05	48	295
ATP6V0B (ATPase H+ transporting V0 subunit b)	533		2	GO:0007010	cytoskeleton organization	2.006e-08	4.054e-05	124	1164
ATP7A (ATPase copper transporting alpha)	538		3	GO:0046578	regulation of Ras protein signal transduction	2.051e-08	4.054e-05	36	200
ATP5O (ATP synthase, H+ transporting, mitochondrial F1 complex, O subunit)	539		4	GO:0007265	Ras protein signal transduction	2.254e-08	4.054e-05	50	333
BCAT2 (branched chain amino acid transaminase 2)	587		5	GO:0043547	positive regulation of GTPase activity	2.781e-08	4.054e-05	78	632
CFB (complement factor B)	629		6	GO:0043087	regulation of GTPase activity	2.369e-07	0.0002877	80	688
BICD1 (BICD cargo adaptor 1)	636		7	GO:1902582	single-organism intracellular transport	3.115e-07	0.0003243	173	1849
DST (dystonin)	667		8	GO:0030029	actin filament-based process	3.942e-07	0.0003591	79	685
BRCA1 (BRCA1, DNA repair associated)	672		9	GO:0030036	actin cytoskeleton organization	6.903e-07	0.000559	70	591
BRAF (B-Raf proto-oncogene, serine/threonine kinase)	673		10	GO:0035023	regulation of Rho protein signal transduction	1.086e-06	0.0007701	23	115
CACNA1D (calcium voltage-gated channel subunit alpha1 D)	776		11	GO:0007264	small GTPase mediated signal transduction	1.162e-06	0.0007701	69	588
DDR1 (discoidin domain receptor tyrosine kinase 1)	780		12	GO:0010256	endomembrane system organization	1.269e-06	0.0007705	68	578
CACNB3 (calcium voltage-gated channel auxiliary subunit beta 3)	784		13	GO:0007266	Rho protein signal transduction	1.734e-06	0.000926	28	162
CAD (carbamoyl-phosphate synthetase 2, aspartate transcarbamylase, and dihydroorotase)	790		14	GO:0032989	cellular component morphogenesis	1.779e-06	0.000926	137	1430
CALM1 (calmodulin 1 (phosphorylase kinase, delta))	801		15	GO:0006928	movement of cell or subcellular component	3.602e-06	0.00175	170	1882
CALM3 (calmodulin 3 (phosphorylase kinase, delta))	808		16	GO:0000902	cell morphogenesis	4.159e-06	0.001894	128	1337
CAST (calpastatin)	831		17	GO:0033043	regulation of organelle organization	4.509e-06	0.001933	116	1186
CCNH (cyclin H)	902		18	GO:0015031	protein transport	5.36e-06	0.00217	174	1948
CCNT2 (cyclin T2)	905		19	GO:0006886	intracellular protein transport	6.094e-06	0.002338	109	1105
CD247 (CD247 molecule)	919		20	GO:0051168	nuclear export	1.163e-05	0.004239	29	188
ENTPD5 (ectonucleoside triphosphate diphosphohydrolase 5)	957		21	GO:0051345	positive regulation of hydrolase activity	2.854e-05	0.009559	92	929
CD44 (CD44 molecule (Indian blood group))	960		22	GO:0007015	actin filament organization	2.886e-05	0.009559	43	345
CD47 (CD47 molecule)	961		23	GO:0006913	nucleocytoplasmic transport	3.174e-05	0.01006	56	494
[truncated: 1,237 more rows]

## Sheet: HN_up_exon
Entrez genes of exons flagged +1 in HER2+ vs Normal comparison
[truncated: 550 more rows]

[truncated: 2 more sheets: HN_down_exon, HN_reg_exon]
